# Supplementary material for: Integrative multi-omics analysis identifies methylation-associated lncRNAs FAM83A-AS2 and AC012213.1 as candidate prognostic markers in lung adenocarcinoma
Source: Bioinform Adv. 2026 Jul 14;6(1):vbag096. doi: 10.1093/bioadv/vbag096 (PMC13384057; doi:10.1093/bioadv/vbag096)
Supplement: vbag096_Supplementary_Data [file vbag096_supplementary_data.zip › Supplementary Table S1.xlsx]

## Sheet: Sheet1
Table: TCGA Sample Barcodes and Data Availability
Sample_ID	Phenotype	RNA-seq data availability	Methylation data availability
TCGA-05-4250-01A	Cancer	Yes	Yes
TCGA-05-4384-01A	Cancer	Yes	Yes
TCGA-05-4390-01A	Cancer	Yes	Yes
TCGA-05-4396-01A	Cancer	Yes	Yes
TCGA-05-4405-01A	Cancer	Yes	Yes
TCGA-05-4410-01A	Cancer	Yes	Yes
TCGA-05-4415-01A	Cancer	Yes	Yes
TCGA-05-4417-01A	Cancer	Yes	Yes
TCGA-05-4424-01A	Cancer	Yes	Yes
TCGA-05-4425-01A	Cancer	Yes	Yes
TCGA-05-4427-01A	Cancer	Yes	Yes
TCGA-05-4433-01A	Cancer	Yes	Yes
TCGA-05-5420-01A	Cancer	Yes	Yes
TCGA-05-5423-01A	Cancer	Yes	Yes
TCGA-05-5425-01A	Cancer	Yes	Yes
TCGA-05-5428-01A	Cancer	Yes	Yes
TCGA-05-5429-01A	Cancer	Yes	Yes
TCGA-05-5715-01A	Cancer	Yes	Yes
TCGA-35-3615-01A	Cancer	Yes	Yes
TCGA-35-5375-01A	Cancer	Yes	Yes
TCGA-38-4630-01A	Cancer	Yes	Yes
TCGA-38-4631-01A	Cancer	Yes	Yes
TCGA-38-4632-01A	Cancer	Yes	Yes
TCGA-38-4632-11A	Normal	Yes	Yes
TCGA-38-6178-01A	Cancer	Yes	Yes
TCGA-38-7271-01A	Cancer	Yes	Yes
TCGA-38-A44F-01A	Cancer	Yes	Yes
TCGA-44-2655-01A	Cancer	Yes	Yes
TCGA-44-2655-11A	Normal	Yes	Yes
TCGA-44-2656-01A	Cancer	Yes	Yes
TCGA-44-2656-01B	Cancer	Yes	Yes
TCGA-44-2662-11A	Normal	Yes	Yes
TCGA-44-2665-01A	Cancer	Yes	Yes
TCGA-44-2665-11A	Normal	Yes	Yes
TCGA-44-2666-01A	Cancer	Yes	Yes
TCGA-44-2666-01B	Cancer	Yes	Yes
TCGA-44-2668-01A	Cancer	Yes	Yes
TCGA-44-2668-01B	Cancer	Yes	Yes
TCGA-44-2668-11A	Normal	Yes	Yes
TCGA-44-3917-01A	Cancer	Yes	Yes
TCGA-44-3917-01B	Cancer	Yes	Yes
TCGA-44-3918-01A	Cancer	Yes	Yes
TCGA-44-3918-01B	Cancer	Yes	Yes
TCGA-44-4112-01A	Cancer	Yes	Yes
TCGA-44-4112-01B	Cancer	Yes	Yes
TCGA-44-5643-01A	Cancer	Yes	Yes
TCGA-44-5644-01A	Cancer	Yes	Yes
TCGA-44-5645-01A	Cancer	Yes	Yes
TCGA-44-5645-01B	Cancer	Yes	Yes
TCGA-44-5645-11A	Normal	Yes	Yes
TCGA-44-6144-11A	Normal	Yes	Yes
TCGA-44-6145-01A	Cancer	Yes	Yes
TCGA-44-6145-11A	Normal	Yes	Yes
TCGA-44-6146-01A	Cancer	Yes	Yes
TCGA-44-6146-01B	Cancer	Yes	Yes
TCGA-44-6146-11A	Normal	Yes	Yes
TCGA-44-6147-01A	Cancer	Yes	Yes
TCGA-44-6147-01B	Cancer	Yes	Yes
TCGA-44-6147-11A	Normal	Yes	Yes
TCGA-44-6148-01A	Cancer	Yes	Yes
TCGA-44-6148-11A	Normal	Yes	Yes
TCGA-44-6774-01A	Cancer	Yes	Yes
TCGA-44-6775-01A	Cancer	Yes	Yes
TCGA-44-6775-01C	Cancer	Yes	Yes
TCGA-44-6776-01A	Cancer	Yes	Yes
TCGA-44-6777-01A	Cancer	Yes	Yes
TCGA-44-6778-01A	Cancer	Yes	Yes
TCGA-44-6778-11A	Normal	Yes	Yes
TCGA-44-6779-01A	Cancer	Yes	Yes
TCGA-44-7659-01A	Cancer	Yes	Yes
TCGA-44-7660-01A	Cancer	Yes	Yes
TCGA-44-7661-01A	Cancer	Yes	Yes
TCGA-44-7662-01A	Cancer	Yes	Yes
TCGA-44-7667-01A	Cancer	Yes	Yes
TCGA-44-7669-01A	Cancer	Yes	Yes
TCGA-44-7670-01A	Cancer	Yes	Yes
TCGA-44-7671-01A	Cancer	Yes	Yes
TCGA-44-7672-01A	Cancer	Yes	Yes
TCGA-44-8117-01A	Cancer	Yes	Yes
TCGA-44-8119-01A	Cancer	Yes	Yes
TCGA-44-8120-01A	Cancer	Yes	Yes
TCGA-44-A479-01A	Cancer	Yes	Yes
TCGA-44-A47A-01A	Cancer	Yes	Yes
TCGA-44-A47B-01A	Cancer	Yes	Yes
TCGA-44-A47G-01A	Cancer	Yes	Yes
TCGA-44-A4SS-01A	Cancer	Yes	Yes
TCGA-44-A4SU-01A	Cancer	Yes	Yes
TCGA-49-4486-01A	Cancer	Yes	Yes
TCGA-49-4487-01A	Cancer	Yes	Yes
TCGA-49-4488-01A	Cancer	Yes	Yes
TCGA-49-4490-01A	Cancer	Yes	Yes
TCGA-49-4505-01A	Cancer	Yes	Yes
TCGA-49-4506-01A	Cancer	Yes	Yes
TCGA-49-4512-01A	Cancer	Yes	Yes
TCGA-49-4514-01A	Cancer	Yes	Yes
TCGA-49-6742-01A	Cancer	Yes	Yes
TCGA-49-6743-01A	Cancer	Yes	Yes
TCGA-49-6744-01A	Cancer	Yes	Yes
TCGA-49-6745-01A	Cancer	Yes	Yes
TCGA-49-6745-11A	Normal	Yes	Yes
TCGA-49-6761-01A	Cancer	Yes	Yes
TCGA-49-6767-01A	Cancer	Yes	Yes
TCGA-49-AAQV-01A	Cancer	Yes	Yes
TCGA-49-AAR0-01A	Cancer	Yes	Yes
TCGA-49-AAR2-01A	Cancer	Yes	Yes
TCGA-49-AAR3-01A	Cancer	Yes	Yes
TCGA-49-AAR4-01A	Cancer	Yes	Yes
TCGA-49-AAR9-01A	Cancer	Yes	Yes
TCGA-49-AARE-01A	Cancer	Yes	Yes
TCGA-49-AARN-01A	Cancer	Yes	Yes
TCGA-49-AARO-01A	Cancer	Yes	Yes
TCGA-49-AARQ-01A	Cancer	Yes	Yes
TCGA-49-AARR-01A	Cancer	Yes	Yes
TCGA-4B-A93V-01A	Cancer	Yes	Yes
TCGA-50-5044-01A	Cancer	Yes	Yes
TCGA-50-5045-01A	Cancer	Yes	Yes
TCGA-50-5049-01A	Cancer	Yes	Yes
TCGA-50-5051-01A	Cancer	Yes	Yes
TCGA-50-5055-01A	Cancer	Yes	Yes
TCGA-50-5066-01A	Cancer	Yes	Yes
TCGA-50-5068-01A	Cancer	Yes	Yes
TCGA-50-5072-01A	Cancer	Yes	Yes
TCGA-50-5930-01A	Cancer	Yes	Yes
TCGA-50-5930-11A	Normal	Yes	Yes
TCGA-50-5931-01A	Cancer	Yes	Yes
TCGA-50-5931-11A	Normal	Yes	Yes
TCGA-50-5932-01A	Cancer	Yes	Yes
TCGA-50-5932-11A	Normal	Yes	Yes
TCGA-50-5933-01A	Cancer	Yes	Yes
TCGA-50-5933-11A	Normal	Yes	Yes
TCGA-50-5935-01A	Cancer	Yes	Yes
TCGA-50-5935-11A	Normal	Yes	Yes
TCGA-50-5936-01A	Cancer	Yes	Yes
TCGA-50-5936-11A	Normal	Yes	Yes
TCGA-50-5939-01A	Cancer	Yes	Yes
TCGA-50-5939-11A	Normal	Yes	Yes
TCGA-50-5941-01A	Cancer	Yes	Yes
TCGA-50-5942-01A	Cancer	Yes	Yes
TCGA-50-5944-01A	Cancer	Yes	Yes
TCGA-50-5946-01A	Cancer	Yes	Yes
TCGA-50-6590-01A	Cancer	Yes	Yes
TCGA-50-6591-01A	Cancer	Yes	Yes
TCGA-50-6592-01A	Cancer	Yes	Yes
TCGA-50-6593-01A	Cancer	Yes	Yes
TCGA-50-6594-01A	Cancer	Yes	Yes
TCGA-50-6595-01A	Cancer	Yes	Yes
TCGA-50-6595-11A	Normal	Yes	Yes
TCGA-50-6597-01A	Cancer	Yes	Yes
TCGA-50-6673-01A	Cancer	Yes	Yes
TCGA-50-7109-01A	Cancer	Yes	Yes
TCGA-50-8457-01A	Cancer	Yes	Yes
TCGA-50-8459-01A	Cancer	Yes	Yes
TCGA-50-8460-01A	Cancer	Yes	Yes
TCGA-53-7624-01A	Cancer	Yes	Yes
TCGA-53-7626-01A	Cancer	Yes	Yes
TCGA-53-7813-01A	Cancer	Yes	Yes
TCGA-53-A4EZ-01A	Cancer	Yes	Yes
TCGA-55-1592-01A	Cancer	Yes	Yes
TCGA-55-5899-01A	Cancer	Yes	Yes
TCGA-55-6543-01A	Cancer	Yes	Yes
TCGA-55-6642-01A	Cancer	Yes	Yes
TCGA-55-6712-01A	Cancer	Yes	Yes
TCGA-55-6968-01A	Cancer	Yes	Yes
TCGA-55-6968-11A	Normal	Yes	Yes
TCGA-55-6970-01A	Cancer	Yes	Yes
TCGA-55-6970-11A	Normal	Yes	Yes
TCGA-55-6971-01A	Cancer	Yes	Yes
TCGA-55-6972-01A	Cancer	Yes	Yes
TCGA-55-6972-11A	Normal	Yes	Yes
TCGA-55-6975-01A	Cancer	Yes	Yes
TCGA-55-6978-01A	Cancer	Yes	Yes
TCGA-55-6978-11A	Normal	Yes	Yes
TCGA-55-6979-01A	Cancer	Yes	Yes
TCGA-55-6980-01A	Cancer	Yes	Yes
TCGA-55-6980-11A	Normal	Yes	Yes
TCGA-55-6981-01A	Cancer	Yes	Yes
TCGA-55-6981-11A	Normal	Yes	Yes
TCGA-55-6982-01A	Cancer	Yes	Yes
TCGA-55-6982-11A	Normal	Yes	Yes
TCGA-55-6983-01A	Cancer	Yes	Yes
TCGA-55-6984-01A	Cancer	Yes	Yes
TCGA-55-6985-01A	Cancer	Yes	Yes
TCGA-55-6985-11A	Normal	Yes	Yes
TCGA-55-6986-01A	Cancer	Yes	Yes
TCGA-55-6987-01A	Cancer	Yes	Yes
TCGA-55-7227-01A	Cancer	Yes	Yes
TCGA-55-7281-01A	Cancer	Yes	Yes
TCGA-55-7283-01A	Cancer	Yes	Yes
TCGA-55-7284-01B	Cancer	Yes	Yes
TCGA-55-7570-01A	Cancer	Yes	Yes
TCGA-55-7573-01A	Cancer	Yes	Yes
TCGA-55-7574-01A	Cancer	Yes	Yes
TCGA-55-7576-01A	Cancer	Yes	Yes
TCGA-55-7724-01A	Cancer	Yes	Yes
TCGA-55-7725-01A	Cancer	Yes	Yes
TCGA-55-7726-01A	Cancer	Yes	Yes
TCGA-55-7727-01A	Cancer	Yes	Yes
TCGA-55-7728-01A	Cancer	Yes	Yes
TCGA-55-7815-01A	Cancer	Yes	Yes
TCGA-55-7816-01A	Cancer	Yes	Yes
TCGA-55-7903-01A	Cancer	Yes	Yes
TCGA-55-7907-01A	Cancer	Yes	Yes
TCGA-55-7910-01A	Cancer	Yes	Yes
TCGA-55-7911-01A	Cancer	Yes	Yes
TCGA-55-7913-01B	Cancer	Yes	Yes
TCGA-55-7914-01A	Cancer	Yes	Yes
TCGA-55-7994-01A	Cancer	Yes	Yes
TCGA-55-7995-01A	Cancer	Yes	Yes
TCGA-55-8085-01A	Cancer	Yes	Yes
TCGA-55-8087-01A	Cancer	Yes	Yes
TCGA-55-8089-01A	Cancer	Yes	Yes
TCGA-55-8090-01A	Cancer	Yes	Yes
TCGA-55-8091-01A	Cancer	Yes	Yes
TCGA-55-8092-01A	Cancer	Yes	Yes
TCGA-55-8094-01A	Cancer	Yes	Yes
TCGA-55-8096-01A	Cancer	Yes	Yes
TCGA-55-8097-01A	Cancer	Yes	Yes
TCGA-55-8203-01A	Cancer	Yes	Yes
TCGA-55-8204-01A	Cancer	Yes	Yes
TCGA-55-8205-01A	Cancer	Yes	Yes
TCGA-55-8206-01A	Cancer	Yes	Yes
TCGA-55-8207-01A	Cancer	Yes	Yes
TCGA-55-8208-01A	Cancer	Yes	Yes
TCGA-55-8299-01A	Cancer	Yes	Yes
TCGA-55-8301-01A	Cancer	Yes	Yes
TCGA-55-8302-01A	Cancer	Yes	Yes
TCGA-55-8505-01A	Cancer	Yes	Yes
TCGA-55-8506-01A	Cancer	Yes	Yes
TCGA-55-8507-01A	Cancer	Yes	Yes
TCGA-55-8508-01A	Cancer	Yes	Yes
TCGA-55-8510-01A	Cancer	Yes	Yes
TCGA-55-8511-01A	Cancer	Yes	Yes
TCGA-55-8512-01A	Cancer	Yes	Yes
TCGA-55-8513-01A	Cancer	Yes	Yes
TCGA-55-8514-01A	Cancer	Yes	Yes
TCGA-55-8614-01A	Cancer	Yes	Yes
TCGA-55-8615-01A	Cancer	Yes	Yes
TCGA-55-8616-01A	Cancer	Yes	Yes
TCGA-55-8619-01A	Cancer	Yes	Yes
TCGA-55-8620-01A	Cancer	Yes	Yes
TCGA-55-8621-01A	Cancer	Yes	Yes
TCGA-55-A48X-01A	Cancer	Yes	Yes
TCGA-55-A48Y-01A	Cancer	Yes	Yes
TCGA-55-A48Z-01A	Cancer	Yes	Yes
TCGA-55-A490-01A	Cancer	Yes	Yes
TCGA-55-A491-01A	Cancer	Yes	Yes
TCGA-55-A492-01A	Cancer	Yes	Yes
TCGA-55-A493-01A	Cancer	Yes	Yes
TCGA-55-A494-01A	Cancer	Yes	Yes
TCGA-55-A4DF-01A	Cancer	Yes	Yes
TCGA-55-A4DG-01A	Cancer	Yes	Yes
TCGA-55-A57B-01A	Cancer	Yes	Yes
TCGA-62-8394-01A	Cancer	Yes	Yes
TCGA-62-8395-01A	Cancer	Yes	Yes
TCGA-62-8397-01A	Cancer	Yes	Yes
TCGA-62-8398-01A	Cancer	Yes	Yes
TCGA-62-8399-01A	Cancer	Yes	Yes
TCGA-62-8402-01A	Cancer	Yes	Yes
TCGA-62-A46O-01A	Cancer	Yes	Yes
TCGA-62-A46P-01A	Cancer	Yes	Yes
TCGA-62-A46R-01A	Cancer	Yes	Yes
TCGA-62-A46S-01A	Cancer	Yes	Yes
TCGA-62-A46V-01A	Cancer	Yes	Yes
TCGA-62-A46Y-01A	Cancer	Yes	Yes
TCGA-62-A470-01A	Cancer	Yes	Yes
TCGA-62-A471-01A	Cancer	Yes	Yes
TCGA-62-A472-01A	Cancer	Yes	Yes
TCGA-64-1676-01A	Cancer	Yes	Yes
TCGA-64-1679-01A	Cancer	Yes	Yes
TCGA-64-1681-01A	Cancer	Yes	Yes
TCGA-64-5774-01A	Cancer	Yes	Yes
TCGA-64-5775-01A	Cancer	Yes	Yes
TCGA-64-5778-01A	Cancer	Yes	Yes
TCGA-64-5779-01A	Cancer	Yes	Yes
TCGA-64-5781-01A	Cancer	Yes	Yes
TCGA-64-5815-01A	Cancer	Yes	Yes
TCGA-67-3773-01A	Cancer	Yes	Yes
TCGA-67-4679-01B	Cancer	Yes	Yes
TCGA-67-6215-01A	Cancer	Yes	Yes
TCGA-67-6216-01A	Cancer	Yes	Yes
TCGA-67-6217-01A	Cancer	Yes	Yes
TCGA-69-7760-01A	Cancer	Yes	Yes
TCGA-69-7761-01A	Cancer	Yes	Yes
TCGA-69-7763-01A	Cancer	Yes	Yes
TCGA-69-7764-01A	Cancer	Yes	Yes
TCGA-69-7765-01A	Cancer	Yes	Yes
TCGA-69-7973-01A	Cancer	Yes	Yes
TCGA-69-7974-01A	Cancer	Yes	Yes
TCGA-69-7978-01A	Cancer	Yes	Yes
TCGA-69-7979-01A	Cancer	Yes	Yes
TCGA-69-7980-01A	Cancer	Yes	Yes
TCGA-69-8253-01A	Cancer	Yes	Yes
TCGA-69-8254-01A	Cancer	Yes	Yes
TCGA-69-8255-01A	Cancer	Yes	Yes
TCGA-69-8453-01A	Cancer	Yes	Yes
TCGA-69-A59K-01A	Cancer	Yes	Yes
TCGA-71-6725-01A	Cancer	Yes	Yes
TCGA-71-8520-01A	Cancer	Yes	Yes
TCGA-73-4658-01A	Cancer	Yes	Yes
TCGA-73-4676-01A	Cancer	Yes	Yes
TCGA-73-4676-11A	Normal	Yes	Yes
TCGA-73-7498-01A	Cancer	Yes	Yes
TCGA-73-7499-01A	Cancer	Yes	Yes
TCGA-73-A9RS-01A	Cancer	Yes	Yes
TCGA-75-5122-01A	Cancer	Yes	Yes
TCGA-75-5125-01A	Cancer	Yes	Yes
TCGA-75-5126-01A	Cancer	Yes	Yes
TCGA-75-5146-01A	Cancer	Yes	Yes
TCGA-75-5147-01A	Cancer	Yes	Yes
TCGA-75-6203-01A	Cancer	Yes	Yes
TCGA-75-6205-01A	Cancer	Yes	Yes
TCGA-75-6206-01A	Cancer	Yes	Yes
TCGA-75-6207-01A	Cancer	Yes	Yes
TCGA-75-6211-01A	Cancer	Yes	Yes
TCGA-75-6212-01A	Cancer	Yes	Yes
TCGA-75-6214-01A	Cancer	Yes	Yes
TCGA-75-7025-01A	Cancer	Yes	Yes
TCGA-75-7027-01A	Cancer	Yes	Yes
TCGA-75-7030-01A	Cancer	Yes	Yes
TCGA-75-7031-01A	Cancer	Yes	Yes
TCGA-78-7143-01A	Cancer	Yes	Yes
TCGA-78-7145-01A	Cancer	Yes	Yes
TCGA-78-7146-01A	Cancer	Yes	Yes
TCGA-78-7147-01A	Cancer	Yes	Yes
TCGA-78-7148-01A	Cancer	Yes	Yes
TCGA-78-7149-01A	Cancer	Yes	Yes
TCGA-78-7150-01A	Cancer	Yes	Yes
TCGA-78-7152-01A	Cancer	Yes	Yes
TCGA-78-7153-01A	Cancer	Yes	Yes
TCGA-78-7154-01A	Cancer	Yes	Yes
TCGA-78-7155-01A	Cancer	Yes	Yes
TCGA-78-7156-01A	Cancer	Yes	Yes
TCGA-78-7158-01A	Cancer	Yes	Yes
TCGA-78-7159-01A	Cancer	Yes	Yes
TCGA-78-7160-01A	Cancer	Yes	Yes
TCGA-78-7161-01A	Cancer	Yes	Yes
TCGA-78-7162-01A	Cancer	Yes	Yes
TCGA-78-7163-01A	Cancer	Yes	Yes
TCGA-78-7166-01A	Cancer	Yes	Yes
TCGA-78-7167-01A	Cancer	Yes	Yes
TCGA-78-7220-01A	Cancer	Yes	Yes
TCGA-78-7535-01A	Cancer	Yes	Yes
TCGA-78-7536-01A	Cancer	Yes	Yes
TCGA-78-7537-01A	Cancer	Yes	Yes
TCGA-78-7539-01A	Cancer	Yes	Yes
TCGA-78-7540-01A	Cancer	Yes	Yes
TCGA-78-7542-01A	Cancer	Yes	Yes
TCGA-78-7633-01A	Cancer	Yes	Yes
TCGA-78-8640-01A	Cancer	Yes	Yes
TCGA-78-8648-01A	Cancer	Yes	Yes
TCGA-78-8655-01A	Cancer	Yes	Yes
TCGA-78-8660-01A	Cancer	Yes	Yes
TCGA-78-8662-01A	Cancer	Yes	Yes
TCGA-80-5607-01A	Cancer	Yes	Yes
TCGA-80-5608-01A	Cancer	Yes	Yes
TCGA-80-5611-01A	Cancer	Yes	Yes
TCGA-83-5908-01A	Cancer	Yes	Yes
TCGA-86-6562-01A	Cancer	Yes	Yes
TCGA-86-6851-01A	Cancer	Yes	Yes
TCGA-86-7701-01A	Cancer	Yes	Yes
TCGA-86-7711-01A	Cancer	Yes	Yes
TCGA-86-7713-01A	Cancer	Yes	Yes
TCGA-86-7714-01A	Cancer	Yes	Yes
TCGA-86-7953-01A	Cancer	Yes	Yes
TCGA-86-7954-01A	Cancer	Yes	Yes
TCGA-86-7955-01A	Cancer	Yes	Yes
TCGA-86-8054-01A	Cancer	Yes	Yes
TCGA-86-8055-01A	Cancer	Yes	Yes
TCGA-86-8056-01A	Cancer	Yes	Yes
TCGA-86-8073-01A	Cancer	Yes	Yes
TCGA-86-8074-01A	Cancer	Yes	Yes
TCGA-86-8075-01A	Cancer	Yes	Yes
TCGA-86-8076-01A	Cancer	Yes	Yes
TCGA-86-8278-01A	Cancer	Yes	Yes
TCGA-86-8279-01A	Cancer	Yes	Yes
TCGA-86-8280-01A	Cancer	Yes	Yes
TCGA-86-8281-01A	Cancer	Yes	Yes
TCGA-86-8358-01A	Cancer	Yes	Yes
TCGA-86-8359-01A	Cancer	Yes	Yes
TCGA-86-8585-01A	Cancer	Yes	Yes
TCGA-86-8668-01A	Cancer	Yes	Yes
TCGA-86-8669-01A	Cancer	Yes	Yes
TCGA-86-8671-01A	Cancer	Yes	Yes
TCGA-86-8672-01A	Cancer	Yes	Yes
TCGA-86-8673-01A	Cancer	Yes	Yes
TCGA-86-8674-01A	Cancer	Yes	Yes
TCGA-86-A456-01A	Cancer	Yes	Yes
TCGA-86-A4D0-01A	Cancer	Yes	Yes
TCGA-86-A4JF-01A	Cancer	Yes	Yes
TCGA-86-A4P7-01A	Cancer	Yes	Yes
TCGA-86-A4P8-01A	Cancer	Yes	Yes
TCGA-91-6828-01A	Cancer	Yes	Yes
TCGA-91-6829-01A	Cancer	Yes	Yes
TCGA-91-6829-11A	Normal	Yes	Yes
TCGA-91-6830-01A	Cancer	Yes	Yes
TCGA-91-6831-01A	Cancer	Yes	Yes
TCGA-91-6835-01A	Cancer	Yes	Yes
TCGA-91-6836-01A	Cancer	Yes	Yes
TCGA-91-6840-01A	Cancer	Yes	Yes
TCGA-91-6847-01A	Cancer	Yes	Yes
TCGA-91-6848-01A	Cancer	Yes	Yes
TCGA-91-6849-01A	Cancer	Yes	Yes
TCGA-91-6849-11A	Normal	Yes	Yes
TCGA-91-7771-01A	Cancer	Yes	Yes
TCGA-91-8496-01A	Cancer	Yes	Yes
TCGA-91-8497-01A	Cancer	Yes	Yes
TCGA-91-8499-01A	Cancer	Yes	Yes
TCGA-91-A4BC-01A	Cancer	Yes	Yes
TCGA-91-A4BD-01A	Cancer	Yes	Yes
TCGA-93-7347-01A	Cancer	Yes	Yes
TCGA-93-7348-01A	Cancer	Yes	Yes
TCGA-93-8067-01A	Cancer	Yes	Yes
TCGA-93-A4JN-01A	Cancer	Yes	Yes
TCGA-93-A4JO-01A	Cancer	Yes	Yes
TCGA-93-A4JP-01A	Cancer	Yes	Yes
TCGA-93-A4JQ-01A	Cancer	Yes	Yes
TCGA-95-7039-01A	Cancer	Yes	Yes
TCGA-95-7043-01A	Cancer	Yes	Yes
TCGA-95-7562-01A	Cancer	Yes	Yes
TCGA-95-7567-01A	Cancer	Yes	Yes
TCGA-95-7944-01A	Cancer	Yes	Yes
TCGA-95-7947-01A	Cancer	Yes	Yes
TCGA-95-7948-01A	Cancer	Yes	Yes
TCGA-95-8039-01A	Cancer	Yes	Yes
TCGA-95-8494-01A	Cancer	Yes	Yes
TCGA-95-A4VK-01A	Cancer	Yes	Yes
TCGA-95-A4VN-01A	Cancer	Yes	Yes
TCGA-95-A4VP-01A	Cancer	Yes	Yes
TCGA-97-7546-01A	Cancer	Yes	Yes
TCGA-97-7547-01A	Cancer	Yes	Yes
TCGA-97-7552-01A	Cancer	Yes	Yes
TCGA-97-7553-01A	Cancer	Yes	Yes
TCGA-97-7554-01A	Cancer	Yes	Yes
TCGA-97-7937-01A	Cancer	Yes	Yes
TCGA-97-7938-01A	Cancer	Yes	Yes
TCGA-97-7941-01A	Cancer	Yes	Yes
TCGA-97-8171-01A	Cancer	Yes	Yes
TCGA-97-8172-01A	Cancer	Yes	Yes
TCGA-97-8174-01A	Cancer	Yes	Yes
TCGA-97-8175-01A	Cancer	Yes	Yes
TCGA-97-8176-01A	Cancer	Yes	Yes
TCGA-97-8177-01A	Cancer	Yes	Yes
TCGA-97-8179-01A	Cancer	Yes	Yes
TCGA-97-8547-01A	Cancer	Yes	Yes
TCGA-97-8552-01A	Cancer	Yes	Yes
TCGA-97-A4LX-01A	Cancer	Yes	Yes
TCGA-97-A4M0-01A	Cancer	Yes	Yes
TCGA-97-A4M1-01A	Cancer	Yes	Yes
TCGA-97-A4M2-01A	Cancer	Yes	Yes
TCGA-97-A4M3-01A	Cancer	Yes	Yes
TCGA-97-A4M5-01A	Cancer	Yes	Yes
TCGA-97-A4M6-01A	Cancer	Yes	Yes
TCGA-97-A4M7-01A	Cancer	Yes	Yes
TCGA-99-7458-01A	Cancer	Yes	Yes
TCGA-99-8025-01A	Cancer	Yes	Yes
TCGA-99-8028-01A	Cancer	Yes	Yes
TCGA-99-8032-01A	Cancer	Yes	Yes
TCGA-99-8033-01A	Cancer	Yes	Yes
TCGA-99-AA5R-01A	Cancer	Yes	Yes
TCGA-J2-8192-01A	Cancer	Yes	Yes
TCGA-J2-8194-01A	Cancer	Yes	Yes
TCGA-J2-A4AD-01A	Cancer	Yes	Yes
TCGA-J2-A4AE-01A	Cancer	Yes	Yes
TCGA-J2-A4AG-01A	Cancer	Yes	Yes
TCGA-L4-A4E5-01A	Cancer	Yes	Yes
TCGA-L4-A4E6-01A	Cancer	Yes	Yes
TCGA-L9-A443-01A	Cancer	Yes	Yes
TCGA-L9-A444-01A	Cancer	Yes	Yes
TCGA-L9-A50W-01A	Cancer	Yes	Yes
TCGA-L9-A5IP-01A	Cancer	Yes	Yes
TCGA-L9-A743-01A	Cancer	Yes	Yes
TCGA-L9-A7SV-01A	Cancer	Yes	Yes
TCGA-L9-A8F4-01A	Cancer	Yes	Yes
TCGA-MN-A4N1-01A	Cancer	Yes	Yes
TCGA-MN-A4N4-01A	Cancer	Yes	Yes
TCGA-MN-A4N5-01A	Cancer	Yes	Yes
TCGA-MP-A4SV-01A	Cancer	Yes	Yes
TCGA-MP-A4SW-01A	Cancer	Yes	Yes
TCGA-MP-A4SY-01A	Cancer	Yes	Yes
TCGA-MP-A4T4-01A	Cancer	Yes	Yes
TCGA-MP-A4T6-01A	Cancer	Yes	Yes
TCGA-MP-A4T7-01A	Cancer	Yes	Yes
TCGA-MP-A4T8-01A	Cancer	Yes	Yes
TCGA-MP-A4T9-01A	Cancer	Yes	Yes
TCGA-MP-A4TA-01A	Cancer	Yes	Yes
TCGA-MP-A4TC-01A	Cancer	Yes	Yes
TCGA-MP-A4TD-01A	Cancer	Yes	Yes
TCGA-MP-A4TE-01A	Cancer	Yes	Yes
TCGA-MP-A4TF-01A	Cancer	Yes	Yes
TCGA-MP-A4TH-01A	Cancer	Yes	Yes
TCGA-MP-A4TI-01A	Cancer	Yes	Yes
TCGA-MP-A4TJ-01A	Cancer	Yes	Yes
TCGA-MP-A4TK-01A	Cancer	Yes	Yes
TCGA-MP-A5C7-01A	Cancer	Yes	Yes
TCGA-NJ-A4YF-01A	Cancer	Yes	Yes
TCGA-NJ-A4YG-01A	Cancer	Yes	Yes
TCGA-NJ-A4YI-01A	Cancer	Yes	Yes
TCGA-NJ-A4YP-01A	Cancer	Yes	Yes
TCGA-NJ-A4YQ-01A	Cancer	Yes	Yes
TCGA-NJ-A55A-01A	Cancer	Yes	Yes
TCGA-NJ-A55O-01A	Cancer	Yes	Yes
TCGA-NJ-A55R-01A	Cancer	Yes	Yes
TCGA-NJ-A7XG-01A	Cancer	Yes	Yes
TCGA-O1-A52J-01A	Cancer	Yes	Yes
TCGA-S2-AA1A-01A	Cancer	Yes	Yes
