# Supplementary material for: Integrative multi-omics analysis identifies methylation-associated lncRNAs FAM83A-AS2 and AC012213.1 as candidate prognostic markers in lung adenocarcinoma
Source: Bioinform Adv. 2026 Jul 14;6(1):vbag096. doi: 10.1093/bioadv/vbag096 (PMC13384057; doi:10.1093/bioadv/vbag096)
Supplement: vbag096_Supplementary_Data [file vbag096_supplementary_data.zip › Supplementary Table S2.xlsx]

## Sheet: Sheet 1
Table: Differential expression analysis between LUAD and normal samples
Gene ID	chromosome_name	start_position	end_position	baseMean	log2FoldChange	lfcSE	stat	pvalue	padj	Expression
ENSG00000224215.1	10	23343957	23345181	16.6997	-5.22889	0.372041	-14.0546	7.22e-45	1.18e-42	Down
ENSG00000244215.2	3	127322307	127390670	14.0322	-4.82177	0.48458	-9.9504	2.51e-23	7.73e-22	Down
ENSG00000232328.3	2	236733289	236754363	1.79882	-4.72727	0.459294	-10.2925	7.62e-25	2.71e-23	Down
ENSG00000248551.1	4	175346358	175403110	3.54906	-4.63041	0.462558	-10.0104	1.37e-23	4.31e-22	Down
ENSG00000237167.1	3	197458405	197467105	3.807	-4.53833	0.430917	-10.5318	6.16e-26	2.38e-24	Down
ENSG00000264125.1	17	30204318	30206468	3.00631	-4.42847	0.404298	-10.9535	6.39e-28	2.89e-26	Down
ENSG00000266120.1	17	30238741	30252237	5.20285	-4.3713	0.398136	-10.9794	4.8e-28	2.2e-26	Down
ENSG00000261863.1	17	4610449	4617650	19.4903	-4.36442	0.423342	-10.3094	6.39e-25	2.29e-23	Down
ENSG00000269186.4	16	86195954	86199937	4.59025	-4.33046	0.316368	-13.688	1.2e-42	1.64e-40	Down
ENSG00000231698.3	11	131253360	131350917	14.6229	-4.23767	0.659465	-6.42592	1.31e-10	1.05e-09	Down
ENSG00000268505.1	16	86192793	86198913	9.48111	-4.18276	0.331043	-12.6351	1.35e-36	1.22e-34	Down
ENSG00000267603.1	17	70051277	70068095	0.750156	-4.15332	0.82387	-5.04124	4.63e-07	2.28e-06	Down
ENSG00000273664.1	18	59700523	59700946	1.35724	-4.14003	0.485444	-8.52833	1.48e-17	2.6e-16	Down
ENSG00000234646.7	20	23030863	23039241	0.614852	-4.04915	0.419004	-9.66376	4.3e-22	1.19e-20	Down
ENSG00000268388.6	16	86474529	86509099	404.221	-4.04332	0.289906	-13.947	3.28e-44	5.15e-42	Down
ENSG00000198358.4	1	160932465	160949922	12.1461	-3.96832	0.478472	-8.29374	1.1e-16	1.78e-15	Down
ENSG00000228401.7	9	136647872	136660457	22.5489	-3.81272	0.241865	-15.7639	5.52e-56	2.23e-53	Down
ENSG00000232234.4	6	8102711	8343139	0.55888	-3.78396	0.491144	-7.70438	1.31e-14	1.7e-13	Down
ENSG00000243384.1	3	58572744	58574319	3.64594	-3.68669	0.427002	-8.63388	5.93e-18	1.08e-16	Down
ENSG00000237923.2	6	30838324	30848204	3.27121	-3.67788	0.486271	-7.56344	3.93e-14	4.74e-13	Down
ENSG00000236054.1	22	32583300	32584204	1.90636	-3.6131	0.39872	-9.06177	1.28e-19	2.76e-18	Down
ENSG00000228692.2	6	163586583	163588165	3.55638	-3.60754	0.279808	-12.8929	4.94e-38	5.02e-36	Down
ENSG00000251230.7	4	184843296	184855751	34.3956	-3.58884	0.268522	-13.3652	9.66e-41	1.16e-38	Down
ENSG00000234880.1	21	44989864	44994086	7.04258	-3.57555	0.323783	-11.043	2.37e-28	1.13e-26	Down
ENSG00000260102.2	13	112197350	112201000	0.87877	-3.5725	0.554697	-6.44045	1.19e-10	9.58e-10	Down
ENSG00000246430.9	8	56494309	56559823	54.5853	-3.56888	0.266767	-13.3783	8.1e-41	9.83e-39	Down
ENSG00000234281.5	2	210324759	210469246	45.1992	-3.55837	0.281752	-12.6294	1.45e-36	1.31e-34	Down
ENSG00000276668.1	11	7699562	7699988	3.30818	-3.55504	0.406518	-8.7451	2.23e-18	4.23e-17	Down
ENSG00000253507.6	8	131308545	131317887	2.53711	-3.54799	0.572892	-6.19312	5.9e-10	4.35e-09	Down
ENSG00000236341.1	1	56963886	56996757	1.22982	-3.51398	0.531704	-6.6089	3.87e-11	3.28e-10	Down
ENSG00000275612.1	11	7698951	7699393	2.39847	-3.50932	0.419818	-8.35914	6.32e-17	1.04e-15	Down
ENSG00000233746.2	20	23125068	23132635	5.07629	-3.49812	0.294534	-11.8768	1.56e-32	1.03e-30	Down
ENSG00000225683.6	6	163163830	163192038	4.70567	-3.46837	0.562275	-6.16846	6.9e-10	5.04e-09	Down
ENSG00000259754.2	15	47812729	48050507	0.383186	-3.45356	0.565982	-6.10189	1.05e-09	7.48e-09	Down
ENSG00000268754.4	16	86221420	86301303	1.1904	-3.41991	0.293562	-11.6497	2.3e-31	1.4e-29	Down
ENSG00000251325.1	4	27262506	27267254	0.32754	-3.40332	0.849236	-4.00751	6.14e-05	0.000211027	Down
ENSG00000224525.2	1	242203555	242210827	2.88979	-3.3566	0.40687	-8.24981	1.59e-16	2.53e-15	Down
ENSG00000248464.1	5	44388732	44413989	1.379	-3.34688	0.511784	-6.53964	6.17e-11	5.12e-10	Down
ENSG00000238018.2	2	54661011	54680045	102.523	-3.28969	0.221565	-14.8475	7.22e-50	1.74e-47	Down
ENSG00000236304.3	11	76656984	76663866	28.5848	-3.28423	0.231432	-14.1909	1.04e-45	1.83e-43	Down
ENSG00000275830.4	13	109988097	110129136	9.52294	-3.27064	0.274211	-11.9275	8.51e-33	5.77e-31	Down
ENSG00000253959.1	5	173642519	173658194	7.37814	-3.2496	0.368095	-8.82815	1.06e-18	2.1e-17	Down
ENSG00000236485.1	2	131983937	131994161	0.333047	-3.24217	0.805961	-4.02274	5.75e-05	0.000198718	Down
ENSG00000272789.1	2	127625997	127626848	17.2783	-3.24146	0.317014	-10.225	1.53e-24	5.31e-23	Down
ENSG00000261340.1	11	29980113	29982392	1.90273	-3.23991	0.528412	-6.1314	8.71e-10	6.28e-09	Down
ENSG00000253821.2	8	57492884	57592451	4.84579	-3.23195	0.371119	-8.70867	3.07e-18	5.78e-17	Down
ENSG00000239268.5	3	117672154	117997592	6.28272	-3.1922	0.461857	-6.91166	4.79e-12	4.52e-11	Down
ENSG00000267774.2	18	59696459	59698111	11.5205	-3.18943	0.469703	-6.79031	1.12e-11	1.01e-10	Down
ENSG00000228027.1	10	11010164	11011119	4.58376	-3.18186	0.583271	-5.4552	4.89e-08	2.78e-07	Down
ENSG00000274331.1	13	109984858	109986565	0.822123	-3.17489	0.42733	-7.42959	1.09e-13	1.25e-12	Down
ENSG00000256948.1	12	106524	111850	36.6618	-3.16531	0.307549	-10.2921	7.65e-25	2.71e-23	Down
ENSG00000254951.7	11	7754393	7905955	8.70453	-3.15781	0.4057	-7.78362	7.05e-15	9.43e-14	Down
ENSG00000257894.2	12	79341205	79503396	96.3014	-3.15296	0.319537	-9.86726	5.77e-23	1.71e-21	Down
ENSG00000259094.1	2	118949306	118952983	40.8167	-3.1487	0.547762	-5.7483	9.01e-09	5.68e-08	Down
ENSG00000257002.1	11	62909546	62918361	3.48186	-3.13829	0.280975	-11.1693	5.76e-29	2.88e-27	Down
ENSG00000272274.4	13	106568208	106716679	19.9118	-3.10819	0.307059	-10.1225	4.39e-24	1.45e-22	Down
ENSG00000205086.8	2	41935368	41956806	23.3963	-3.09252	0.333812	-9.26424	1.96e-20	4.61e-19	Down
ENSG00000236078.2	7	47608465	47629893	3.46617	-3.08467	0.303274	-10.1712	2.67e-24	8.99e-23	Down
ENSG00000236129.1	11	131187022	131189753	0.36294	-3.08442	0.861921	-3.57855	0.000345509	0.00102197	Down
ENSG00000250431.1	4	174977571	174979381	3.11421	-3.08289	0.590409	-5.22161	1.77e-07	9.32e-07	Down
ENSG00000237413.5	1	78229599	78369464	29.4426	-3.07062	0.392836	-7.81655	5.43e-15	7.36e-14	Down
ENSG00000233002.2	17	15735023	15749192	1.25476	-3.05868	0.57626	-5.30782	1.11e-07	6e-07	Down
ENSG00000267607.1	19	10285801	10289019	119.558	-3.01736	0.260261	-11.5936	4.44e-31	2.64e-29	Down
ENSG00000234763.3	6	8341937	8389183	1.30329	-2.99468	0.497617	-6.01804	1.77e-09	1.22e-08	Down
ENSG00000253177.2	8	92668660	92683450	2.89733	-2.99466	0.277432	-10.7942	3.67e-27	1.56e-25	Down
ENSG00000244953.1	11	43943787	43947206	21.5363	-2.9632	0.254058	-11.6635	1.96e-31	1.19e-29	Down
ENSG00000254089.2	8	93259667	93298528	0.678325	-2.94085	0.612795	-4.79908	1.59e-06	7.22e-06	Down
ENSG00000237949.3	10	58999482	59066396	1.57446	-2.92623	0.370851	-7.89059	3.01e-15	4.22e-14	Down
ENSG00000243961.2	20	9986088	10007116	49.393	-2.92305	0.371811	-7.86166	3.79e-15	5.23e-14	Down
ENSG00000224721.3	14	75574888	75579652	4.07661	-2.90844	0.334785	-8.6875	3.7e-18	6.89e-17	Down
ENSG00000263586.1	17	74970704	74975728	9.53519	-2.90786	0.208405	-13.9529	3.02e-44	4.76e-42	Down
ENSG00000233760.3	7	26551686	26558880	16.1487	-2.89828	0.315775	-9.17831	4.38e-20	9.88e-19	Down
ENSG00000233884.2	9	87848113	87853526	3.0456	-2.8866	0.601612	-4.79811	1.6e-06	7.25e-06	Down
ENSG00000268038.5	19	22615551	22623980	3.01129	-2.84861	0.877745	-3.24537	0.00117298	0.00309498	Down
ENSG00000256609.1	12	119182048	119183259	2.53136	-2.8469	0.467745	-6.08644	1.15e-09	8.2e-09	Down
ENSG00000272411.1	5	148970340	148970653	1.85186	-2.82056	0.325489	-8.66562	4.49e-18	8.28e-17	Down
ENSG00000224228.2	1	172775905	173064015	1.69028	-2.81364	0.395766	-7.10934	1.17e-12	1.18e-11	Down
ENSG00000234754.2	1	221330080	221336489	2.42618	-2.80444	0.310194	-9.04092	1.55e-19	3.32e-18	Down
ENSG00000227947.2	1	47688463	47704029	0.585574	-2.7977	0.565989	-4.94303	7.69e-07	3.66e-06	Down
ENSG00000232618.2	6	142946406	142957945	4.50688	-2.79278	0.276048	-10.117	4.64e-24	1.52e-22	Down
ENSG00000281160.2	3	42264985	42266477	0.350733	-2.78457	0.679717	-4.09666	4.19e-05	0.000148475	Down
ENSG00000206187.4	15	25902119	26053123	0.481192	-2.78321	0.510466	-5.4523	4.97e-08	2.83e-07	Down
ENSG00000232188.1	1	160931739	160934380	5.22228	-2.7744	0.493413	-5.62288	1.88e-08	1.13e-07	Down
ENSG00000267095.1	17	60135762	60140081	1.47456	-2.76533	0.246246	-11.2299	2.91e-29	1.5e-27	Down
ENSG00000261706.1	21	44994362	44995185	4.46941	-2.75827	0.568869	-4.8487	1.24e-06	5.72e-06	Down
ENSG00000227544.10	7	35715032	35734924	15.7001	-2.75052	0.235455	-11.6817	1.58e-31	9.69e-30	Down
ENSG00000225938.3	1	101234555	101236624	11.2492	-2.72178	0.192187	-14.1621	1.57e-45	2.71e-43	Down
ENSG00000229081.1	10	132520827	132522449	2.62613	-2.72069	0.297654	-9.14044	6.22e-20	1.38e-18	Down
ENSG00000261634.4	15	69278328	69298795	38.6179	-2.7206	0.316528	-8.59513	8.32e-18	1.49e-16	Down
ENSG00000234506.7	9	68543527	68546678	5.41877	-2.70898	0.240431	-11.2672	1.91e-29	1e-27	Down
ENSG00000236013.8	6	139976352	140093724	1.695	-2.69901	0.346107	-7.79821	6.28e-15	8.45e-14	Down
ENSG00000254810.2	11	76653597	76656914	26.2526	-2.67747	0.198418	-13.4941	1.69e-41	2.18e-39	Down
ENSG00000224968.4	1	177351560	177459759	4.6329	-2.66734	0.338188	-7.88713	3.09e-15	4.32e-14	Down
ENSG00000249453.1	4	23779590	23782560	1.9672	-2.66044	0.436982	-6.08822	1.14e-09	8.11e-09	Down
ENSG00000226252.1	1	47225797	47230750	12.4598	-2.65643	0.282333	-9.40886	5.02e-21	1.24e-19	Down
ENSG00000265799.1	17	40012226	40014705	2.0983	-2.65447	0.310835	-8.5398	1.34e-17	2.37e-16	Down
ENSG00000275178.1	18	77093086	77093446	4.26863	-2.65234	0.297418	-8.9179	4.75e-19	9.7e-18	Down
ENSG00000249364.7	5	67379378	67806600	28.4877	-2.62661	0.331306	-7.92806	2.23e-15	3.17e-14	Down
ENSG00000175967.4	6	113904132	113921642	4.62004	-2.61612	0.360146	-7.26405	3.76e-13	4.03e-12	Down
ENSG00000255260.1	11	11243188	11243715	1.31885	-2.6057	0.308944	-8.43421	3.33e-17	5.66e-16	Down
ENSG00000272473.2	19	781002	782651	9.46563	-2.59511	0.255909	-10.1407	3.64e-24	1.21e-22	Down
ENSG00000227188.1	22	39475807	39476822	3.43378	-2.55173	0.38608	-6.60933	3.86e-11	3.28e-10	Down
ENSG00000236242.1	13	109163902	109201483	27.5077	-2.54867	0.475957	-5.35484	8.56e-08	4.71e-07	Down
ENSG00000276850.5	10	47908064	47991877	110.425	-2.5453	0.371648	-6.84869	7.45e-12	6.9e-11	Down
ENSG00000249201.2	5	1173141	1178605	8.98336	-2.53243	0.607916	-4.16576	3.1e-05	0.000112701	Down
ENSG00000234132.2	1	201031136	201043073	0.388479	-2.52908	0.580371	-4.35769	1.31e-05	5.1e-05	Down
ENSG00000232903.2	10	132943967	132965289	2.5614	-2.52704	0.52906	-4.77646	1.78e-06	8.03e-06	Down
ENSG00000235997.4	2	30346623	30361010	161.567	-2.52516	0.235328	-10.7304	7.33e-27	3.05e-25	Down
ENSG00000224397.9	20	50247643	50283250	611.727	-2.52173	0.20618	-12.2307	2.13e-34	1.63e-32	Down
ENSG00000237803.6	2	37820498	37876274	2.67362	-2.52062	0.287963	-8.75328	2.07e-18	3.95e-17	Down
ENSG00000267107.9	19	41449520	41501255	282.264	-2.51154	0.183543	-13.6836	1.27e-42	1.73e-40	Down
ENSG00000235126.1	3	197445061	197458323	2.41829	-2.50994	0.507357	-4.94708	7.53e-07	3.59e-06	Down
ENSG00000259471.1	15	66582190	66685794	6.03902	-2.50242	0.377562	-6.62785	3.41e-11	2.92e-10	Down
ENSG00000227260.2	3	30518833	30527193	1.72297	-2.49977	0.343266	-7.28231	3.28e-13	3.55e-12	Down
ENSG00000262950.3	16	49442910	49454109	0.338694	-2.49299	0.521347	-4.78183	1.74e-06	7.83e-06	Down
ENSG00000256422.8	11	104445868	104609498	0.523406	-2.48645	0.435804	-5.70542	1.16e-08	7.2e-08	Down
ENSG00000230498.3	1	77081984	77086402	9.5078	-2.48073	0.258593	-9.59317	8.54e-22	2.28e-20	Down
ENSG00000238078.1	1	220829255	220832429	9.97872	-2.47439	0.22491	-11.0017	3.75e-28	1.74e-26	Down
ENSG00000255363.3	11	76607853	76630465	1.23303	-2.46558	0.264797	-9.31119	1.26e-20	3.03e-19	Down
ENSG00000235140.2	10	59578467	59650345	0.391007	-2.46248	0.594793	-4.14006	3.47e-05	0.00012498	Down
ENSG00000205037.2	16	88088041	88100985	5.16601	-2.45449	0.338349	-7.2543	4.04e-13	4.31e-12	Down
ENSG00000261026.1	8	22679013	22684009	8.93316	-2.45319	0.311607	-7.87273	3.47e-15	4.82e-14	Down
ENSG00000235399.1	6	136995170	136999504	0.880685	-2.44893	0.353566	-6.92637	4.32e-12	4.09e-11	Down
ENSG00000272823.1	1	220828676	220829211	5.65792	-2.44838	0.221981	-11.0297	2.75e-28	1.3e-26	Down
ENSG00000257551.1	1	220832763	220880140	2.45734	-2.44439	0.25791	-9.47771	2.6e-21	6.67e-20	Down
ENSG00000254847.1	11	12538083	12540967	4.70625	-2.43261	0.217763	-11.1709	5.66e-29	2.84e-27	Down
ENSG00000267207.1	17	61034636	61070122	4.54569	-2.42878	0.302315	-8.03394	9.44e-16	1.39e-14	Down
ENSG00000272784.1	4	183094423	183095056	4.70419	-2.42532	0.219839	-11.0323	2.67e-28	1.26e-26	Down
ENSG00000225706.3	9	8858084	8864772	16.829	-2.4203	0.2476	-9.77502	1.44e-22	4.13e-21	Down
ENSG00000233038.7	7	157854529	157863011	153.994	-2.41968	0.188731	-12.8208	1.25e-37	1.23e-35	Down
ENSG00000266450.1	18	1655177	1779955	1.08121	-2.40278	0.745033	-3.22507	0.00125943	0.00330135	Down
ENSG00000255446.1	11	62421845	62426724	8.11626	-2.39606	0.416453	-5.75349	8.74e-09	5.52e-08	Down
ENSG00000249167.2	5	116574482	116611200	0.8912	-2.39359	0.285608	-8.38067	5.26e-17	8.76e-16	Down
ENSG00000250899.3	12	3041437	3044950	147.155	-2.39148	0.175814	-13.6023	3.88e-42	5.17e-40	Down
ENSG00000254453.2	11	20043767	20049458	7.75115	-2.39124	0.379946	-6.29364	3.1e-10	2.36e-09	Down
ENSG00000254092.4	8	20942285	21298168	0.579671	-2.38687	0.397672	-6.00212	1.95e-09	1.34e-08	Down
ENSG00000268926.3	9	95772323	95776282	2.53535	-2.3862	0.415826	-5.73844	9.56e-09	6e-08	Down
ENSG00000260398.1	8	78605952	78609705	15.3572	-2.38503	0.261631	-9.11602	7.79e-20	1.72e-18	Down
ENSG00000276170.6	17	38450394	38452444	44.4553	-2.38419	0.329338	-7.23934	4.51e-13	4.78e-12	Down
ENSG00000250978.5	5	67463809	67475592	63.5671	-2.37394	0.406444	-5.84077	5.2e-09	3.38e-08	Down
ENSG00000241720.2	1	109725820	109775252	2.17105	-2.37016	0.416457	-5.69124	1.26e-08	7.79e-08	Down
ENSG00000250961.2	5	57395060	57534504	1.37528	-2.36391	0.378718	-6.24188	4.32e-10	3.23e-09	Down
ENSG00000258084.6	12	78352519	78483030	0.466965	-2.36367	0.565511	-4.17971	2.92e-05	0.000106474	Down
ENSG00000259285.1	15	58065225	58071043	1.13212	-2.35799	0.483663	-4.87528	1.09e-06	5.04e-06	Down
ENSG00000241158.7	3	64561322	64592757	65.8949	-2.35341	0.320321	-7.34706	2.03e-13	2.26e-12	Down
ENSG00000254880.1	11	125158461	125164609	0.438969	-2.34279	0.484064	-4.83984	1.3e-06	5.96e-06	Down
ENSG00000225391.5	6	136982165	136993234	0.644439	-2.34204	0.841214	-2.78412	0.00536728	0.0120727	Down
ENSG00000240707.3	10	132965534	132976354	1.81549	-2.32814	0.472205	-4.93036	8.21e-07	3.89e-06	Down
ENSG00000267328.1	19	35754566	35755490	1.34224	-2.32755	0.345276	-6.74113	1.57e-11	1.4e-10	Down
ENSG00000259504.2	15	69278675	69295322	6.91019	-2.32572	0.304151	-7.64659	2.06e-14	2.59e-13	Down
ENSG00000229111.1	13	48077137	48079991	8.1659	-2.32474	0.233133	-9.97173	2.03e-23	6.29e-22	Down
ENSG00000227307.1	10	120925547	120980700	9.18789	-2.31414	0.454619	-5.09028	3.58e-07	1.8e-06	Down
ENSG00000259636.1	15	86932880	86946331	0.437218	-2.31304	0.648698	-3.56567	0.000362931	0.0010687	Down
ENSG00000234944.1	10	42871521	42874060	1.94478	-2.3069	0.342381	-6.7378	1.61e-11	1.43e-10	Down
ENSG00000227508.6	6	170272474	170279887	4.92577	-2.30307	0.251712	-9.14961	5.71e-20	1.28e-18	Down
ENSG00000270076.1	8	11202965	11203671	6.51863	-2.30274	0.297957	-7.72845	1.09e-14	1.42e-13	Down
ENSG00000253288.2	8	137809444	138083657	59.0348	-2.29992	0.457682	-5.02515	5.03e-07	2.47e-06	Down
ENSG00000273650.1	17	42751289	42751717	4.4471	-2.29317	0.296286	-7.73972	9.96e-15	1.31e-13	Down
ENSG00000225056.1	20	23655225	23656390	0.356504	-2.28654	0.420842	-5.43323	5.53e-08	3.12e-07	Down
ENSG00000277526.5	8	2562813	2623382	0.370146	-2.26283	0.525402	-4.30686	1.66e-05	6.32e-05	Down
ENSG00000254254.7	8	56445807	56556513	3.44968	-2.25919	0.45931	-4.91867	8.71e-07	4.11e-06	Down
ENSG00000260468.1	16	10514842	10528202	12.4997	-2.25123	0.226047	-9.95909	2.3e-23	7.11e-22	Down
ENSG00000251165.6	4	186286094	186500997	15.3728	-2.24877	0.394006	-5.70744	1.15e-08	7.12e-08	Down
ENSG00000261222.4	17	74599820	74607246	6.0683	-2.24206	0.226571	-9.89561	4.35e-23	1.3e-21	Down
ENSG00000261618.2	8	78835307	78840525	51.9884	-2.23936	0.294772	-7.59691	3.03e-14	3.71e-13	Down
ENSG00000256234.1	12	26211164	26335856	23.6288	-2.23317	0.218827	-10.2052	1.88e-24	6.46e-23	Down
ENSG00000224958.6	9	68353614	68357893	3.60035	-2.23191	0.330307	-6.75707	1.41e-11	1.26e-10	Down
ENSG00000233117.4	10	4201141	4243912	72.8032	-2.23091	0.226824	-9.83544	7.92e-23	2.32e-21	Down
ENSG00000272839.1	7	157868538	157869154	11.2692	-2.22966	0.227537	-9.79909	1.14e-22	3.29e-21	Down
ENSG00000223914.5	12	40156113	40211419	42.2748	-2.22482	0.457312	-4.86499	1.14e-06	5.29e-06	Down
ENSG00000272783.1	4	1550284	1550572	7.49892	-2.2157	0.225651	-9.81912	9.32e-23	2.72e-21	Down
ENSG00000255133.2	11	33813873	33822378	0.388658	-2.21192	0.475856	-4.6483	3.35e-06	1.44e-05	Down
ENSG00000230631.1	6	14229775	14231570	2.79622	-2.20042	0.415109	-5.30084	1.15e-07	6.21e-07	Down
ENSG00000271334.6	5	39520398	39524726	4.36659	-2.19609	0.241028	-9.11137	8.13e-20	1.79e-18	Down
ENSG00000258979.3	14	96738021	96793084	0.490492	-2.19322	0.708375	-3.09613	0.00196067	0.00490447	Down
ENSG00000225670.4	1	159194325	159207973	30.114	-2.16627	0.309787	-6.99276	2.7e-12	2.62e-11	Down
ENSG00000238201.1	2	64338067	64341647	0.364363	-2.1643	0.889595	-2.43291	0.014978	0.0300231	Down
ENSG00000235615.2	2	131964731	131979873	0.82885	-2.16103	0.735469	-2.9383	0.00330014	0.00782161	Down
ENSG00000231768.2	1	234527887	234531803	13.0363	-2.15968	0.286995	-7.52513	5.27e-14	6.28e-13	Down
ENSG00000250041.3	11	10884158	10899364	9.04146	-2.15927	0.277726	-7.77482	7.56e-15	1.01e-13	Down
ENSG00000184385.2	21	42102134	42108534	28.5303	-2.14931	0.386062	-5.56729	2.59e-08	1.53e-07	Down
ENSG00000261003.1	6	170414139	170419325	2.30712	-2.14383	0.301699	-7.10586	1.2e-12	1.21e-11	Down
ENSG00000249706.1	4	53899871	53916835	4.51668	-2.1353	0.266682	-8.00692	1.18e-15	1.71e-14	Down
ENSG00000226822.4	1	108040263	108076020	7.13838	-2.13348	0.269708	-7.91035	2.57e-15	3.63e-14	Down
ENSG00000233730.2	1	115099580	115102686	16.8466	-2.13346	0.476995	-4.47272	7.72e-06	3.12e-05	Down
ENSG00000267373.1	19	16103761	16104254	0.403727	-2.13293	0.49412	-4.31663	1.58e-05	6.06e-05	Down
ENSG00000273760.1	10	47970043	47973496	40.4272	-2.12665	0.42611	-4.99086	6.01e-07	2.91e-06	Down
ENSG00000232606.3	2	144521868	144579434	1.69607	-2.12529	0.265924	-7.9921	1.33e-15	1.93e-14	Down
ENSG00000235933.2	1	116164209	116167494	0.643284	-2.12252	0.350223	-6.06047	1.36e-09	9.54e-09	Down
ENSG00000255479.1	11	76625462	76626834	1.13517	-2.10671	0.276041	-7.63189	2.31e-14	2.88e-13	Down
ENSG00000271880.1	10	86970741	87010126	5.64011	-2.0947	0.281411	-7.44356	9.8e-14	1.13e-12	Down
ENSG00000233009.1	13	100708325	101059286	9.63357	-2.09327	0.366094	-5.71785	1.08e-08	6.72e-08	Down
ENSG00000234117.2	6	116492297	116497099	0.408608	-2.09266	0.404442	-5.1742	2.29e-07	1.18e-06	Down
ENSG00000267505.1	17	44793199	44794474	5.70776	-2.08978	0.242257	-8.6263	6.34e-18	1.15e-16	Down
ENSG00000255801.2	12	8548361	8567939	0.893572	-2.08861	0.607248	-3.43947	0.000582858	0.00164421	Down
ENSG00000235584.3	2	95660588	95668727	308.871	-2.08802	0.497876	-4.19385	2.74e-05	0.000100548	Down
ENSG00000253105.6	8	96370800	96387438	1.91564	-2.08619	0.389155	-5.36082	8.28e-08	4.57e-07	Down
ENSG00000276772.1	15	57553955	57555680	12.7948	-2.08599	0.300256	-6.94736	3.72e-12	3.55e-11	Down
ENSG00000178722.15	5	61610424	61793401	2.66279	-2.08337	0.249103	-8.36347	6.09e-17	1.01e-15	Down
ENSG00000177725.6	8	22169338	22171708	9.00113	-2.07608	0.612147	-3.39147	0.000695176	0.00192749	Down
ENSG00000254447.3	11	67735600	67784229	1.99903	-2.07042	0.432896	-4.78273	1.73e-06	7.79e-06	Down
ENSG00000277350.2	9	66942703	66952344	4.80823	-2.05927	0.610687	-3.37206	0.000746089	0.00205271	Down
ENSG00000249106.1	4	175790307	175812189	1.24528	-2.05629	0.884097	-2.32586	0.0200258	0.0387008	Down
ENSG00000237477.1	2	179273831	179285707	1.17609	-2.05432	0.740229	-2.77525	0.00551592	0.0123622	Down
ENSG00000240240.10	9	40223402	40329221	4.70511	-2.04743	0.337526	-6.06599	1.31e-09	9.24e-09	Down
ENSG00000249984.1	5	92675956	92688254	0.572966	-2.04549	0.387292	-5.2815	1.28e-07	6.87e-07	Down
ENSG00000235984.5	13	92701389	92721614	2.65179	-2.03869	0.633467	-3.2183	0.00128951	0.00336952	Down
ENSG00000267122.1	19	2212029	2215565	6.53891	-2.03744	0.270921	-7.52044	5.46e-14	6.5e-13	Down
ENSG00000248441.9	15	95166065	95327129	30.8355	-2.0373	0.203498	-10.0114	1.36e-23	4.27e-22	Down
ENSG00000214708.4	17	32141226	32143135	120.336	-2.03653	0.241695	-8.42604	3.58e-17	6.05e-16	Down
ENSG00000205018.2	16	88939789	88951524	3.57909	-2.03618	0.22801	-8.93024	4.25e-19	8.73e-18	Down
ENSG00000232057.1	2	1824412	1828667	1.79755	-2.03461	0.437312	-4.65253	3.28e-06	1.41e-05	Down
ENSG00000267280.6	17	61393455	61411555	57.0452	-2.02765	0.210736	-9.62177	6.47e-22	1.76e-20	Down
ENSG00000231246.3	1	112176836	112360625	3.12515	-2.02253	0.247101	-8.18502	2.72e-16	4.23e-15	Down
ENSG00000231536.1	2	110610916	110612404	1.46583	-2.02192	0.390703	-5.17508	2.28e-07	1.18e-06	Down
ENSG00000225329.3	7	104894628	104926645	363.182	-2.02054	0.39627	-5.09891	3.42e-07	1.72e-06	Down
ENSG00000226239.2	20	32005671	32031591	7.6081	-2.01252	0.254389	-7.91117	2.55e-15	3.6e-14	Down
ENSG00000259072.2	14	38256202	38371338	0.581931	-2.00624	0.614867	-3.26289	0.00110282	0.00292654	Down
ENSG00000231943.11	2	113526836	113542738	4.99426	-1.99145	0.324496	-6.13705	8.41e-10	6.07e-09	Down
ENSG00000275210.1	19	54308915	54337168	3.291	-1.98682	0.263136	-7.55056	4.33e-14	5.21e-13	Down
ENSG00000250969.1	4	143286293	143329858	0.32908	-1.98404	0.475568	-4.17193	3.02e-05	0.000109872	Down
ENSG00000226398.1	2	42015625	42025302	0.757687	-1.98137	0.453977	-4.36448	1.27e-05	4.96e-05	Down
ENSG00000278095.1	12	26273329	26273900	1.43287	-1.97538	0.325877	-6.06173	1.35e-09	9.47e-09	Down
ENSG00000250410.1	4	185370725	185390928	13.33	-1.97305	0.268713	-7.34257	2.1e-13	2.33e-12	Down
ENSG00000274624.1	12	22104491	22105320	5.69983	-1.97286	0.287202	-6.86924	6.45e-12	6.03e-11	Down
ENSG00000266283.1	18	22200619	22205229	8.27546	-1.96878	0.2831	-6.95435	3.54e-12	3.39e-11	Down
ENSG00000226871.1	17	8318088	8318712	2.05068	-1.968	0.29418	-6.68979	2.23e-11	1.96e-10	Down
ENSG00000225792.3	7	26369310	26376701	28.9891	-1.96702	0.250069	-7.86592	3.66e-15	5.07e-14	Down
ENSG00000275678.1	1	67121605	67123956	18.1221	-1.95587	0.57875	-3.37947	0.000726247	0.00200414	Down
ENSG00000257042.1	12	27958517	27969813	2.41327	-1.9516	0.350172	-5.57326	2.5e-08	1.48e-07	Down
ENSG00000261269.1	5	72439903	72442387	164.85	-1.94955	0.151847	-12.8389	9.93e-38	9.86e-36	Down
ENSG00000236164.1	6	46758296	46761158	10.2975	-1.94533	0.496028	-3.92182	8.79e-05	0.00029292	Down
ENSG00000228723.6	3	9192493	9194453	128.351	-1.93857	0.530555	-3.65385	0.000258336	0.000784678	Down
ENSG00000236581.9	13	33180401	33281584	9.02235	-1.93807	0.340836	-5.68623	1.3e-08	8.01e-08	Down
ENSG00000258943.1	14	63298126	63299547	3.47098	-1.93654	0.202716	-9.55299	1.26e-21	3.31e-20	Down
ENSG00000231505.1	2	106521903	106538079	1.48828	-1.9302	0.402376	-4.79699	1.61e-06	7.29e-06	Down
ENSG00000233251.8	2	56173534	56185870	77.0423	-1.92646	0.252939	-7.6163	2.61e-14	3.22e-13	Down
ENSG00000236452.1	3	34203244	34268811	3.70243	-1.92516	0.466298	-4.1286	3.65e-05	0.000130658	Down
ENSG00000223436.1	7	132352334	132367976	0.900214	-1.92203	0.458303	-4.19379	2.74e-05	0.000100568	Down
ENSG00000197291.9	17	42753914	42761257	61.517	-1.91988	0.273458	-7.02074	2.21e-12	2.16e-11	Down
ENSG00000254789.4	11	15571813	15622447	0.425116	-1.91978	0.595461	-3.22403	0.00126401	0.00331181	Down
ENSG00000258422.6	14	70187123	70230187	0.854226	-1.91667	0.464974	-4.12211	3.75e-05	0.000134136	Down
ENSG00000234362.7	2	41931599	41934660	15.6644	-1.9084	0.238504	-8.00155	1.23e-15	1.79e-14	Down
ENSG00000257817.2	12	114682292	114767989	0.67751	-1.90779	0.427221	-4.46557	7.99e-06	3.22e-05	Down
ENSG00000259647.1	15	30005443	30045848	4.73899	-1.90713	0.213301	-8.94101	3.86e-19	7.94e-18	Down
ENSG00000258234.1	12	48231098	48284210	3.82166	-1.90246	0.382909	-4.96845	6.75e-07	3.25e-06	Down
ENSG00000232077.2	1	193304745	193365953	2.70005	-1.9001	0.291362	-6.52144	6.96e-11	5.75e-10	Down
ENSG00000260310.1	16	10576499	10578183	12.2635	-1.90003	0.350551	-5.42011	5.96e-08	3.35e-07	Down
ENSG00000276422.2	9	60943311	60964196	3.84603	-1.89832	0.648093	-2.92908	0.00339966	0.00803215	Down
ENSG00000151303.11	10	86992406	87010203	4.59099	-1.89457	0.276183	-6.85985	6.89e-12	6.41e-11	Down
ENSG00000272855.1	1	76636877	76637339	0.639835	-1.89447	0.40127	-4.72117	2.34e-06	1.03e-05	Down
ENSG00000255794.11	12	97430884	97598415	22.3288	-1.89181	0.441361	-4.28631	1.82e-05	6.89e-05	Down
ENSG00000273115.1	21	26459903	26460214	0.49587	-1.89146	0.37302	-5.07068	3.96e-07	1.98e-06	Down
ENSG00000262115.1	17	81197393	81200288	8.275	-1.89109	0.202947	-9.31813	1.18e-20	2.84e-19	Down
ENSG00000234919.1	2	195569628	195572970	4.91888	-1.89069	0.349693	-5.40672	6.42e-08	3.59e-07	Down
ENSG00000237576.2	2	68832014	68837726	0.955831	-1.89062	0.312942	-6.04144	1.53e-09	1.07e-08	Down
ENSG00000264514.1	18	316737	319165	0.915146	-1.89049	0.309276	-6.11262	9.8e-10	7.02e-09	Down
ENSG00000249160.4	5	10504996	10522084	0.511186	-1.89004	0.817438	-2.31215	0.0207693	0.0399616	Down
ENSG00000262097.3	16	14001198	14016056	26.578	-1.89001	0.308113	-6.13413	8.56e-10	6.17e-09	Down
ENSG00000261888.1	17	83104255	83106910	78.3996	-1.88976	0.200843	-9.40916	5e-21	1.24e-19	Down
ENSG00000241956.11	5	164296696	165171643	1.20004	-1.88868	0.476173	-3.96638	7.3e-05	0.00024704	Down
ENSG00000271820.1	6	170266669	170276762	0.738224	-1.88074	0.371188	-5.06681	4.05e-07	2.02e-06	Down
ENSG00000261257.1	11	126100505	126102413	2.03214	-1.87584	0.512856	-3.65763	0.000254557	0.000773905	Down
ENSG00000198671.3	12	65017468	65054124	0.307304	-1.8657	0.682258	-2.7346	0.00624557	0.013805	Down
ENSG00000264825.1	18	22213778	22228029	0.393894	-1.8599	0.529232	-3.51434	0.000440843	0.00127617	Down
ENSG00000267446.1	17	45371402	45372057	2.20021	-1.85941	0.342771	-5.42464	5.81e-08	3.27e-07	Down
ENSG00000267501.1	18	58754859	58757842	1.10303	-1.85648	0.383658	-4.8389	1.31e-06	5.99e-06	Down
ENSG00000261472.1	16	79505603	79516293	0.492879	-1.85645	0.632136	-2.93679	0.00331627	0.00785453	Down
ENSG00000274269.1	20	1186092	1207036	1.3425	-1.85455	0.263952	-7.02609	2.12e-12	2.08e-11	Down
ENSG00000253295.2	5	172755457	172762587	1.65923	-1.84698	0.282321	-6.54212	6.07e-11	5.04e-10	Down
ENSG00000255399.6	12	114408131	114412832	283.795	-1.84468	0.189581	-9.73031	2.24e-22	6.35e-21	Down
ENSG00000231187.3	10	46580708	46598150	7.77902	-1.84373	0.251328	-7.33596	2.2e-13	2.44e-12	Down
ENSG00000225342.2	12	40186009	40224915	415.651	-1.84295	0.358119	-5.14621	2.66e-07	1.36e-06	Down
ENSG00000233237.8	6	71343427	71420745	45.718	-1.84289	0.322956	-5.70633	1.15e-08	7.16e-08	Down
ENSG00000226868.1	1	211715928	211725402	0.576788	-1.83869	0.689532	-2.66658	0.00766274	0.0165823	Down
ENSG00000250137.1	4	23560923	23768652	0.855013	-1.83782	0.527866	-3.4816	0.000498419	0.00142597	Down
ENSG00000267299.1	19	6109322	6125797	1.51441	-1.83643	0.355688	-5.16304	2.43e-07	1.25e-06	Down
ENSG00000213981.8	2	170640374	170695374	11.4992	-1.83301	0.337412	-5.43255	5.56e-08	3.14e-07	Down
ENSG00000273771.1	15	96080713	96084584	12.6365	-1.82995	0.254206	-7.19869	6.08e-13	6.35e-12	Down
ENSG00000255191.1	11	69985876	70015815	3.93558	-1.82849	0.347497	-5.26187	1.43e-07	7.58e-07	Down
ENSG00000181123.8	22	30475364	30492804	37.2795	-1.82802	0.395432	-4.62284	3.79e-06	1.61e-05	Down
ENSG00000267405.1	17	44794747	44797783	4.05206	-1.82713	0.285667	-6.39601	1.59e-10	1.26e-09	Down
ENSG00000179136.8	17	12549764	12642854	2.32573	-1.82528	0.370187	-4.93068	8.19e-07	3.88e-06	Down
ENSG00000225936.2	10	117238762	117241998	3.4672	-1.81922	0.349751	-5.20147	1.98e-07	1.03e-06	Down
ENSG00000279622.2	16	84917377	84924808	3.47472	-1.81725	0.290934	-6.24628	4.2e-10	3.15e-09	Down
ENSG00000276269.1	13	110031101	110031567	0.720867	-1.80802	0.449393	-4.02324	5.74e-05	0.000198364	Down
ENSG00000234638.1	2	219425071	219426184	0.683967	-1.80484	0.436774	-4.13222	3.59e-05	0.000128805	Down
ENSG00000225194.4	9	96019724	96027993	33.5251	-1.80451	0.235955	-7.64769	2.05e-14	2.57e-13	Down
ENSG00000247311.3	5	122114598	122154856	5.04749	-1.80338	0.368016	-4.90026	9.57e-07	4.48e-06	Down
ENSG00000224675.1	2	154435853	154457438	1.96467	-1.80334	0.390532	-4.61764	3.88e-06	1.65e-05	Down
ENSG00000229619.6	3	152245262	152269590	165.469	-1.79932	0.197772	-9.09796	9.2e-20	2.01e-18	Down
ENSG00000237786.1	6	13486294	13486852	0.787334	-1.79309	0.466874	-3.84063	0.000122721	0.00039857	Down
ENSG00000260951.2	7	25358235	25432202	5.60189	-1.79264	0.614263	-2.91835	0.00351884	0.00827851	Down
ENSG00000237813.4	7	116238260	116499465	17.4214	-1.79048	0.329972	-5.42614	5.76e-08	3.24e-07	Down
ENSG00000232814.2	13	110502575	110508179	4.0125	-1.78547	0.256214	-6.96868	3.2e-12	3.08e-11	Down
ENSG00000231426.7	6	139677639	139860476	2.24871	-1.78278	0.33549	-5.31397	1.07e-07	5.81e-07	Down
ENSG00000236495.2	10	14652689	14661691	0.759371	-1.78228	0.468217	-3.80652	0.000140938	0.000452365	Down
ENSG00000259289.2	15	66931537	66956518	0.84016	-1.77928	0.30553	-5.8236	5.76e-09	3.73e-08	Down
ENSG00000105501.13	19	51630101	51645545	31.8618	-1.77837	0.217238	-8.18627	2.69e-16	4.19e-15	Down
ENSG00000226005.6	10	3911889	3941506	0.489795	-1.77592	0.671072	-2.64639	0.00813563	0.0174862	Down
ENSG00000237248.6	12	9240003	9261050	70.3821	-1.77574	0.15691	-11.3169	1.08e-29	5.81e-28	Down
ENSG00000254429.1	11	75260127	75261025	6.12588	-1.7728	0.244207	-7.25941	3.89e-13	4.16e-12	Down
ENSG00000231621.3	2	197197927	197199276	44.0196	-1.76828	0.376191	-4.7005	2.6e-06	1.14e-05	Down
ENSG00000186594.16	17	1711447	1717174	1009.13	-1.76599	0.137853	-12.8107	1.43e-37	1.39e-35	Down
ENSG00000260633.1	3	134347288	134349233	11.7529	-1.76489	0.242645	-7.27357	3.5e-13	3.78e-12	Down
ENSG00000272428.1	6	133540784	133541174	1.02633	-1.76081	0.511753	-3.44073	0.000580137	0.00163731	Down
ENSG00000203446.2	7	40538127	40546928	25.461	-1.76053	0.270672	-6.5043	7.81e-11	6.4e-10	Down
ENSG00000248516.1	4	4321962	4334182	0.544898	-1.75764	0.38922	-4.51581	6.30754e-06	2.59e-05	Down
ENSG00000261468.1	3	30697661	30699576	60.6981	-1.7567	0.185604	-9.46477	2.94e-21	7.51e-20	Down
ENSG00000255079.1	11	44694863	44696301	0.883148	-1.75111	0.628996	-2.78397	0.00536978	0.0120771	Down
ENSG00000248491.6	4	127094410	127470569	6.4903	-1.75033	0.336505	-5.20151	1.98e-07	1.03e-06	Down
ENSG00000250538.6	4	155206529	155209027	0.521158	-1.74922	0.739382	-2.36578	0.0179921	0.0352444	Down
ENSG00000261604.1	5	43287601	43290839	20.5669	-1.74771	0.226732	-7.70826	1.28e-14	1.65e-13	Down
ENSG00000231993.2	22	41174591	41197508	30.1354	-1.74722	0.198873	-8.78559	1.56e-18	3.01e-17	Down
ENSG00000275676.1	9	61229913	61231863	2.6078	-1.74077	0.662628	-2.62706	0.00861255	0.018391	Down
ENSG00000272463.2	6	708592	711460	59.3246	-1.73816	0.20972	-8.28799	1.15e-16	1.86e-15	Down
ENSG00000226594.1	6	47729827	47740741	1.25554	-1.736	0.763331	-2.27424	0.0229515	0.0436576	Down
ENSG00000248896.3	8	10729314	10772910	7.54242	-1.73242	0.197275	-8.78175	1.61e-18	3.1e-17	Down
ENSG00000253688.2	8	48551527	48556441	1.41495	-1.73105	0.241359	-7.1721	7.39e-13	7.65e-12	Down
ENSG00000260071.2	16	9365540	9518325	1.13764	-1.73021	0.603665	-2.86617	0.00415471	0.00961013	Down
ENSG00000260057.6	16	51755325	51788208	8.21971	-1.72674	0.591668	-2.91842	0.00351805	0.00827751	Down
ENSG00000249171.1	4	83668510	83731755	0.798283	-1.72536	0.369915	-4.6642	3.1e-06	1.34e-05	Down
ENSG00000229912.1	3	197450327	197456654	2.60825	-1.7251	0.413078	-4.1762	2.96e-05	0.000107995	Down
ENSG00000227479.1	2	240227560	240256035	1.13409	-1.72266	0.335179	-5.13951	2.75e-07	1.41e-06	Down
ENSG00000226869.6	7	104738597	104804107	7.49024	-1.7216	0.478599	-3.59716	0.000321707	0.00095911	Down
ENSG00000272508.1	10	86993432	87024732	1.51836	-1.72033	0.316731	-5.43153	5.59e-08	3.15e-07	Down
ENSG00000267069.3	18	12288243	12291594	3.22292	-1.71916	0.346046	-4.96802	6.76e-07	3.25e-06	Down
ENSG00000251359.4	4	183097017	183099199	22.5765	-1.71689	0.183441	-9.35933	8.02e-21	1.96e-19	Down
ENSG00000226622.7	2	62533681	62662829	0.705662	-1.71181	0.528142	-3.24119	0.00119033	0.0031363	Down
ENSG00000233431.1	1	21586472	21591187	1.11117	-1.70767	0.429376	-3.9771	6.98e-05	0.000237195	Down
ENSG00000225383.8	10	10784437	10795047	1020.49	-1.70591	0.336019	-5.07684	3.84e-07	1.92e-06	Down
ENSG00000280707.3	6	167228200	167237517	0.740597	-1.70203	0.617317	-2.75715	0.00583082	0.0129877	Down
ENSG00000230970.4	3	42702541	42706776	5.91519	-1.69742	0.478518	-3.54724	0.000389293	0.00113971	Down
ENSG00000231188.1	10	100335563	100346390	0.910392	-1.69721	0.387151	-4.38385	1.17e-05	4.57e-05	Down
ENSG00000226320.6	3	33956972	34677247	2.40597	-1.69502	0.604653	-2.80329	0.00505835	0.011458	Down
ENSG00000238099.3	6	139435636	139474658	2.8214	-1.68993	0.384705	-4.3928	1.12e-05	4.4e-05	Down
ENSG00000225365.1	7	158537495	158539879	2.39049	-1.68957	0.37974	-4.44928	8.62e-06	3.46e-05	Down
ENSG00000266312.2	18	76622136	76639030	2.51879	-1.6868	0.394741	-4.27318	1.93e-05	7.27e-05	Down
ENSG00000254707.1	11	7705288	7709517	0.639905	-1.68643	0.618534	-2.7265	0.00640106	0.0141094	Down
ENSG00000249621.1	5	122321291	122323358	10.3089	-1.68606	0.583074	-2.89167	0.00383199	0.0089348	Down
ENSG00000260037.5	15	71818396	71823384	7.86753	-1.68427	0.166634	-10.1076	5.11e-24	1.67e-22	Down
ENSG00000249695.6	12	137411	149169	7.25186	-1.68228	0.353467	-4.75938	1.94e-06	8.68e-06	Down
ENSG00000240423.3	3	107834586	107928907	1.85974	-1.68161	0.276329	-6.08553	1.16e-09	8.24e-09	Down
ENSG00000277863.1	13	106903150	106904099	0.725368	-1.67559	0.390585	-4.28995	1.79e-05	6.78e-05	Down
ENSG00000226851.1	7	112328189	112409623	8.3393	-1.67198	0.228493	-7.3174	2.53e-13	2.78e-12	Down
ENSG00000255310.2	8	11107788	11109726	85.571	-1.67064	0.232529	-7.18468	6.74e-13	7.01e-12	Down
ENSG00000255197.7	11	47381509	47409369	88.4782	-1.66743	0.193979	-8.59593	8.26e-18	1.48e-16	Down
ENSG00000249241.2	4	40316484	40330422	9.02584	-1.66548	0.348459	-4.77958	1.76e-06	7.91e-06	Down
ENSG00000230910.6	6	68627879	68635169	14.1161	-1.66184	0.335081	-4.95952	7.07e-07	3.39e-06	Down
ENSG00000263970.1	18	8406761	8406953	1.32484	-1.65802	0.269801	-6.14535	7.98e-10	5.77e-09	Down
ENSG00000274560.1	12	101696002	101696450	0.829513	-1.65684	0.369083	-4.48907	7.15e-06	2.91e-05	Down
ENSG00000259760.1	15	99396613	99401315	3.47399	-1.65591	0.38018	-4.35559	1.33e-05	5.15e-05	Down
ENSG00000266106.1	17	74307210	74309790	1.35592	-1.65524	0.358529	-4.61677	3.9e-06	1.66e-05	Down
ENSG00000253775.2	8	20079114	20124857	0.444566	-1.65277	0.587674	-2.8124	0.00491738	0.0111675	Down
ENSG00000273044.1	22	35526932	35527415	0.602084	-1.65102	0.62685	-2.63384	0.00844257	0.0180712	Down
ENSG00000277631.7	9	72656	90820	6.27286	-1.65027	0.343199	-4.80849	1.52e-06	6.91e-06	Down
ENSG00000268355.1	19	41531206	41532174	13.9688	-1.64991	0.208329	-7.91972	2.38e-15	3.37e-14	Down
ENSG00000277351.1	15	65049188	65049802	11.2305	-1.64889	0.210874	-7.81931	5.31e-15	7.21e-14	Down
ENSG00000223930.9	3	178164008	178385479	4.04814	-1.64338	0.31839	-5.16155	2.45e-07	1.26e-06	Down
ENSG00000235749.3	1	247639630	247761255	0.591407	-1.63917	0.526192	-3.11517	0.00183842	0.0046337	Down
ENSG00000205632.4	22	48866770	48898386	0.309063	-1.63871	0.57226	-2.86357	0.00418898	0.00968088	Down
ENSG00000246016.2	5	10479371	10482309	7.15367	-1.63707	0.438732	-3.73136	0.000190448	0.000595393	Down
ENSG00000224276.1	1	155991390	156001787	16.4937	-1.63346	0.384219	-4.25139	2.12e-05	7.95e-05	Down
ENSG00000259523.1	15	29822631	29824081	23.4785	-1.6309	0.133288	-12.2359	2e-34	1.53e-32	Down
ENSG00000234456.10	7	79452877	79471208	662.182	-1.62865	0.181073	-8.99445	2.37e-19	5e-18	Down
ENSG00000204666.3	19	50050589	50066793	9.87259	-1.62089	0.349579	-4.6367	3.54e-06	1.52e-05	Down
ENSG00000258819.2	14	77069169	77076392	29.641	-1.61719	0.287068	-5.63347	1.77e-08	1.07e-07	Down
ENSG00000166917.11	10	133246478	133247891	0.999838	-1.6162	0.542187	-2.98089	0.00287413	0.00691308	Down
ENSG00000260943.1	12	40140926	40142876	103.682	-1.61208	0.454377	-3.54789	0.000388331	0.00113713	Down
ENSG00000267550.1	19	5178119	5178464	0.336681	-1.61009	0.508306	-3.16755	0.0015373	0.00395394	Down
ENSG00000271897.1	6	11607552	11607981	0.9303	-1.60899	0.411265	-3.9123	9.14e-05	0.000303896	Down
ENSG00000278910.5	9	69296678	69311111	31.6175	-1.60719	0.421465	-3.81333	0.000137104	0.000441303	Down
ENSG00000249797.2	5	117730515	118266267	2.53694	-1.60515	0.301148	-5.3301	9.82e-08	5.35e-07	Down
ENSG00000260125.2	15	86295649	86317173	1.53221	-1.60207	0.720078	-2.22486	0.0260907	0.0488066	Down
ENSG00000263317.1	17	52390515	52535701	1.01002	-1.60204	0.564832	-2.83632	0.00456369	0.0104461	Down
ENSG00000229671.3	11	1897015	1908656	8.53743	-1.60087	0.221666	-7.22198	5.12e-13	5.4e-12	Down
ENSG00000274370.1	17	83098377	83098987	29.6626	-1.59949	0.206212	-7.75652	8.73e-15	1.16e-13	Down
ENSG00000272865.2	1	242147230	242209129	4.52883	-1.59898	0.392255	-4.07638	4.57e-05	0.000160775	Down
ENSG00000184608.9	8	11368402	11438658	4.43166	-1.59893	0.464578	-3.44169	0.000578094	0.00163209	Down
ENSG00000274248.1	21	45974489	45974953	3.1717	-1.59767	0.268278	-5.95529	2.6e-09	1.76e-08	Down
ENSG00000259719.6	14	56310880	56427032	1.41762	-1.5957	0.409591	-3.89584	9.79e-05	0.000323612	Down
ENSG00000260433.3	18	53480825	53581107	0.705538	-1.59378	0.533563	-2.98705	0.00281686	0.00679045	Down
ENSG00000258584.2	14	93904730	93927066	13.2884	-1.59251	0.487344	-3.26773	0.00108412	0.00288109	Down
ENSG00000281692.3	6	163306907	163324530	1.85052	-1.58684	0.385198	-4.11955	3.8e-05	0.000135543	Down
ENSG00000239828.9	3	107272611	107421356	6.19697	-1.58254	0.287944	-5.496	3.89e-08	2.25e-07	Down
ENSG00000272866.1	9	5351796	5352410	1.62124	-1.58005	0.249367	-6.33625	2.35e-10	1.82e-09	Down
ENSG00000229498.1	2	85815130	85825391	10.4706	-1.5744	0.314086	-5.01264	5.37e-07	2.62e-06	Down
ENSG00000251168.1	5	7924292	7925398	0.907899	-1.57422	0.392779	-4.0079	6.13e-05	0.000210724	Down
ENSG00000229224.2	2	29088649	29097586	0.589888	-1.57369	0.596231	-2.63939	0.00830556	0.0178096	Down
ENSG00000271736.2	1	157273760	157283968	21.5421	-1.57326	0.417078	-3.77211	0.000161872	0.00051264	Down
ENSG00000226032.2	6	159042192	159095823	4.04727	-1.57279	0.271499	-5.79298	6.91e-09	4.43e-08	Down
ENSG00000281128.2	9	33676785	33688011	1.23826	-1.56748	0.401075	-3.90819	9.3e-05	0.000308575	Down
ENSG00000273180.1	4	183075480	183076033	0.870938	-1.56649	0.339669	-4.61182	3.99e-06	1.7e-05	Down
ENSG00000268078.1	16	86158206	86158798	0.372209	-1.56559	0.45063	-3.47423	0.00051232	0.00146178	Down
ENSG00000269918.1	8	11104691	11106704	67.8021	-1.56522	0.234453	-6.67607	2.45e-11	2.14e-10	Down
ENSG00000251061.2	4	170343089	170372311	2.64406	-1.56324	0.54628	-2.86161	0.00421495	0.00973343	Down
ENSG00000228329.3	2	68822855	68837235	0.379729	-1.56316	0.424879	-3.67907	0.000234091	0.000717138	Down
ENSG00000271653.1	3	37216779	37217988	0.743671	-1.56163	0.390629	-3.99774	6.4e-05	0.000219195	Down
ENSG00000263312.1	17	3977103	3981899	0.618482	-1.56122	0.482506	-3.23564	0.00121369	0.0031918	Down
ENSG00000262370.7	16	3076911	3087112	57.7018	-1.55858	0.209257	-7.44819	9.46e-14	1.09e-12	Down
ENSG00000250686.2	6	61630233	61681049	7.59554	-1.55742	0.408057	-3.81668	0.000135258	0.000435793	Down
ENSG00000267530.5	19	782755	786092	56.9375	-1.55652	0.244703	-6.36084	2.01e-10	1.57e-09	Down
ENSG00000265096.3	17	79018131	79027673	2.90424	-1.55482	0.395419	-3.93208	8.42e-05	0.000281697	Down
ENSG00000233721.1	9	126516417	126518808	0.404213	-1.55088	0.660783	-2.34704	0.0189233	0.0368355	Down
ENSG00000272143.2	13	102394612	102395707	55.4262	-1.55071	0.21678	-7.15338	8.47e-13	8.71e-12	Down
ENSG00000250934.3	3	126266747	126291525	7.70105	-1.54843	0.341046	-4.54025	5.62e-06	2.32e-05	Down
ENSG00000260742.1	2	181887851	181891663	21.9663	-1.54812	0.18225	-8.49453	1.99e-17	3.45e-16	Down
ENSG00000267325.2	18	55776727	55781722	18.1978	-1.5472	0.255808	-6.04829	1.46e-09	1.03e-08	Down
ENSG00000259744.1	15	70848883	70849770	1.90758	-1.5471	0.356641	-4.33799	1.44e-05	5.55e-05	Down
ENSG00000225764.3	3	190120944	190150162	7.67861	-1.54685	0.409005	-3.78197	0.000155593	0.000494951	Down
ENSG00000269667.2	16	85981750	85984881	0.716707	-1.54663	0.425779	-3.63246	0.000280727	0.000847068	Down
ENSG00000230400.3	20	22668480	22685344	4.2621	-1.54624	0.27063	-5.7135	1.11e-08	6.89e-08	Down
ENSG00000226337.3	9	68541036	68644442	1.0722	-1.54551	0.481051	-3.21279	0.00131454	0.0034281	Down
ENSG00000226762.5	10	3232264	3258897	0.32246	-1.54466	0.615069	-2.51136	0.0120266	0.0246681	Down
ENSG00000234022.1	2	15564170	15573868	1.7133	-1.54296	0.459973	-3.35446	0.000795214	0.00217677	Down
ENSG00000257663.1	12	52076841	52082084	0.359601	-1.54231	0.524367	-2.94128	0.00326859	0.00775293	Down
ENSG00000267004.1	19	12725517	12725886	0.418954	-1.54195	0.409256	-3.76769	0.000164765	0.000520979	Down
ENSG00000265752.3	18	23957754	23982556	19.499	-1.54095	0.313781	-4.91091	9.07e-07	4.26e-06	Down
ENSG00000273341.2	7	77416673	77425444	20.0358	-1.54017	0.201784	-7.63276	2.3e-14	2.86e-13	Down
ENSG00000230393.1	2	100104919	100107504	5.51096	-1.53963	0.464482	-3.31471	0.000917373	0.00247544	Down
ENSG00000254192.1	5	168654513	168667761	1.84215	-1.53755	0.310766	-4.94762	7.51e-07	3.58e-06	Down
ENSG00000236700.8	6	134343307	134504581	27.9209	-1.53667	0.296692	-5.17936	2.23e-07	1.15e-06	Down
ENSG00000229017.7	6	142966293	143059682	9.26207	-1.53195	0.228325	-6.7095	1.95e-11	1.72e-10	Down
ENSG00000268734.1	19	54890673	54891420	20.2338	-1.53023	0.301468	-5.07592	3.86e-07	1.93e-06	Down
ENSG00000232628.7	1	224208741	224213625	10.491	-1.52988	0.28581	-5.3528	8.66e-08	4.77e-07	Down
ENSG00000257058.1	11	62545999	62547699	3.79105	-1.52967	0.225959	-6.76969	1.29e-11	1.16e-10	Down
ENSG00000255382.2	11	82781502	82817741	1.05276	-1.52839	0.273602	-5.58617	2.32e-08	1.38e-07	Down
ENSG00000228541.3	2	62296246	62464073	4.16632	-1.52794	0.345576	-4.42142	9.81e-06	3.9e-05	Down
ENSG00000234756.1	10	62289521	62304033	0.783636	-1.5262	0.402748	-3.78948	0.000150961	0.000481745	Down
ENSG00000226516.7	2	113577382	113578852	0.71564	-1.52498	0.432206	-3.52835	0.000418155	0.00121626	Down
ENSG00000267339.8	19	28883430	28970874	0.766888	-1.52183	0.473769	-3.21218	0.00131733	0.00343497	Down
ENSG00000265374.1	18	27225742	27247188	4.52331	-1.52041	0.636124	-2.39012	0.0168427	0.0332543	Down
ENSG00000251600.8	4	143559457	144343750	4.55932	-1.5199	0.296118	-5.13274	2.86e-07	1.46e-06	Down
ENSG00000241684.8	3	64684909	65053439	60.1674	-1.51541	0.284314	-5.33005	9.82e-08	5.35e-07	Down
ENSG00000274029.1	12	121190868	121191518	6.43414	-1.51225	0.208464	-7.25425	4.04e-13	4.31e-12	Down
ENSG00000227467.3	11	72570660	72573229	12.0604	-1.51197	0.265042	-5.70464	1.17e-08	7.23e-08	Down
ENSG00000226134.1	13	97675011	97677963	0.55888	-1.51057	0.484213	-3.11963	0.00181076	0.00457268	Down
ENSG00000266010.4	18	22164886	22169878	51.8301	-1.50804	0.335215	-4.49874	6.84e-06	2.79e-05	Down
ENSG00000271579.1	12	115299588	115300708	0.950076	-1.50662	0.454224	-3.31692	0.000910171	0.00245742	Down
ENSG00000251448.2	3	126288123	126301213	1.37492	-1.50441	0.361001	-4.16733	3.08e-05	0.000111957	Down
ENSG00000258699.1	14	89355060	89356571	4.66814	-1.5033	0.481911	-3.11944	0.00181193	0.00457506	Down
ENSG00000255495.1	8	12194467	12196280	11.7773	-1.50293	0.242783	-6.19043	6e-10	4.42e-09	Down
ENSG00000259863.1	2	109127327	109128930	30.8838	-1.50275	0.182999	-8.21176	2.18e-16	3.42e-15	Down
ENSG00000237853.6	1	61248945	61253510	3.69022	1.50021	0.554749	2.7043	0.00684491	0.0149842	UP
ENSG00000275248.1	13	109805317	109805868	1.72353	1.5009	0.510532	2.93987	0.00328347	0.00778429	UP
ENSG00000267311.1	18	54879457	54880809	2.90441	1.50176	0.572429	2.62349	0.00870344	0.0185569	UP
ENSG00000261632.1	15	71972206	72040265	2.51213	1.50189	0.637497	2.35591	0.0184773	0.0360824	UP
ENSG00000260051.1	16	1451760	1452653	29.9095	1.50197	0.241245	6.22592	4.79e-10	3.56e-09	UP
ENSG00000275191.1	16	53628256	53628816	7.64708	1.50199	0.296992	5.05735	4.25e-07	2.11e-06	UP
ENSG00000230515.1	2	7671604	7672246	0.856283	1.50382	0.468107	3.21257	0.00131554	0.00343051	UP
ENSG00000214797.3	11	59268876	59284033	16.31	1.50438	0.488304	3.08083	0.00206424	0.0051397	UP
ENSG00000269927.1	14	71141125	71143253	7.72549	1.50499	0.385752	3.90143	9.56e-05	0.000316797	UP
ENSG00000245149.6	8	124462485	124474582	110.229	1.50718	0.19225	7.83968	4.52e-15	6.18e-14	UP
ENSG00000250994.3	5	134436686	134492750	3.14878	1.50765	0.402369	3.74694	0.000179007	0.000562296	UP
ENSG00000225703.1	7	76972679	76976961	2.73123	1.50917	0.541396	2.78756	0.00531073	0.011966	UP
ENSG00000237638.3	2	64901840	65056226	3.25716	1.50948	0.398163	3.79112	0.000149972	0.000478986	UP
ENSG00000227617.9	2	168771951	168786961	2.34863	1.50972	0.374864	4.02739	5.64e-05	0.000195154	UP
ENSG00000251179.1	17	50281577	50287855	45.3834	1.50979	0.227309	6.642	3.09e-11	2.67e-10	UP
ENSG00000254054.3	8	17900484	17908011	31.4228	1.50993	0.444944	3.39353	0.000689981	0.00191472	UP
ENSG00000232021.9	4	108167525	108258037	12.7018	1.51054	0.238293	6.339	2.31e-10	1.79e-09	UP
ENSG00000254340.2	8	9141424	9145503	14.2349	1.51059	0.255293	5.91708	3.28e-09	2.19e-08	UP
ENSG00000233396.9	1	146052566	146061952	64.7082	1.51062	0.199366	7.57714	3.53e-14	4.29e-13	UP
ENSG00000225096.3	6	57961438	58438364	9.74091	1.51126	0.422735	3.57496	0.00035028	0.00103491	UP
ENSG00000234427.1	6	11810602	11811248	5.59342	1.51134	0.403266	3.74774	0.000178438	0.000560842	UP
ENSG00000260648.3	15	40232082	40236109	0.682805	1.51204	0.509526	2.96755	0.00300186	0.00718705	UP
ENSG00000254606.1	11	28516832	28519341	1.58645	1.51222	0.584546	2.587	0.00968145	0.0203862	UP
ENSG00000224810.1	1	182062677	182069253	4.40234	1.51242	0.494352	3.05939	0.00221785	0.00548395	UP
ENSG00000260988.1	15	78141243	78143173	5.83862	1.51268	0.289701	5.22152	1.77e-07	9.32e-07	UP
ENSG00000261471.1	16	84594393	84596826	9.54153	1.51272	0.392891	3.85023	0.000118005	0.000384707	UP
ENSG00000234211.2	1	161671978	161674824	1.00118	1.51287	0.534247	2.83178	0.00462896	0.010581	UP
ENSG00000244502.2	3	13476982	13480053	1.74015	1.51331	0.39387	3.84216	0.000121958	0.000396337	UP
ENSG00000248367.2	5	180292178	180295256	32.6639	1.51438	0.207161	7.31017	2.67e-13	2.92e-12	UP
ENSG00000267476.1	18	58672613	58752730	3.3227	1.51464	0.607135	2.49474	0.0126049	0.0257017	UP
ENSG00000253385.1	8	102854455	102856075	3.7036	1.51528	0.663633	2.28331	0.022412	0.0427434	UP
ENSG00000271590.1	2	111210995	111212476	9.35941	1.51533	0.331001	4.57803	4.69e-06	1.97e-05	UP
ENSG00000261329.7	16	27678940	27718806	3.15063	1.51543	0.435088	3.48306	0.000495726	0.00141924	UP
ENSG00000272626.1	4	68901008	68906983	9.63082	1.51557	0.525302	2.88514	0.00391242	0.00910608	UP
ENSG00000233365.2	6	166236969	166256947	1.81594	1.51637	0.501592	3.02311	0.00250193	0.00610323	UP
ENSG00000277214.1	16	79603572	79604177	2.30623	1.51669	0.492418	3.08008	0.00206944	0.0051511	UP
ENSG00000239377.1	7	150379854	150383885	3.38819	1.51673	0.354528	4.27816	1.88e-05	7.13e-05	UP
ENSG00000254129.1	8	29110573	29140729	1.7529	1.51703	0.58707	2.58408	0.00976405	0.0205355	UP
ENSG00000262468.8	16	4243943	4253847	159.028	1.51781	0.176688	8.59034	8.67e-18	1.55e-16	UP
ENSG00000175772.11	2	110375138	110384442	92.8076	1.51831	0.20261	7.49376	6.69e-14	7.88e-13	UP
ENSG00000278238.2	13	52454774	52455392	14.6036	1.51839	0.23795	6.38114	1.76e-10	1.38e-09	UP
ENSG00000255717.9	11	62851978	62855953	1685.42	1.52159	0.143933	10.5715	4.04e-26	1.59e-24	UP
ENSG00000254990.7	11	111768668	111778364	5.61771	1.52186	0.420446	3.61963	0.000295025	0.000886465	UP
ENSG00000258711.2	14	50956259	50962002	3.94323	1.52302	0.422931	3.6011	0.000316868	0.000946021	UP
ENSG00000273325.1	22	32284683	32285131	4.92971	1.524	0.389601	3.91168	9.17e-05	0.000304509	UP
ENSG00000255867.1	12	31589923	31615666	4.86409	1.52426	0.372988	4.08663	4.38e-05	0.000154439	UP
ENSG00000259802.3	5	10323547	10354062	80.13	1.52464	0.198245	7.6907	1.46e-14	1.88e-13	UP
ENSG00000225880.6	1	824228	827539	37.428	1.52537	0.180369	8.45696	2.74e-17	4.69e-16	UP
ENSG00000253712.1	8	75167704	75176656	1.1454	1.52638	0.624662	2.44352	0.0145446	0.0292517	UP
ENSG00000259682.1	15	64470253	64471364	2.2182	1.52687	0.640542	2.38371	0.0171392	0.0337683	UP
ENSG00000267048.1	16	89906157	89918233	8.08561	1.52717	0.302453	5.04928	4.43e-07	2.2e-06	UP
ENSG00000224903.2	7	156654185	156659582	9.40158	1.52816	0.301122	5.07489	3.88e-07	1.94e-06	UP
ENSG00000267383.9	19	20122569	20321305	48.3512	1.52933	0.307711	4.97003	6.69e-07	3.22e-06	UP
ENSG00000268401.2	19	46027648	46031667	3.50722	1.52964	0.384272	3.98063	6.87e-05	0.000233886	UP
ENSG00000236671.9	10	52230398	52314507	9.84345	1.5297	0.407088	3.75768	0.000171499	0.000540976	UP
ENSG00000274270.1	13	50125816	50128463	15.6834	1.52972	0.230529	6.63569	3.23e-11	2.77e-10	UP
ENSG00000233496.1	6	158001107	158002383	1.11223	1.53091	0.592685	2.58302	0.00979409	0.0205884	UP
ENSG00000274159.1	2	32548675	32549040	2.77233	1.53099	0.450042	3.40188	0.00066923	0.00186291	UP
ENSG00000238290.1	1	8026738	8122702	27.7536	1.53153	0.245386	6.2413	4.34e-10	3.24e-09	UP
ENSG00000249602.1	1	151763384	151769501	40.2445	1.53166	0.190446	8.04248	8.8e-16	1.3e-14	UP
ENSG00000234818.1	2	10589166	10604830	3.83442	1.53183	0.458865	3.3383	0.000842914	0.00229397	UP
ENSG00000246339.6	8	28690215	28702030	27.6433	1.53188	0.256476	5.97279	2.33e-09	1.59e-08	UP
ENSG00000225982.1	1	182086551	182090112	4.05118	1.53201	0.459341	3.33524	0.000852246	0.00231722	UP
ENSG00000263412.3	17	48045141	48048107	25.8919	1.5321	0.215749	7.10133	1.24e-12	1.24e-11	UP
ENSG00000197322.4	17	34574123	34579369	0.883008	1.5328	0.500878	3.06024	0.00221161	0.00546981	UP
ENSG00000251173.1	4	41220074	41256727	0.861737	1.53296	0.560281	2.73606	0.00621802	0.0137535	UP
ENSG00000253284.2	12	19147074	19154659	18.9845	1.53305	0.298625	5.13368	2.84e-07	1.45e-06	UP
ENSG00000265451.1	2	121530422	121532705	6.54213	1.53324	0.337837	4.53842	5.67e-06	2.34e-05	UP
ENSG00000273151.1	7	879790	886547	314.039	1.53502	0.21802	7.04073	1.91e-12	1.88e-11	UP
ENSG00000256714.1	12	22395088	22398075	1.15138	1.53539	0.584486	2.6269	0.00861666	0.0183961	UP
ENSG00000230825.3	7	7255154	7278073	7.12651	1.5356	0.331638	4.63034	3.65e-06	1.56e-05	UP
ENSG00000275358.1	20	25062962	25063591	2.3812	1.53586	0.466868	3.28971	0.0010029	0.00268541	UP
ENSG00000260907.1	17	20530042	20530881	0.982726	1.53666	0.604117	2.54365	0.0109701	0.0227502	UP
ENSG00000230945.1	9	80030579	80034555	0.7115	1.53837	0.575328	2.6739	0.00749739	0.0162604	UP
ENSG00000235366.3	13	45680182	45701187	9.68845	1.5387	0.334931	4.59409	4.35e-06	1.84e-05	UP
ENSG00000267345.2	19	37075113	37078605	3.68137	1.53991	0.358048	4.30084	1.7e-05	6.48e-05	UP
ENSG00000233791.7	1	203298758	203305315	14.1347	1.54004	0.310338	4.96244	6.96e-07	3.34e-06	UP
ENSG00000236130.2	9	97699625	97853080	1.29245	1.54032	0.648846	2.37394	0.0175995	0.0345461	UP
ENSG00000261314.1	1	211583015	211583725	0.684119	1.54076	0.55329	2.78471	0.00535751	0.0120527	UP
ENSG00000234913.1	22	18004270	18007308	2.32059	1.54131	0.490864	3.13999	0.00168951	0.00429585	UP
ENSG00000273951.1	20	41485571	41486225	12.9308	1.5414	0.262486	5.8723	4.3e-09	2.82e-08	UP
ENSG00000273108.1	10	103608619	103610050	26.8896	1.54272	0.370031	4.16918	3.06e-05	0.000111147	UP
ENSG00000229989.6	1	198777861	198937471	7.07042	1.54273	0.400696	3.85013	0.000118053	0.000384836	UP
ENSG00000188365.3	7	5419846	5423122	8.11897	1.54388	0.34221	4.5115	6.44e-06	2.64e-05	UP
ENSG00000262410.1	17	82745068	82745709	27.9567	1.54392	0.237266	6.50713	7.66e-11	6.29e-10	UP
ENSG00000250950.1	4	119456350	119457277	2.82537	1.54548	0.422538	3.65762	0.000254569	0.000773905	UP
ENSG00000235545.1	1	62688482	62710694	4.51909	1.54557	0.354581	4.35888	1.31e-05	5.08e-05	UP
ENSG00000229996.1	2	241010045	241010744	4.80531	1.54679	0.406495	3.80518	0.0001417	0.000454636	UP
ENSG00000223776.5	1	236523052	236524508	14.7338	1.54764	0.252336	6.13323	8.61e-10	6.21e-09	UP
ENSG00000223979.2	17	17674026	17677688	2.0457	1.54794	0.40513	3.82084	0.000132997	0.000429258	UP
ENSG00000272468.1	6	27122657	27123221	23.4245	1.54891	0.311443	4.97333	6.58e-07	3.17e-06	UP
ENSG00000266126.1	17	19929372	19929737	5.17458	1.55026	0.371631	4.17151	3.03e-05	0.000110065	UP
ENSG00000256442.2	12	9647014	9648084	1.1006	1.55038	0.489585	3.16672	0.0015417	0.00396358	UP
ENSG00000257964.1	12	49576840	49577505	5.10991	1.55067	0.34641	4.4764	7.59e-06	3.07e-05	UP
ENSG00000268764.1	19	38108500	38109533	5.42615	1.55092	0.37733	4.11026	3.95e-05	0.000140695	UP
ENSG00000248599.2	8	101034868	101076407	6.48699	1.55184	0.41239	3.76304	0.000167861	0.000530289	UP
ENSG00000277987.3	15	98323902	98421021	7.68061	1.55222	0.558212	2.7807	0.00542416	0.0121811	UP
ENSG00000233242.3	9	37112548	37120446	2.01979	1.55228	0.479531	3.23708	0.00120758	0.00317671	UP
ENSG00000236975.2	1	229087114	229205428	14.3694	1.55351	0.363575	4.27288	1.93e-05	7.28e-05	UP
ENSG00000257219.6	12	76259836	76305969	15.8231	1.55378	0.28373	5.47625	4.34e-08	2.49e-07	UP
ENSG00000255649.2	12	14530124	14543575	1.86841	1.55432	0.507269	3.0641	0.00218328	0.00540702	UP
ENSG00000204709.4	6	28943877	28944537	10.4139	1.55441	0.353063	4.40263	1.07e-05	4.22e-05	UP
ENSG00000225442.2	17	17076038	17077752	5.11285	1.55479	0.466782	3.33087	0.000865749	0.00234975	UP
ENSG00000266850.1	18	22723491	22907721	7.3937	1.5548	0.330432	4.70534	2.53e-06	1.11e-05	UP
ENSG00000280604.1	21	45914296	45919483	9.52859	1.5549	0.348493	4.46179	8.13e-06	3.27e-05	UP
ENSG00000263321.1	17	82729164	82734143	6.0306	1.55601	0.290158	5.36263	8.2e-08	4.53e-07	UP
ENSG00000261326.4	1	23281307	23287488	279.29	1.55822	0.209151	7.45019	9.32e-14	1.08e-12	UP
ENSG00000261305.2	7	150337483	150343346	17.1386	1.55877	0.299059	5.21224	1.87e-07	9.76e-07	UP
ENSG00000235419.5	2	230520594	230580006	8.79667	1.55877	0.299858	5.19836	2.01e-07	1.05e-06	UP
ENSG00000233517.1	7	28987028	28988899	1.88003	1.55916	0.576494	2.70456	0.00683954	0.0149748	UP
ENSG00000276030.1	19	24146701	24147081	9.80722	1.55965	0.323029	4.8282	1.38e-06	6.3e-06	UP
ENSG00000247473.2	11	3029009	3041260	4.85934	1.56019	0.434048	3.59452	0.000324992	0.000968011	UP
ENSG00000259555.1	15	78625895	78628193	0.890698	1.56134	0.541133	2.88531	0.00391028	0.00910173	UP
ENSG00000259402.1	15	58815272	58817728	2.52072	1.56304	0.51225	3.05132	0.00227835	0.0056154	UP
ENSG00000225783.9	22	26646411	26676475	1034.27	1.56363	0.302584	5.16759	2.37e-07	1.22e-06	UP
ENSG00000263393.1	18	32122400	32124478	10.0865	1.56415	0.32551	4.80522	1.55e-06	7.01e-06	UP
ENSG00000227039.8	21	44921051	44929680	259.94	1.56443	0.25862	6.04914	1.46e-09	1.02e-08	UP
ENSG00000234509.1	21	31653593	31659500	4.49261	1.5651	0.315704	4.95748	7.14e-07	3.42e-06	UP
ENSG00000182057.5	22	42269703	42279534	29.2285	1.56531	0.169787	9.21922	2.99e-20	6.88e-19	UP
ENSG00000269915.1	11	708564	727047	15.8278	1.56667	0.30313	5.1683	2.36e-07	1.22e-06	UP
ENSG00000270761.2	6	47477208	47478160	41.5795	1.56682	0.203145	7.71284	1.23e-14	1.6e-13	UP
ENSG00000272097.2	6	10743324	10747663	21.8716	1.56763	0.183638	8.53649	1.38e-17	2.43e-16	UP
ENSG00000189238.6	12	126723412	126749027	13.6235	1.56769	0.340291	4.60691	4.09e-06	1.73e-05	UP
ENSG00000259473.1	15	70503907	70505928	0.797538	1.56892	0.49723	3.15533	0.00160316	0.0041028	UP
ENSG00000228802.1	2	223965701	223967706	2.10152	1.56931	0.384964	4.07651	4.57e-05	0.000160694	UP
ENSG00000259926.1	16	53448748	53449590	2.58331	1.56931	0.624517	2.51285	0.0119761	0.0245779	UP
ENSG00000249036.1	4	77394491	77494286	0.704604	1.57129	0.639147	2.45841	0.0139553	0.0281836	UP
ENSG00000254556.1	8	11136898	11138607	4.28016	1.5715	0.681177	2.30703	0.0210529	0.0404499	UP
ENSG00000271119.1	5	1594626	1611467	43.8986	1.57244	0.239324	6.57035	5.02e-11	4.21e-10	UP
ENSG00000223598.1	6	151088103	151228447	2.09434	1.57272	0.471629	3.33466	0.00085403	0.00232148	UP
ENSG00000232806.1	21	41559125	41562958	1.18584	1.57288	0.588935	2.67072	0.00756883	0.0163985	UP
ENSG00000256166.1	6	31293908	31301642	4.12613	1.57398	0.502337	3.13332	0.00172844	0.00438397	UP
ENSG00000233183.3	6	33891327	33927631	1.54181	1.57419	0.50396	3.12364	0.00178626	0.00451758	UP
ENSG00000229611.2	9	6704270	6707780	1.43709	1.57486	0.456325	3.45119	0.000558131	0.00158113	UP
ENSG00000259274.1	15	60529973	60545159	2.70771	1.57493	0.522671	3.01323	0.00258482	0.00628686	UP
ENSG00000236053.1	13	109310135	109311773	1.08079	1.57528	0.688704	2.2873	0.022178	0.0423355	UP
ENSG00000253490.5	8	29748309	29798492	10.3403	1.57709	0.270097	5.83899	5.25e-09	3.41e-08	UP
ENSG00000276462.2	9	41100793	41119909	1.09369	1.57852	0.441659	3.57406	0.000351482	0.00103803	UP
ENSG00000215808.4	1	238476542	238486060	64.3966	1.57963	0.452489	3.49099	0.000481227	0.00138167	UP
ENSG00000235426.2	10	79382328	79409274	1.75522	1.57965	0.673028	2.34708	0.0189213	0.0368333	UP
ENSG00000225140.2	10	628620	631255	3.29929	1.58054	0.506151	3.12267	0.00179217	0.00453115	UP
ENSG00000270240.2	17	35868967	35885863	3.39523	1.58071	0.396224	3.98945	6.62e-05	0.000226243	UP
ENSG00000256564.1	12	16567411	16573940	33.073	1.58091	0.313074	5.04963	4.43e-07	2.19e-06	UP
ENSG00000274026.2	9	67717411	67719178	12.0365	1.58097	0.29231	5.40856	6.35e-08	3.56e-07	UP
ENSG00000256802.3	15	29674932	29680957	149.276	1.58111	0.268408	5.89071	3.85e-09	2.54e-08	UP
ENSG00000259807.2	16	29215385	29221040	16.7538	1.58119	0.278336	5.68087	1.34e-08	8.25e-08	UP
ENSG00000243349.2	10	45147394	45171389	1.46131	1.58134	0.657455	2.40525	0.0161616	0.0320537	UP
ENSG00000231509.1	9	5584490	5588994	1.5797	1.58173	0.635728	2.48806	0.012844	0.0261387	UP
ENSG00000236463.1	13	30316360	30319903	2.63398	1.58285	0.482766	3.2787	0.00104285	0.00278301	UP
ENSG00000235530.7	17	21214322	21230035	16.0129	1.5829	0.274514	5.7662	8.11e-09	5.14e-08	UP
ENSG00000233058.3	3	194487140	194521156	99.1897	1.58442	0.202846	7.81095	5.68e-15	7.67e-14	UP
ENSG00000229044.1	1	31333067	31346799	2.48326	1.58517	0.501125	3.16322	0.00156036	0.00400712	UP
ENSG00000267666.2	19	663482	669500	4.6228	1.58606	0.311061	5.09888	3.42e-07	1.72e-06	UP
ENSG00000254872.3	11	1049880	1055749	114.123	1.58703	0.420634	3.77294	0.000161337	0.000511253	UP
ENSG00000276337.1	16	87470370	87474370	30.0079	1.58739	0.28505	5.56879	2.57e-08	1.52e-07	UP
ENSG00000258412.1	14	96210860	96214818	2.87226	1.58872	0.557958	2.84739	0.00440798	0.0101286	UP
ENSG00000183250.13	21	44932814	44939941	225.116	1.58874	0.213245	7.45031	9.31e-14	1.08e-12	UP
ENSG00000277182.2	17	38749360	38751773	37.5408	1.59107	0.205875	7.72832	1.09e-14	1.43e-13	UP
ENSG00000249478.1	5	133243764	133248781	0.755555	1.59177	0.680923	2.33766	0.0194047	0.0376473	UP
ENSG00000234902.6	2	207186717	207236066	11.5596	1.59246	0.23977	6.64165	3.1e-11	2.67e-10	UP
ENSG00000242125.3	1	28505980	28510892	1406.63	1.59292	0.166725	9.55415	1.25e-21	3.28e-20	UP
ENSG00000250917.1	20	34234840	34281173	4.5352	1.59309	0.34741	4.58562	4.53e-06	1.91e-05	UP
ENSG00000264895.1	17	51249579	51251748	3.33039	1.59313	0.568214	2.80374	0.00505133	0.0114433	UP
ENSG00000228540.1	7	110724159	110725825	4.03029	1.59351	0.427916	3.72387	0.000196191	0.000611893	UP
ENSG00000229258.6	1	211829636	211853703	0.82732	1.59393	0.50834	3.13556	0.00171527	0.00435451	UP
ENSG00000270072.1	11	47513605	47514889	2.5727	1.59461	0.602044	2.64866	0.00808107	0.0173866	UP
ENSG00000236003.1	22	20522070	20523870	2.36024	1.59489	0.620574	2.57002	0.0101692	0.021275	UP
ENSG00000232560.7	21	17438821	17450104	0.755512	1.59596	0.61939	2.57665	0.00997616	0.0209335	UP
ENSG00000261758.1	3	136752630	136755780	2.6084	1.59666	0.428621	3.72512	0.000195224	0.000609056	UP
ENSG00000267644.1	17	28219285	28220005	3.30717	1.59726	0.409084	3.90448	9.44e-05	0.000313076	UP
ENSG00000231083.1	2	8600892	8622942	0.768044	1.59803	0.61705	2.58979	0.0096035	0.0202393	UP
ENSG00000197251.4	6	33586104	33593338	9.20363	1.59817	0.352698	4.53128	5.86e-06	2.42e-05	UP
ENSG00000269535.1	19	52300693	52345229	4.97689	1.59837	0.442334	3.6135	0.000302096	0.000906223	UP
ENSG00000269514.3	12	48198357	48230275	50.8286	1.59853	0.24466	6.53369	6.42e-11	5.32e-10	UP
ENSG00000254739.1	11	528907	529659	11.9411	1.59878	0.322721	4.95408	7.27e-07	3.47e-06	UP
ENSG00000276934.1	18	74504766	74505248	8.21466	1.60035	0.330394	4.84377	1.27e-06	5.85e-06	UP
ENSG00000228109.2	3	196999460	197004744	87.7458	1.60079	0.204735	7.81882	5.33e-15	7.24e-14	UP
ENSG00000266744.1	17	13957748	13966952	1.64214	1.60104	0.652936	2.45207	0.0142038	0.0286401	UP
ENSG00000278840.1	15	26557598	26557937	7.25508	1.60164	0.484135	3.30826	0.000938778	0.00252802	UP
ENSG00000253774.1	8	8559894	8562124	0.709627	1.60361	0.711035	2.25531	0.0241137	0.0455698	UP
ENSG00000230408.3	2	200780495	200812170	1.71918	1.60461	0.510309	3.14439	0.00166436	0.00424033	UP
ENSG00000254639.1	11	46238382	46239267	2.7703	1.60555	0.440618	3.64387	0.000268567	0.000813606	UP
ENSG00000237940.3	2	241970683	241977276	55.0205	1.60617	0.274802	5.84485	5.07e-09	3.3e-08	UP
ENSG00000235358.2	1	41242373	41284861	2.48947	1.60695	0.433311	3.70852	0.000208472	0.000645986	UP
ENSG00000269978.1	1	7700704	7700970	12.4392	1.60728	0.35334	4.54884	5.39e-06	2.24e-05	UP
ENSG00000263331.1	16	21120758	21130108	1.06803	1.60748	0.568463	2.82776	0.00468751	0.0106997	UP
ENSG00000233393.2	21	36104881	36109690	9.97022	1.60823	0.527438	3.04913	0.00229503	0.00565189	UP
ENSG00000229282.2	6	3055849	3057357	2.43623	1.60972	0.359629	4.47607	7.6e-06	3.08e-05	UP
ENSG00000276476.4	13	22040972	22276526	39.8293	1.60985	0.415537	3.87413	0.000107006	0.000351243	UP
ENSG00000236915.3	1	86569024	86704484	1.81476	1.61134	0.504607	3.19326	0.00140676	0.0036494	UP
ENSG00000228784.9	2	19868860	19885047	49.6303	1.61188	0.261411	6.16609	7e-10	5.11e-09	UP
ENSG00000227431.6	20	49040463	49046168	1.96522	1.61194	0.419061	3.84656	0.000119788	0.000390009	UP
ENSG00000265750.1	18	24159509	24162211	27.5432	1.61255	0.293755	5.48944	4.03e-08	2.33e-07	UP
ENSG00000235295.2	22	18029385	18037970	4.8083	1.61262	0.500234	3.22374	0.0012653	0.00331412	UP
ENSG00000262580.5	17	80200673	80205949	341.242	1.61271	0.205928	7.83145	4.82e-15	6.58e-14	UP
ENSG00000262693.1	17	5075678	5078113	2.29736	1.61278	0.427748	3.77039	0.000162993	0.000515841	UP
ENSG00000236230.2	1	222088806	222389103	1.95647	1.61385	0.500433	3.22491	0.00126014	0.00330301	UP
ENSG00000281016.1	4	386174	454070	5.59615	1.61528	0.438018	3.6877	0.00022629	0.000695822	UP
ENSG00000225675.2	1	53328233	53336509	3.54832	1.61617	0.362844	4.45418	8.42e-06	3.38e-05	UP
ENSG00000186019.12	19	44103007	44113183	8.28746	1.61752	0.297466	5.43766	5.4e-08	3.05e-07	UP
ENSG00000253720.2	8	129939844	129951056	3.8774	1.61765	0.521225	3.10355	0.00191215	0.00479421	UP
ENSG00000268119.8	19	21444241	21463908	140.657	1.61942	0.302103	5.36049	8.3e-08	4.58e-07	UP
ENSG00000206129.4	18	56003613	56191262	8.45478	1.62004	0.503137	3.21988	0.00128242	0.0033537	UP
ENSG00000264546.1	17	62549726	62552121	7.04958	1.62032	0.426137	3.80234	0.000143334	0.000459599	UP
ENSG00000243832.1	3	134055256	134057648	1.18653	1.62115	0.547114	2.96309	0.0030457	0.00728001	UP
ENSG00000229521.2	13	77080511	77081190	2.5937	1.62129	0.642572	2.52313	0.0116314	0.0239557	UP
ENSG00000254287.1	8	39918076	39920890	11.4826	1.62153	0.40116	4.04211	5.3e-05	0.00018411	UP
ENSG00000273759.1	20	62928621	62929297	36.7394	1.62159	0.212392	7.6349	2.26e-14	2.81e-13	UP
ENSG00000236502.3	2	44940153	44941916	2.50446	1.62199	0.690455	2.34916	0.0188159	0.0366586	UP
ENSG00000258231.5	12	58544124	58813060	0.903096	1.62215	0.567397	2.85894	0.00425063	0.00980829	UP
ENSG00000237471.2	7	45940449	45986472	2.18267	1.6222	0.460737	3.52088	0.00043011	0.00124801	UP
ENSG00000272502.1	8	120812219	120813359	205.028	1.62286	0.273722	5.92885	3.05e-09	2.05e-08	UP
ENSG00000275056.1	16	4839244	4840334	11.639	1.62342	0.307188	5.28479	1.26e-07	6.75e-07	UP
ENSG00000233799.1	4	764487	765074	16.7945	1.62361	0.252536	6.42922	1.28e-10	1.03e-09	UP
ENSG00000255226.2	11	45749454	45752279	0.69437	1.62439	0.571027	2.84468	0.00444565	0.0102052	UP
ENSG00000272989.1	3	197505262	197506986	18.3518	1.62601	0.27109	5.99803	2e-09	1.38e-08	UP
ENSG00000261578.1	11	76800364	76804555	124.525	1.62629	0.263251	6.17772	6.5e-10	4.77e-09	UP
ENSG00000266088.6	17	40516892	40527002	57.2329	1.62644	0.244905	6.6411	3.11e-11	2.68e-10	UP
ENSG00000226674.11	2	144666312	145262988	48.4355	1.62697	0.309001	5.26525	1.4e-07	7.45e-07	UP
ENSG00000267213.4	19	32390050	32405560	35.7946	1.62737	0.213534	7.62113	2.51e-14	3.11e-13	UP
ENSG00000244036.3	7	129953234	130026989	2.86253	1.62756	0.385034	4.22707	2.37e-05	8.78e-05	UP
ENSG00000267529.3	18	13471012	13472709	2.71459	1.62869	0.610067	2.66968	0.00759231	0.0164434	UP
ENSG00000251186.1	4	8453410	8454942	1.5799	1.62872	0.550947	2.95622	0.0031143	0.00742466	UP
ENSG00000267503.1	18	13561399	13565035	3.2054	1.62909	0.570952	2.85329	0.00432697	0.0099637	UP
ENSG00000258122.1	16	66841433	66853448	2.88606	1.62987	0.392322	4.15441	3.26e-05	0.000118024	UP
ENSG00000243230.1	7	129209775	129213545	3.95014	1.63163	0.414612	3.93532	8.31e-05	0.000278167	UP
ENSG00000250519.7	11	94185439	94282203	4.7105	1.63164	0.5003	3.26132	0.00110894	0.0029413	UP
ENSG00000263388.1	17	10680734	10683988	1.19839	1.632	0.522832	3.12146	0.00179957	0.00454632	UP
ENSG00000272037.1	8	102256392	102257821	49.3332	1.63276	0.244667	6.67339	2.5e-11	2.18e-10	UP
ENSG00000242686.4	4	652850	656213	5.18781	1.63292	0.437149	3.73538	0.00018743	0.000586742	UP
ENSG00000240770.5	21	17763315	17792523	1.72816	1.63359	0.507463	3.21913	0.00128581	0.0033613	UP
ENSG00000224855.5	3	193618609	193627337	5.26689	1.634	0.493316	3.31227	0.000925409	0.00249537	UP
ENSG00000273451.1	20	47348137	47349142	4.62996	1.63481	0.484803	3.37211	0.00074594	0.00205243	UP
ENSG00000232490.6	3	31704058	31721652	3.43461	1.6353	0.54049	3.02559	0.00248147	0.00606035	UP
ENSG00000248015.7	19	1392170	1396467	5.30039	1.6355	0.365873	4.47012	7.82e-06	3.16e-05	UP
ENSG00000259692.6	15	81633426	82013579	7.14688	1.63603	0.561117	2.91566	0.00354932	0.00834131	UP
ENSG00000262298.1	17	56939932	56941275	4.37929	1.63693	0.305645	5.35564	8.53e-08	4.69e-07	UP
ENSG00000272417.1	5	10203600	10204040	8.05706	1.63717	0.314936	5.19841	2.01e-07	1.05e-06	UP
ENSG00000263603.1	17	30729469	30731202	8.10466	1.63724	0.320137	5.1142	3.15e-07	1.6e-06	UP
ENSG00000238260.3	1	3622857	3624786	16.7404	1.63753	0.250688	6.53215	6.48e-11	5.37e-10	UP
ENSG00000272259.5	20	63009383	63085071	0.908076	1.63764	0.608966	2.68922	0.00716199	0.015607	UP
ENSG00000260403.1	16	1156976	1157974	1.01516	1.63869	0.724255	2.26259	0.0236611	0.0448474	UP
ENSG00000223387.6	3	172560888	172595607	10.3958	1.63905	0.347067	4.72257	2.33e-06	1.03e-05	UP
ENSG00000271709.1	2	120866378	120867403	5.91253	1.63925	0.402042	4.07731	4.56e-05	0.000160196	UP
ENSG00000176349.11	7	1838586	1849931	4.14232	1.64005	0.531742	3.0843	0.00204033	0.00508741	UP
ENSG00000248318.1	8	120761253	120776832	8.52001	1.64014	0.405449	4.04525	5.23e-05	0.000181766	UP
ENSG00000249180.1	5	96741079	96742698	4.3083	1.64043	0.474658	3.45602	0.000548209	0.00155648	UP
ENSG00000230433.1	6	524171	525581	5.43476	1.64054	0.452504	3.62547	0.000288438	0.000868406	UP
ENSG00000271320.1	2	157917712	157918371	7.05002	1.64084	0.301031	5.45073	5.02e-08	2.85e-07	UP
ENSG00000235296.2	17	81941869	81956167	0.998087	1.64088	0.480029	3.41828	0.000630171	0.00176444	UP
ENSG00000249781.7	5	9641305	9903852	0.846932	1.64121	0.582937	2.81541	0.00487145	0.0110734	UP
ENSG00000228826.3	1	121494329	121511588	0.734145	1.64126	0.543102	3.02201	0.00251106	0.00612374	UP
ENSG00000274925.1	16	25257952	25261066	112.861	1.64168	0.201417	8.15063	3.62e-16	5.56e-15	UP
ENSG00000222047.9	10	73909969	73922777	61.3919	1.64209	0.263519	6.23139	4.62e-10	3.45e-09	UP
ENSG00000262529.1	16	14191820	14200277	3.65891	1.64239	0.673423	2.43887	0.0147332	0.0295873	UP
ENSG00000226899.1	10	124945204	124946432	3.51401	1.6435	0.636474	2.58219	0.00981756	0.0206326	UP
ENSG00000235237.1	22	37166757	37182850	3.75903	1.64367	0.339167	4.84619	1.26e-06	5.79e-06	UP
ENSG00000259038.2	14	68627160	68628479	17.3792	1.6446	0.3041	5.40809	6.37e-08	3.57e-07	UP
ENSG00000236039.3	7	17405479	17558909	381.92	1.64461	0.338367	4.86044	1.17e-06	5.41e-06	UP
ENSG00000266554.2	18	14946267	14974215	3.03522	1.64572	0.706921	2.32801	0.0199115	0.0385081	UP
ENSG00000260493.1	8	85172077	85177062	5.32756	1.64573	0.344545	4.77654	1.78e-06	8.02e-06	UP
ENSG00000272057.1	5	14872332	14872713	1.50169	1.64788	0.460783	3.57627	0.000348533	0.00103033	UP
ENSG00000257167.3	12	98512973	98516422	111.97	1.64837	0.177336	9.29518	1.47e-20	3.49e-19	UP
ENSG00000267568.6	17	76950317	76969156	2.41102	1.64846	0.545576	3.0215	0.00251527	0.00613294	UP
ENSG00000280693.2	10	103745966	103755423	44.7188	1.64915	0.36766	4.48554	7.27e-06	2.95e-05	UP
ENSG00000236896.1	9	97986551	97987656	4.03489	1.64999	0.467818	3.527	0.000420289	0.00122229	UP
ENSG00000255462.1	11	11570084	11573782	24.7236	1.65008	0.389947	4.23155	2.32e-05	8.63e-05	UP
ENSG00000233818.1	21	36445731	36532408	26.0385	1.65039	0.278025	5.93613	2.92e-09	1.96e-08	UP
ENSG00000270019.2	2	113888203	113889767	10.8322	1.65123	0.286779	5.75785	8.52e-09	5.38e-08	UP
ENSG00000196668.4	12	116533422	116536518	32.4432	1.65129	0.264902	6.23357	4.56e-10	3.4e-09	UP
ENSG00000274460.2	16	21950218	21953014	50.2777	1.65263	0.223102	7.40749	1.29e-13	1.46e-12	UP
ENSG00000224885.1	2	3298341	3301465	8.62381	1.65361	0.32734	5.05164	4.38e-07	2.17e-06	UP
ENSG00000256712.1	12	11166090	11171353	2.17857	1.65363	0.624669	2.6472	0.00811607	0.0174513	UP
ENSG00000261959.1	17	50163523	50165316	1.09024	1.6542	0.488761	3.38447	0.000713148	0.00197122	UP
ENSG00000251072.2	5	126751963	126776486	0.860853	1.65476	0.468562	3.53156	0.000413114	0.00120292	UP
ENSG00000261394.1	16	12366982	12372582	1.99703	1.65476	0.682442	2.42476	0.0153186	0.0306038	UP
ENSG00000152931.9	5	60487713	60548813	59.5822	1.65558	0.543597	3.04561	0.0023221	0.00571072	UP
ENSG00000242375.1	9	97195351	97197687	28.3052	1.65584	0.28365	5.83761	5.3e-09	3.44e-08	UP
ENSG00000231795.1	20	34450930	34454552	3.16184	1.65596	0.5943	2.7864	0.00532974	0.0119998	UP
ENSG00000232712.6	20	21154023	21218289	11.5295	1.65749	0.348053	4.76218	1.92e-06	8.57e-06	UP
ENSG00000272455.1	1	1409096	1410618	111.124	1.65796	0.155919	10.6335	2.08e-26	8.42e-25	UP
ENSG00000228044.3	1	234646289	234683176	11.564	1.65829	0.472807	3.50732	0.000452637	0.00130701	UP
ENSG00000231563.3	1	228407196	228428867	17.502	1.65838	0.291969	5.67997	1.35e-08	8.29e-08	UP
ENSG00000267114.1	19	44950044	44954007	8.81029	1.65953	0.257727	6.4391	1.2e-10	9.66e-10	UP
ENSG00000228734.2	1	63249920	63251771	0.693163	1.65969	0.619105	2.68079	0.00734483	0.0159649	UP
ENSG00000224764.1	9	94928551	94934946	2.13371	1.66028	0.467014	3.55509	0.000377852	0.00110899	UP
ENSG00000253154.4	8	85833377	85951083	1.08837	1.66075	0.641436	2.58911	0.00962247	0.0202752	UP
ENSG00000274976.1	12	32820142	32820567	5.30572	1.66075	0.421591	3.93924	8.17e-05	0.000274078	UP
ENSG00000228598.1	7	20141916	20153531	3.18605	1.66192	0.5401	3.07705	0.00209058	0.00519886	UP
ENSG00000259887.1	12	51848223	51852729	8.02136	1.66285	0.378778	4.39002	1.13e-05	4.46e-05	UP
ENSG00000262714.1	16	53386944	53389085	97.2965	1.66288	0.233711	7.11511	1.12e-12	1.13e-11	UP
ENSG00000261630.1	16	53981229	53981912	2.83996	1.66374	0.58569	2.84065	0.00450218	0.0103177	UP
ENSG00000224387.1	1	2492300	2493258	2.55882	1.66528	0.474767	3.50757	0.000452224	0.00130606	UP
ENSG00000260515.1	5	10195121	10197628	0.843942	1.66528	0.614613	2.70947	0.00673908	0.0147825	UP
ENSG00000258736.1	14	104653548	104655787	0.94428	1.66584	0.454115	3.66834	0.000244135	0.000744659	UP
ENSG00000236384.7	21	41711520	41715775	5.63064	1.66588	0.429701	3.87683	0.000105826	0.000347776	UP
ENSG00000227045.1	1	151701026	151708386	3.03807	1.66659	0.446844	3.72968	0.00019172	0.000599059	UP
ENSG00000275910.1	16	15015828	15016390	14.6233	1.66722	0.29344	5.68164	1.33e-08	8.22e-08	UP
ENSG00000232342.7	10	74506081	74530553	5.12871	1.66774	0.456491	3.65339	0.000258798	0.000785911	UP
ENSG00000224969.1	1	1011997	1013193	6.73932	1.66812	0.318045	5.24493	1.56e-07	8.27e-07	UP
ENSG00000268333.1	20	58833809	58836529	2.48754	1.66883	0.567445	2.94096	0.00327199	0.00776012	UP
ENSG00000234156.3	9	122403407	122639685	1.61836	1.66975	0.592073	2.82018	0.00479964	0.0109272	UP
ENSG00000258526.8	14	39432599	40390547	7.00626	1.67129	0.35293	4.73546	2.19e-06	9.69e-06	UP
ENSG00000247373.3	12	123575891	123585115	166.724	1.67333	0.169018	9.90031	4.15e-23	1.25e-21	UP
ENSG00000253197.5	8	92882984	92965645	3.69197	1.67429	0.479251	3.49355	0.000476637	0.00137012	UP
ENSG00000232739.1	10	15237492	15241767	3.19712	1.67449	0.458041	3.65577	0.000256416	0.000779183	UP
ENSG00000249267.8	12	125958688	125983665	9.24749	1.6764	0.580235	2.88918	0.00386253	0.00899731	UP
ENSG00000235407.1	1	110487680	110490258	3.66765	1.67722	0.679018	2.47007	0.0135086	0.0273616	UP
ENSG00000261728.1	13	34925834	34928076	1.13782	1.67993	0.521872	3.21904	0.00128622	0.0033619	UP
ENSG00000264924.1	18	24113637	24121003	6.39383	1.68002	0.340294	4.93698	7.93e-07	3.77e-06	UP
ENSG00000275443.2	15	95990582	96300990	1.67438	1.68304	0.709047	2.37366	0.0176127	0.0345655	UP
ENSG00000260194.1	16	53998313	53999969	3.76448	1.68421	0.620748	2.7132	0.00666379	0.0146393	UP
ENSG00000259242.2	19	19606350	19608660	2.75912	1.68496	0.488652	3.44818	0.00056437	0.00159731	UP
ENSG00000267665.3	17	77516887	77536601	1.82647	1.68606	0.634132	2.65885	0.00784079	0.0169259	UP
ENSG00000261673.1	16	72224565	72225144	0.941001	1.68608	0.540029	3.1222	0.00179504	0.00453651	UP
ENSG00000183535.9	21	45419716	45425070	3.37695	1.68613	0.570714	2.95442	0.00313255	0.0074622	UP
ENSG00000277383.2	19	47607873	47608681	10.1001	1.68649	0.290191	5.81164	6.19e-09	3.99e-08	UP
ENSG00000267092.2	19	1508375	1508963	3.91404	1.68701	0.35625	4.73547	2.19e-06	9.69e-06	UP
ENSG00000274312.1	15	98319687	98320237	11.0299	1.68803	0.491763	3.43261	0.000597798	0.00168208	UP
ENSG00000232756.1	7	77990384	77995171	32.4358	1.68955	0.462939	3.64962	0.000262632	0.000796809	UP
ENSG00000250409.1	5	133387773	133388549	0.798058	1.68968	0.631877	2.67407	0.00749375	0.0162534	UP
ENSG00000223466.2	2	195532945	195540287	1.96697	1.69046	0.479432	3.52596	0.000421958	0.00122672	UP
ENSG00000236510.1	7	3642815	3643784	4.07319	1.69201	0.493564	3.42815	0.000607713	0.00170769	UP
ENSG00000271803.1	20	33674517	33675380	2.08735	1.69305	0.435296	3.88943	0.000100479	0.000331654	UP
ENSG00000247735.2	16	29926836	29928933	31.7519	1.69351	0.190932	8.86971	7.33e-19	1.47e-17	UP
ENSG00000204584.1	17	49845910	49848837	94.9672	1.69365	0.251431	6.73604	1.63e-11	1.45e-10	UP
ENSG00000278829.1	17	42272069	42275571	3.04818	1.6953	0.52877	3.20613	0.00134535	0.0035026	UP
ENSG00000272662.1	3	119497678	119498181	4.81083	1.69561	0.341028	4.97206	6.62e-07	3.19e-06	UP
ENSG00000258725.2	15	90966340	90988625	9.18728	1.69563	0.276322	6.13642	8.44e-10	6.09e-09	UP
ENSG00000234203.1	17	4972851	4974681	3.85979	1.69603	0.354746	4.78098	1.74e-06	7.86e-06	UP
ENSG00000242925.1	3	155485803	155487121	2.06138	1.69633	0.519535	3.26509	0.00109429	0.0029052	UP
ENSG00000272130.1	5	21569755	21570045	2.14382	1.69685	0.502845	3.37449	0.000739513	0.00203694	UP
ENSG00000236472.1	17	50135586	50146176	1.47241	1.69686	0.435111	3.89984	9.63e-05	0.000318745	UP
ENSG00000276778.1	5	158320683	158409773	2.70904	1.69693	0.42936	3.95223	7.74e-05	0.00026098	UP
ENSG00000233847.1	5	60917490	60919573	2.39116	1.6977	0.46946	3.61629	0.000298857	0.000897274	UP
ENSG00000256588.1	11	18507608	18508820	4.99762	1.69853	0.414146	4.10129	4.11e-05	0.000145746	UP
ENSG00000273391.1	7	139359032	139359566	15.5533	1.69889	0.246515	6.89165	5.51e-12	5.18e-11	UP
ENSG00000267457.1	17	35073831	35074374	4.70559	1.69923	0.454142	3.74162	0.000182838	0.000573218	UP
ENSG00000253658.6	8	68880139	69104242	1.35217	1.69951	0.547599	3.10356	0.00191207	0.00479421	UP
ENSG00000278475.1	12	45789189	45789657	3.84822	1.69965	0.51057	3.32893	0.000871807	0.0023643	UP
ENSG00000225138.8	5	473236	480884	510.445	1.7002	0.249885	6.80392	1.02e-11	9.28e-11	UP
ENSG00000235131.1	1	3712200	3714298	0.832853	1.70112	0.586468	2.90061	0.00372438	0.00870945	UP
ENSG00000280299.1	17	64940602	64954177	2.86655	1.70113	0.373014	4.5605	5.1e-06	2.13e-05	UP
ENSG00000234848.1	19	12450935	12460705	2.03153	1.70186	0.474678	3.5853	0.000336685	0.000999025	UP
ENSG00000225620.1	1	202632428	202632911	1.005	1.70207	0.588952	2.89	0.00385244	0.00897653	UP
ENSG00000233303.1	3	195094588	195096057	2.13108	1.70288	0.507693	3.35416	0.000796057	0.00217879	UP
ENSG00000265912.1	17	64943262	64951054	8.67374	1.70303	0.336413	5.06233	4.14e-07	2.06e-06	UP
ENSG00000223823.1	1	1137017	1144056	9.43372	1.70415	0.395853	4.30502	1.67e-05	6.37e-05	UP
ENSG00000232623.1	21	32306464	32308737	2.95647	1.70438	0.497638	3.42494	0.00061494	0.00172581	UP
ENSG00000272167.2	1	214028891	214030901	1.37989	1.70692	0.73397	2.3256	0.0200397	0.0387204	UP
ENSG00000267313.7	18	41465783	41632185	22.7238	1.70832	0.532966	3.2053	0.0013492	0.00351111	UP
ENSG00000274038.1	16	11056556	11057034	11.3148	1.70859	0.296607	5.76045	8.39e-09	5.31e-08	UP
ENSG00000225937.3	9	76691980	76863307	2.29895	1.70903	0.708858	2.41096	0.0159104	0.0316286	UP
ENSG00000266717.1	17	67950885	67951746	6.31104	1.70905	0.367705	4.64789	3.35e-06	1.44e-05	UP
ENSG00000228340.8	20	60087661	60653784	81.6537	1.70928	0.292386	5.84599	5.04e-09	3.28e-08	UP
ENSG00000237921.2	7	19813685	19818090	1.67444	1.71017	0.424607	4.02766	5.63e-05	0.000194976	UP
ENSG00000255520.1	11	47123104	47130801	2.3669	1.71045	0.562147	3.04271	0.00234457	0.00576075	UP
ENSG00000174171.7	15	41892777	41899528	44.5953	1.71156	0.316386	5.40971	6.31e-08	3.54e-07	UP
ENSG00000274605.4	13	100053074	100088972	243.7	1.71239	0.179935	9.5167	1.79e-21	4.63e-20	UP
ENSG00000280953.2	10	128181032	128317726	5.31748	1.7126	0.555696	3.08191	0.00205677	0.00512266	UP
ENSG00000281591.1	4	190064502	190067864	1.20632	1.71317	0.583606	2.9355	0.00333011	0.00788376	UP
ENSG00000267432.6	17	78484882	78503056	33.2654	1.71319	0.322152	5.31796	1.05e-07	5.7e-07	UP
ENSG00000235726.7	2	234803808	234913384	15.5718	1.71324	0.313445	5.46586	4.61e-08	2.63e-07	UP
ENSG00000254044.5	4	97334635	97633823	1.1332	1.71327	0.719314	2.38181	0.0172276	0.0339187	UP
ENSG00000273257.2	4	55373637	55388497	19.4613	1.71359	0.289743	5.91416	3.34e-09	2.23e-08	UP
ENSG00000238156.1	6	75454944	75458900	2.24867	1.71376	0.54439	3.14805	0.00164366	0.00419439	UP
ENSG00000259423.3	15	39167676	39180048	1.91783	1.71405	0.560052	3.06053	0.00220948	0.00546485	UP
ENSG00000268649.5	20	58817132	58817725	4.47428	1.7148	0.454437	3.77347	0.000160993	0.000510276	UP
ENSG00000259999.1	16	75321890	75325048	2.02767	1.71485	0.664739	2.57973	0.00988774	0.0207659	UP
ENSG00000250174.5	3	123689644	123692407	1.88665	1.71665	0.648103	2.64873	0.00807942	0.017384	UP
ENSG00000274825.1	20	38955910	38956547	6.46141	1.71806	0.287985	5.9658	2.43e-09	1.66e-08	UP
ENSG00000258793.1	14	96259411	96268624	2.83191	1.7193	0.484333	3.54983	0.000385473	0.0011297	UP
ENSG00000261122.6	16	35743268	35756515	0.695662	1.72064	0.72871	2.36121	0.0182154	0.0356337	UP
ENSG00000254654.2	11	44973770	44978028	1.26892	1.72088	0.480256	3.58325	0.00033934	0.00100563	UP
ENSG00000253163.1	5	179377531	179378761	1.42748	1.72183	0.481762	3.57402	0.000351542	0.00103813	UP
ENSG00000263727.1	18	653985	657259	1.24361	1.72198	0.487664	3.53107	0.000413879	0.0012049	UP
ENSG00000250295.6	8	73297711	73356461	70.858	1.72227	0.318524	5.40703	6.41e-08	3.59e-07	UP
ENSG00000254019.1	8	141254565	141256817	2.31274	1.72258	0.581329	2.96317	0.00304486	0.00727842	UP
ENSG00000249988.1	4	14164455	14242813	1.16278	1.72269	0.480867	3.58246	0.000340369	0.00100846	UP
ENSG00000253741.4	8	142701857	142727056	27.5441	1.7231	0.262806	6.55654	5.51e-11	4.59e-10	UP
ENSG00000232093.1	1	155045191	155046118	64.5828	1.7234	0.185299	9.30061	1.4e-20	3.32e-19	UP
ENSG00000231134.1	2	85186409	85187253	3.15604	1.72354	0.624331	2.76062	0.00576925	0.012869	UP
ENSG00000236358.1	1	234357006	234365828	5.35899	1.7236	0.356524	4.83445	1.34e-06	6.11e-06	UP
ENSG00000279243.3	11	65487241	65488714	1.08338	1.72382	0.6302	2.73535	0.00623133	0.0137764	UP
ENSG00000258534.1	14	103854366	103880111	46.8451	1.72443	0.190412	9.05633	1.35e-19	2.9e-18	UP
ENSG00000260420.3	16	88186605	88195217	1.1544	1.72477	0.49543	3.48136	0.000498872	0.00142708	UP
ENSG00000272906.1	1	179881607	179882595	16.5815	1.72482	0.225342	7.65426	1.94e-14	2.45e-13	UP
ENSG00000254389.3	8	143366631	143368548	110.783	1.72505	0.185396	9.30467	1.34e-20	3.21e-19	UP
ENSG00000281655.3	11	102641078	102683922	3.08008	1.72538	0.582733	2.96084	0.00306797	0.00732659	UP
ENSG00000270116.1	21	37100814	37101343	6.85302	1.72554	0.380669	4.53292	5.82e-06	2.4e-05	UP
ENSG00000267892.1	19	38738284	38739863	92.1767	1.72561	0.234322	7.36425	1.78e-13	2e-12	UP
ENSG00000277545.1	13	112811566	112812158	4.75112	1.72615	0.454546	3.79753	0.000146146	0.00046776	UP
ENSG00000234678.2	1	201995696	202010463	114.192	1.72725	0.165402	10.4427	1.58e-25	5.92e-24	UP
ENSG00000276508.1	17	36684754	36685129	1.02968	1.72807	0.704499	2.4529	0.0141709	0.0285792	UP
ENSG00000223390.1	1	52033391	52044279	2.37332	1.72899	0.525997	3.28707	0.00101235	0.00270917	UP
ENSG00000275393.1	16	85697335	85697868	6.7441	1.72935	0.386024	4.47991	7.47e-06	3.03e-05	UP
ENSG00000270115.1	1	33261212	33261680	8.32095	1.73046	0.353361	4.89715	9.72e-07	4.55e-06	UP
ENSG00000269873.1	19	54438010	54438346	3.05663	1.73125	0.475131	3.64374	0.000268708	0.000813894	UP
ENSG00000205054.9	2	45164816	45323397	13.8888	1.73133	0.331725	5.21918	1.8e-07	9.43e-07	UP
ENSG00000254290.3	8	37597480	37599858	21.1904	1.73141	0.463066	3.73902	0.000184738	0.000579001	UP
ENSG00000261668.1	4	127840198	127844040	5.37295	1.73231	0.407463	4.25146	2.12e-05	7.95e-05	UP
ENSG00000257681.1	12	103746315	103768858	15.233	1.7326	0.254358	6.81164	9.65e-12	8.82e-11	UP
ENSG00000258754.8	15	93718542	94070898	49.9233	1.73283	0.389615	4.44756	8.69e-06	3.48e-05	UP
ENSG00000253567.1	8	28447264	28455902	1.73743	1.73344	0.512058	3.38524	0.000711156	0.00196623	UP
ENSG00000231079.7	2	148866470	148888823	1.63595	1.73448	0.596668	2.90695	0.00364975	0.0085506	UP
ENSG00000227409.1	1	35358822	35366077	4.34814	1.7349	0.489222	3.54625	0.000390762	0.00114329	UP
ENSG00000232139.6	10	118341437	118398468	1.42142	1.73521	0.539222	3.21799	0.00129091	0.00337253	UP
ENSG00000214770.3	14	64329431	64338639	12.2189	1.73547	0.242405	7.15937	8.11e-13	8.36e-12	UP
ENSG00000248550.4	14	56813183	57152177	1.44234	1.73563	0.729733	2.37845	0.0173857	0.0341869	UP
ENSG00000251095.8	4	89410960	89726752	21.3629	1.73589	0.494405	3.51106	0.000446316	0.00129059	UP
ENSG00000227681.5	6	147660703	147953937	3.61861	1.73619	0.724005	2.39803	0.0164833	0.0326334	UP
ENSG00000249807.1	5	10137138	10138365	1.03245	1.73667	0.55256	3.14295	0.00167257	0.00425869	UP
ENSG00000230506.2	20	10172522	10200824	0.938735	1.73683	0.635072	2.73486	0.00624062	0.0137962	UP
ENSG00000236065.2	1	32987075	33032469	4.63381	1.73732	0.497063	3.49517	0.000473757	0.00136283	UP
ENSG00000267191.3	19	43901866	43927767	8.5908	1.73842	0.337909	5.14464	2.68e-07	1.37e-06	UP
ENSG00000227200.1	9	124262876	124265809	5.54582	1.7385	0.460961	3.77148	0.000162282	0.000513821	UP
ENSG00000255843.1	11	72302139	72302965	8.16183	1.73892	0.312735	5.56035	2.69e-08	1.59e-07	UP
ENSG00000254208.1	8	85177522	85178150	3.36873	1.73901	0.420178	4.13875	3.49e-05	0.000125619	UP
ENSG00000228414.8	2	60823069	60881393	4.3904	1.73908	0.384831	4.51908	6.21e-06	2.55e-05	UP
ENSG00000231646.6	2	185652374	185800151	5.65622	1.73913	0.385254	4.51425	6.35e-06	2.6e-05	UP
ENSG00000233845.1	2	47035279	47040524	6.444	1.73935	0.447378	3.88788	0.000101125	0.000333499	UP
ENSG00000260100.1	9	37078813	37079776	1.38841	1.73942	0.461207	3.77145	0.000162299	0.000513838	UP
ENSG00000261804.3	16	53373479	53385142	49.2851	1.73972	0.238216	7.30314	2.81e-13	3.07e-12	UP
ENSG00000249806.1	4	142566019	142660950	4.74667	1.74157	0.422445	4.12259	3.75e-05	0.0001339	UP
ENSG00000260957.1	15	62284190	62285006	0.851809	1.74182	0.708732	2.45766	0.0139845	0.0282331	UP
ENSG00000270133.1	5	94611906	94618122	8.13096	1.74325	0.285949	6.09638	1.08e-09	7.73e-09	UP
ENSG00000260955.2	8	54042989	54045629	5.03362	1.74341	0.358375	4.86477	1.15e-06	5.3e-06	UP
ENSG00000224549.1	9	22767175	22768316	2.64591	1.74473	0.595551	2.92961	0.00339385	0.00801933	UP
ENSG00000237286.1	7	2944035	2947091	2.64771	1.74572	0.45132	3.86804	0.000109716	0.000359465	UP
ENSG00000258435.1	12	121391962	121399859	1.70424	1.74615	0.433714	4.02604	5.67e-05	0.000196228	UP
ENSG00000275180.2	12	62603366	62604408	49.8402	1.74673	0.230964	7.56279	3.95e-14	4.76e-13	UP
ENSG00000253364.2	14	105647924	105649057	23.0115	1.74724	0.328055	5.32605	1e-07	5.46e-07	UP
ENSG00000231612.1	1	245673732	245676478	3.84822	1.74803	0.3798	4.60251	4.17e-06	1.77e-05	UP
ENSG00000226330.1	1	204377850	204435846	20.0524	1.74862	0.278998	6.26751	3.67e-10	2.76e-09	UP
ENSG00000253174.2	8	41540381	41545044	1.08144	1.74952	0.463266	3.77649	0.000159053	0.000504736	UP
ENSG00000229393.1	1	2493437	2494479	2.67402	1.75005	0.491605	3.55988	0.000371029	0.00109101	UP
ENSG00000265474.1	17	28745569	28747652	9.62577	1.75047	0.251618	6.95686	3.48e-12	3.34e-11	UP
ENSG00000241472.8	3	62221249	62369406	69.2614	1.75161	0.209689	8.35336	6.63e-17	1.09e-15	UP
ENSG00000248210.2	4	149154279	149278123	1.04974	1.75164	0.552349	3.17126	0.00151782	0.00390956	UP
ENSG00000261360.3	5	14661808	14664604	22.1726	1.75257	0.241238	7.2649	3.73e-13	4.01e-12	UP
ENSG00000249655.1	5	80630313	80631590	3.92445	1.7534	0.34972	5.01371	5.34e-07	2.6e-06	UP
ENSG00000249484.9	5	152618965	153223543	1.17252	1.7534	0.736732	2.37997	0.0173143	0.034066	UP
ENSG00000241280.1	3	101960358	101997926	6.87184	1.75377	0.425812	4.11864	3.81e-05	0.000136053	UP
ENSG00000197099.8	3	186579476	186772986	7.71619	1.75484	0.324753	5.40361	6.53e-08	3.66e-07	UP
ENSG00000272788.1	18	8801656	8802305	1.85292	1.75544	0.483848	3.62808	0.000285537	0.000860533	UP
ENSG00000273319.1	7	130936464	130939661	28.6895	1.7565	0.3611	4.86429	1.15e-06	5.31e-06	UP
ENSG00000272583.2	1	121518365	121519601	11.5458	1.75715	0.309781	5.67222	1.41e-08	8.65e-08	UP
ENSG00000242798.1	7	100115214	100127139	20.6666	1.7574	0.232312	7.5648	3.88e-14	4.7e-13	UP
ENSG00000237424.1	1	47432133	47434641	203.198	1.75745	0.157554	11.1546	6.8e-29	3.38e-27	UP
ENSG00000267694.1	18	13461020	13470823	2.46041	1.7582	0.742107	2.3692	0.0178266	0.0349401	UP
ENSG00000258081.4	14	26599755	27295516	2.18445	1.75874	0.704991	2.4947	0.0126065	0.0257037	UP
ENSG00000239462.2	3	98902045	99018562	2.45803	1.75951	0.485777	3.62204	0.000292288	0.000879057	UP
ENSG00000231877.1	1	238485445	238538305	1.41336	1.75997	0.630118	2.79308	0.00522083	0.0117886	UP
ENSG00000253754.1	8	108226200	108227544	3.68231	1.76065	0.544827	3.23158	0.00123108	0.00323288	UP
ENSG00000253939.1	8	39903775	39995248	2.38488	1.7607	0.559213	3.14853	0.00164096	0.0041896	UP
ENSG00000251687.1	4	145833118	145839580	2.69164	1.76103	0.508607	3.46245	0.000535276	0.00152253	UP
ENSG00000270140.1	14	73905267	73905636	3.07484	1.76269	0.64614	2.72803	0.00637142	0.0140514	UP
ENSG00000253343.1	8	8555738	8560965	0.914166	1.76288	0.702899	2.50801	0.0121415	0.0248748	UP
ENSG00000278698.1	13	106773623	106774279	2.90312	1.76298	0.649966	2.71241	0.00667951	0.014671	UP
ENSG00000267470.6	19	37548914	37587348	63.2625	1.76344	0.297852	5.92053	3.21e-09	2.15e-08	UP
ENSG00000258177.1	12	96222797	96223973	2.95649	1.76422	0.491848	3.58693	0.000334595	0.000993523	UP
ENSG00000255760.4	12	31876969	31959333	10.4725	1.76516	0.368817	4.786	1.7e-06	7.67e-06	UP
ENSG00000231748.1	10	69265342	69268148	3.67275	1.76608	0.417766	4.22743	2.36e-05	8.77e-05	UP
ENSG00000280916.4	6	1601654	1607354	3.94067	1.76799	0.474059	3.72946	0.000191888	0.000599493	UP
ENSG00000205424.2	21	45827961	45837987	1.27973	1.76855	0.673119	2.6274	0.00860395	0.0183746	UP
ENSG00000249526.1	5	139684645	139745010	1.8625	1.77034	0.490306	3.61069	0.000305389	0.000915059	UP
ENSG00000272884.1	17	7439506	7445966	1.46662	1.77059	0.421217	4.20351	2.63e-05	9.67e-05	UP
ENSG00000227028.6	2	39786453	40255209	16.9068	1.77085	0.399753	4.42987	9.43e-06	3.76e-05	UP
ENSG00000232536.1	1	151540516	151561855	6.73649	1.77163	0.324446	5.46049	4.75e-08	2.71e-07	UP
ENSG00000253307.1	8	141252286	141253292	8.70453	1.77197	0.279983	6.32885	2.47e-10	1.9e-09	UP
ENSG00000268686.2	19	49368558	49388091	74.8751	1.77239	0.304573	5.81927	5.91e-09	3.82e-08	UP
ENSG00000276923.1	20	48073869	48074188	0.921318	1.77257	0.518462	3.4189	0.000628739	0.00176079	UP
ENSG00000237359.2	9	3630947	3648390	2.48091	1.77306	0.636435	2.78592	0.0053376	0.0120156	UP
ENSG00000261241.8	16	50840017	50901063	1.28082	1.77377	0.782667	2.26631	0.0234323	0.0444738	UP
ENSG00000244619.2	1	145892847	145893483	2.03076	1.77473	0.426088	4.16518	3.11e-05	0.000112968	UP
ENSG00000228290.7	6	84687712	84709578	1.48973	1.77498	0.710229	2.49916	0.0124488	0.0254351	UP
ENSG00000226510.2	19	35667948	35673304	3.36566	1.77501	0.542613	3.27123	0.0010708	0.00284929	UP
ENSG00000230082.1	3	9947404	9954787	60.0153	1.77563	0.219184	8.10105	5.45e-16	8.23e-15	UP
ENSG00000257137.7	12	52205392	52213583	5.12471	1.77618	0.419919	4.22982	2.34e-05	8.69e-05	UP
ENSG00000262619.4	13	22859050	22916369	4.88396	1.77707	0.380068	4.67567	2.93e-06	1.27e-05	UP
ENSG00000236528.3	1	25859580	25863420	1.11714	1.7771	0.403188	4.40761	1.05e-05	4.13e-05	UP
ENSG00000229893.2	7	27733064	27740395	2.66288	1.77753	0.393957	4.51199	6.42e-06	2.63e-05	UP
ENSG00000248100.2	12	27547050	27552773	3.0535	1.77837	0.770672	2.30756	0.0210239	0.040407	UP
ENSG00000237707.1	1	169104124	169104907	1.12059	1.78037	0.575175	3.09536	0.00196572	0.00491564	UP
ENSG00000224269.1	21	36698773	36701564	0.735884	1.78041	0.641148	2.77691	0.00548784	0.0123104	UP
ENSG00000267409.1	18	79610747	79612303	1.18834	1.78116	0.548369	3.24811	0.00116175	0.00306803	UP
ENSG00000228423.2	1	8805860	8807051	2.34731	1.78133	0.714158	2.4943	0.0126205	0.0257273	UP
ENSG00000274979.1	12	69326574	69331882	31.2619	1.78191	0.380002	4.68923	2.74e-06	1.2e-05	UP
ENSG00000234136.1	3	197830685	197831296	2.26463	1.78266	0.648126	2.75048	0.00595087	0.0132188	UP
ENSG00000248242.1	4	104653874	104966793	1.43787	1.78271	0.554635	3.21419	0.00130811	0.00341282	UP
ENSG00000260454.2	9	90996949	91001901	0.991594	1.78305	0.530698	3.35982	0.000779942	0.00213872	UP
ENSG00000255692.1	12	119699768	119701011	13.1783	1.78368	0.43706	4.08109	4.48e-05	0.000157867	UP
ENSG00000234956.7	6	137730170	137792835	2.21471	1.78368	0.469656	3.79785	0.000145956	0.00046726	UP
ENSG00000255723.1	4	87317170	87345210	1.59648	1.78434	0.446281	3.99825	6.38e-05	0.000218823	UP
ENSG00000226746.2	17	17776686	17779529	3.7738	1.78533	0.440175	4.05597	4.99e-05	0.000174189	UP
ENSG00000270547.6	9	13406380	13488125	33.6033	1.7856	0.369186	4.83658	1.32e-06	6.05e-06	UP
ENSG00000175147.13	1	15111815	15153618	123.153	1.78661	0.20727	8.61972	6.71e-18	1.22e-16	UP
ENSG00000268635.2	11	77473371	77477030	4.7474	1.78731	0.307469	5.81299	6.14e-09	3.96e-08	UP
ENSG00000271576.2	1	84076331	84077961	21.6978	1.78763	0.292503	6.11148	9.87e-10	7.06e-09	UP
ENSG00000239322.1	2	70941817	70948610	2.33508	1.78765	0.49375	3.62055	0.000293972	0.000883617	UP
ENSG00000255026.1	11	287305	288987	567.742	1.78788	0.332846	5.37151	7.81e-08	4.33e-07	UP
ENSG00000261302.7	16	56708450	56730010	2.7058	1.78836	0.377445	4.73807	2.16e-06	9.57e-06	UP
ENSG00000250910.8	4	155173716	155381694	4.55089	1.78848	0.499265	3.58222	0.000340687	0.00100917	UP
ENSG00000236532.6	21	28116094	28228667	4.2304	1.78943	0.508362	3.51999	0.000431565	0.00125198	UP
ENSG00000226649.1	2	3156756	3157797	1.50559	1.78952	0.504656	3.54602	0.0003911	0.0011442	UP
ENSG00000273374.1	3	99802699	99806058	10.8969	1.78986	0.281902	6.34922	2.16e-10	1.68e-09	UP
ENSG00000224535.2	1	212466699	212472905	1.18397	1.79039	0.652752	2.74284	0.00609108	0.0135032	UP
ENSG00000275720.1	17	36634069	36634698	7.03065	1.7914	0.31679	5.65484	1.56e-08	9.52e-08	UP
ENSG00000272720.1	22	38090127	38091559	65.0646	1.7934	0.257753	6.95784	3.46e-12	3.31e-11	UP
ENSG00000267577.1	19	55158939	55177540	1.85691	1.79483	0.517773	3.46645	0.00052738	0.0015016	UP
ENSG00000273165.1	2	31852976	31853423	3.76361	1.79487	0.484453	3.70494	0.000211443	0.000654277	UP
ENSG00000254862.5	11	27471729	27482433	5.71948	1.79493	0.348588	5.14913	2.62e-07	1.34e-06	UP
ENSG00000232729.8	7	74688864	74729001	13.0397	1.79717	0.303629	5.91897	3.24e-09	2.17e-08	UP
ENSG00000237914.5	20	1633508	1648472	7.2494	1.79761	0.412659	4.35617	1.32e-05	5.14e-05	UP
ENSG00000261886.1	17	46916770	46923034	1.98082	1.79837	0.415445	4.32878	1.5e-05	5.76e-05	UP
ENSG00000230676.1	9	129430652	129451422	4.20995	1.79979	0.566799	3.17536	0.00149651	0.00385939	UP
ENSG00000234134.1	10	125718771	125719365	5.58929	1.80038	0.290071	6.20668	5.41e-10	4e-09	UP
ENSG00000275236.1	16	74289593	74291052	4.64964	1.80052	0.367525	4.89903	9.63e-07	4.51e-06	UP
ENSG00000251128.1	4	183233628	183240634	1.40976	1.8013	0.808641	2.22756	0.0259097	0.0485306	UP
ENSG00000271204.1	7	130930209	130932206	9.25426	1.8016	0.437443	4.11848	3.81e-05	0.000136138	UP
ENSG00000226087.4	2	47225781	47240886	4.20597	1.8017	0.430934	4.18092	2.9e-05	0.000105955	UP
ENSG00000246366.7	8	70608577	70663279	41.6413	1.80395	0.259721	6.94572	3.77e-12	3.59e-11	UP
ENSG00000256146.1	12	5315961	5319347	0.818751	1.80606	0.714148	2.52897	0.0114398	0.0236071	UP
ENSG00000204044.6	20	46013500	46022073	22.2493	1.80679	0.297739	6.06837	1.29e-09	9.1e-09	UP
ENSG00000276097.1	19	2700689	2701266	1.27381	1.80818	0.644985	2.80345	0.00505591	0.0114531	UP
ENSG00000260470.1	12	54145069	54147225	8.80622	1.80834	0.343784	5.2601	1.44e-07	7.65e-07	UP
ENSG00000253746.1	8	37405439	37406724	3.51264	1.80839	0.508914	3.55343	0.000380249	0.0011154	UP
ENSG00000227217.1	1	157691762	157696459	1.43174	1.80862	0.592811	3.05093	0.00228136	0.00562183	UP
ENSG00000230658.2	7	23100214	23105703	53.0796	1.80871	0.247591	7.30524	2.77e-13	3.03e-12	UP
ENSG00000236627.1	6	165754189	165775780	2.03203	1.8096	0.814909	2.22062	0.0263767	0.0492654	UP
ENSG00000253414.4	8	37516399	37521447	18.2919	1.811	0.361641	5.00772	5.51e-07	2.68e-06	UP
ENSG00000248165.1	4	74993877	75034824	2.7115	1.81213	0.695293	2.60629	0.00915292	0.0194053	UP
ENSG00000254325.2	8	55893595	55895739	3.29679	1.81231	0.712854	2.54233	0.0110116	0.0228241	UP
ENSG00000259764.1	15	101334437	101337428	1.17696	1.81252	0.75463	2.40187	0.0163116	0.0323285	UP
ENSG00000258169.1	12	102809280	102824399	1.22502	1.81315	0.767257	2.36316	0.0181201	0.0354638	UP
ENSG00000248211.1	5	136214048	136222159	0.939899	1.81362	0.677166	2.67825	0.0074007	0.0160656	UP
ENSG00000175746.7	15	39250682	39254845	10.7202	1.81406	0.377458	4.80599	1.54e-06	6.99e-06	UP
ENSG00000234283.1	1	148271884	148280749	1.50155	1.81484	0.584314	3.10593	0.00189683	0.00476316	UP
ENSG00000226919.4	1	240763334	240776824	0.877753	1.81641	0.718331	2.52866	0.01145	0.0236236	UP
ENSG00000229588.3	1	166165852	166340900	1.6691	1.81657	0.445092	4.08134	4.48e-05	0.000157717	UP
ENSG00000261633.1	16	57622034	57631647	2.20935	1.81708	0.510943	3.55633	0.000376071	0.00110422	UP
ENSG00000257452.1	12	112907628	113017751	2.22824	1.81783	0.497708	3.65239	0.00025981	0.000788757	UP
ENSG00000255182.2	8	144495458	144505444	93.8921	1.81792	0.237322	7.66012	1.86e-14	2.34e-13	UP
ENSG00000205325.4	17	14767583	14780686	1.28593	1.81914	0.815683	2.2302	0.025734	0.0482316	UP
ENSG00000145063.15	2	11105317	11132821	8.12761	1.81916	0.308313	5.90038	3.63e-09	2.41e-08	UP
ENSG00000280080.2	22	46914092	46916042	3.56813	1.82016	0.603955	3.01374	0.0025805	0.00627672	UP
ENSG00000266445.1	17	82476597	82477924	7.65127	1.82034	0.294217	6.18706	6.13e-10	4.51e-09	UP
ENSG00000232306.2	2	238295392	238300620	8.28856	1.82098	0.483043	3.76981	0.000163373	0.000516925	UP
ENSG00000225730.1	6	46903471	46909078	3.31443	1.82126	0.665539	2.73652	0.00620937	0.0137365	UP
ENSG00000228561.2	3	177683627	177691250	36.2348	1.82129	0.333164	5.46664	4.59e-08	2.62e-07	UP
ENSG00000231868.1	1	6443034	6447006	2.47519	1.82241	0.474306	3.84228	0.000121899	0.000396177	UP
ENSG00000225637.1	21	43363332	43366566	2.6842	1.82285	0.445454	4.09211	4.27e-05	0.00015118	UP
ENSG00000272457.1	8	53876150	53876649	0.820405	1.82334	0.675491	2.69928	0.00694893	0.0151851	UP
ENSG00000272465.1	6	2437549	2438249	14.3204	1.82511	0.271394	6.72494	1.76e-11	1.56e-10	UP
ENSG00000273313.1	7	5072125	5073223	6.02134	1.82736	0.503208	3.63141	0.000281874	0.000850285	UP
ENSG00000277738.1	12	91634887	91635644	4.73918	1.82803	0.747068	2.44693	0.0144077	0.0290164	UP
ENSG00000237453.1	1	54792885	54794905	2.88464	1.82834	0.40373	4.52862	5.94e-06	2.45e-05	UP
ENSG00000231789.4	1	9672405	9687583	131.743	1.82873	0.232166	7.87681	3.36e-15	4.67e-14	UP
ENSG00000235209.1	22	38921227	38924708	2.75551	1.82931	0.556701	3.28597	0.0010163	0.00271853	UP
ENSG00000268560.1	19	20611559	20615389	1.38081	1.82998	0.680251	2.69016	0.00714181	0.0155686	UP
ENSG00000257004.1	12	12668982	12685075	1.08629	1.83256	0.481832	3.80333	0.000142764	0.000457841	UP
ENSG00000214548.18	14	100779410	100861031	1515.4	1.83322	0.344824	5.31638	1.06e-07	5.74e-07	UP
ENSG00000262343.1	17	79848058	79850110	0.781822	1.83414	0.556819	3.29397	0.000987839	0.00264792	UP
ENSG00000225521.1	2	241015599	241064116	9.4303	1.83425	0.387319	4.73575	2.18e-06	9.68e-06	UP
ENSG00000281189.1	7	148987527	148989432	28.8545	1.83558	0.199059	9.22132	2.93e-20	6.76e-19	UP
ENSG00000250541.1	4	25770266	25773577	4.5596	1.83597	0.430578	4.26397	2.01e-05	7.55e-05	UP
ENSG00000242154.1	7	105304277	105306642	9.89803	1.83765	0.356413	5.15596	2.52e-07	1.29e-06	UP
ENSG00000272762.5	3	51961212	51974031	0.950293	1.83883	0.440467	4.17472	2.98e-05	0.000108662	UP
ENSG00000239498.1	2	220105656	220450778	1.02203	1.83898	0.629898	2.9195	0.00350597	0.00825186	UP
ENSG00000261481.1	16	8869251	8870032	1.97638	1.83937	0.425837	4.31942	1.56e-05	6e-05	UP
ENSG00000260920.2	1	40464319	40466767	149.416	1.84041	0.150655	12.216	2.55e-34	1.94e-32	UP
ENSG00000228368.1	7	116965846	116967472	2.0176	1.84129	0.72427	2.54227	0.0110135	0.0228259	UP
ENSG00000267758.1	17	42268587	42269807	2.6335	1.84139	0.527936	3.4879	0.000486821	0.00139612	UP
ENSG00000229272.2	10	118784563	119029544	1.79823	1.84228	0.427898	4.30543	1.67e-05	6.36e-05	UP
ENSG00000253530.2	8	126506326	126522360	0.797286	1.8426	0.61305	3.00563	0.00265032	0.00642613	UP
ENSG00000281344.1	12	102197585	102402596	59.1179	1.84277	0.261654	7.04277	1.88e-12	1.86e-11	UP
ENSG00000275665.1	17	38715328	38720272	3.4935	1.84422	0.37303	4.94389	7.66e-07	3.65e-06	UP
ENSG00000260145.1	16	57052505	57058497	6.0063	1.84433	0.374191	4.92885	8.27e-07	3.92e-06	UP
ENSG00000254542.1	11	19978699	19981337	3.47925	1.84586	0.565144	3.26617	0.00109012	0.00289557	UP
ENSG00000236451.3	2	220450679	220741493	1.15574	1.84603	0.586388	3.14814	0.00164316	0.00419342	UP
ENSG00000273143.2	10	110428840	110496590	4.63934	1.84741	0.414963	4.45199	8.51e-06	3.42e-05	UP
ENSG00000270823.1	7	130495794	130498427	8.38055	1.84774	0.32414	5.70042	1.2e-08	7.4e-08	UP
ENSG00000251652.1	4	1113639	1132977	4.91825	1.84806	0.456089	4.05197	5.08e-05	0.000176986	UP
ENSG00000232591.3	10	7444298	7472040	1.93279	1.84851	0.429271	4.30617	1.66e-05	6.34e-05	UP
ENSG00000273367.1	1	234372186	234372811	7.87476	1.84953	0.326583	5.66329	1.48e-08	9.08e-08	UP
ENSG00000226758.1	1	231925834	231945233	1.30059	1.85074	0.601161	3.0786	0.00207974	0.00517403	UP
ENSG00000241560.7	3	114351771	114388978	5.25106	1.8509	0.363222	5.09578	3.47e-07	1.75e-06	UP
ENSG00000256916.1	11	102606916	102628070	5.78611	1.85154	0.517515	3.57775	0.00034657	0.00102482	UP
ENSG00000254833.1	11	126160714	126176035	1.77131	1.85181	0.528867	3.50146	0.000462722	0.00133309	UP
ENSG00000272141.1	1	1169357	1170343	136.151	1.85186	0.263863	7.01827	2.25e-12	2.19e-11	UP
ENSG00000237491.10	1	778747	810065	56.1839	1.85277	0.238383	7.77223	7.71e-15	1.03e-13	UP
ENSG00000260774.1	5	213898	217279	33.5801	1.85401	0.221427	8.37301	5.62e-17	9.33e-16	UP
ENSG00000231689.3	2	187712816	188384365	3.07134	1.85556	0.469479	3.95238	7.74e-05	0.00026084	UP
ENSG00000270640.1	2	28396815	28397110	27.7951	1.85606	0.362325	5.12263	3.01e-07	1.53e-06	UP
ENSG00000267016.1	17	77469162	77472770	6.58407	1.85674	0.452175	4.10624	4.02e-05	0.000142837	UP
ENSG00000234184.8	1	80535755	80646854	21.7708	1.85858	0.34823	5.33722	9.44e-08	5.16e-07	UP
ENSG00000232680.2	19	35432957	35434642	4.93277	1.85861	0.620251	2.99654	0.00273063	0.00659995	UP
ENSG00000256196.2	11	60916339	60925397	2.47643	1.85867	0.449539	4.13461	3.56e-05	0.000127688	UP
ENSG00000227014.6	7	29988600	30027543	13.6938	1.86089	0.245222	7.58859	3.23e-14	3.94e-13	UP
ENSG00000236481.2	16	26584755	26595456	15.2292	1.86132	0.346701	5.36867	7.93e-08	4.39e-07	UP
ENSG00000228135.1	2	218900811	218930636	0.866803	1.86386	0.550635	3.38493	0.000711969	0.00196822	UP
ENSG00000251517.1	4	42706107	42707335	2.76867	1.86429	0.476586	3.91176	9.16e-05	0.000304439	UP
ENSG00000236546.1	1	39897745	39899098	1.9867	1.86586	0.478647	3.89819	9.69e-05	0.000320741	UP
ENSG00000229267.3	2	214810181	214963575	35.3228	1.86711	0.248993	7.49863	6.45e-14	7.61e-13	UP
ENSG00000227213.1	13	24252749	24254439	2.24175	1.86842	0.704791	2.65102	0.00802492	0.0172844	UP
ENSG00000261431.1	20	38961925	38962111	1.94402	1.86848	0.458377	4.07631	4.58e-05	0.000160797	UP
ENSG00000265800.1	17	75138416	75141350	25.8692	1.86849	0.234765	7.95899	1.73e-15	2.49e-14	UP
ENSG00000274507.1	20	25251008	25251304	1.40574	1.8699	0.640338	2.92018	0.00349833	0.00823524	UP
ENSG00000258673.2	1	110082651	110109719	2.09841	1.87083	0.468788	3.99079	6.59e-05	0.000225057	UP
ENSG00000250829.2	4	186890969	186892366	1.35077	1.87114	0.606815	3.08354	0.00204551	0.00509762	UP
ENSG00000275880.1	13	110613082	110616353	32.6074	1.87378	0.305181	6.1399	8.26e-10	5.96e-09	UP
ENSG00000228060.3	1	39565052	39573860	14.919	1.87383	0.341561	5.48608	4.11e-08	2.37e-07	UP
ENSG00000260577.2	16	68644248	68646168	23.1489	1.87466	0.242502	7.73048	1.07e-14	1.4e-13	UP
ENSG00000267353.1	19	36773712	36775908	1.99821	1.87514	0.494311	3.79344	0.000148576	0.000474926	UP
ENSG00000254337.2	8	68848737	68852763	3.1415	1.8752	0.53787	3.48634	0.000489676	0.00140316	UP
ENSG00000258455.1	14	55325834	55339501	2.73376	1.876	0.701284	2.67509	0.00747082	0.0162061	UP
ENSG00000225746.13	14	100894770	101038859	7.18973	1.87603	0.515684	3.63795	0.000274815	0.000830658	UP
ENSG00000256789.1	11	63637677	63658962	4.07299	1.87623	0.549136	3.4167	0.000633853	0.00177369	UP
ENSG00000261253.2	16	89321133	89325110	22.2066	1.87777	0.314208	5.97619	2.28e-09	1.56e-08	UP
ENSG00000257769.1	16	15608474	15610563	2.56087	1.87804	0.600153	3.12926	0.00175246	0.00444008	UP
ENSG00000264451.1	17	48460370	48466040	2.2317	1.8801	0.773691	2.43004	0.015097	0.0302285	UP
ENSG00000228634.1	1	31933020	31933975	7.65674	1.88017	0.40602	4.63073	3.64e-06	1.56e-05	UP
ENSG00000243004.7	7	19918981	20140453	20.7128	1.88024	0.303469	6.1958	5.8e-10	4.28e-09	UP
ENSG00000249334.1	4	10685003	10697661	2.2198	1.88126	0.458285	4.10501	4.04e-05	0.000143542	UP
ENSG00000260558.2	16	66738238	66739722	4.55948	1.8816	0.510153	3.68831	0.000225745	0.000694399	UP
ENSG00000251459.2	4	57490808	57495844	0.916292	1.88361	0.808643	2.32934	0.0198409	0.0383931	UP
ENSG00000231039.2	10	5234358	5263408	2.40451	1.88401	0.539085	3.49482	0.000474376	0.00136424	UP
ENSG00000265121.1	17	77264180	77264776	9.28115	1.88454	0.406695	4.63379	3.59e-06	1.54e-05	UP
ENSG00000226562.5	9	33580695	33607874	12.3237	1.88455	0.458733	4.10816	3.99e-05	0.000141786	UP
ENSG00000230937.13	1	209428817	209432848	189.213	1.88702	0.459382	4.10775	4e-05	0.000141991	UP
ENSG00000228680.1	7	43239066	43249268	0.966535	1.88979	0.726686	2.60056	0.00930717	0.0196956	UP
ENSG00000260641.2	4	98658894	98664550	31.2954	1.88997	0.253538	7.45437	9.03e-14	1.05e-12	UP
ENSG00000265845.2	17	28926275	28944749	7.86236	1.89027	0.40317	4.68853	2.75e-06	1.2e-05	UP
ENSG00000254391.1	5	160685351	160692889	0.848444	1.89033	0.620569	3.04613	0.0023181	0.00570202	UP
ENSG00000259868.3	14	55896443	55962970	3.59167	1.89154	0.438111	4.31748	1.58e-05	6.04e-05	UP
ENSG00000250432.5	12	54085132	54125992	3.20778	1.8923	0.405933	4.66161	3.14e-06	1.36e-05	UP
ENSG00000265337.1	17	32529008	32530049	1.94311	1.89233	0.696923	2.71526	0.0066224	0.0145531	UP
ENSG00000225652.2	10	77350851	77376613	2.32506	1.89463	0.655384	2.89087	0.0038418	0.0089552	UP
ENSG00000258428.5	14	56633244	56648658	2.61756	1.89476	0.494856	3.82892	0.000128709	0.000416829	UP
ENSG00000162888.4	1	206491116	206497728	16.2345	1.89491	0.256944	7.37483	1.65e-13	1.85e-12	UP
ENSG00000242290.2	3	114445521	114529452	2.09449	1.89538	0.689181	2.75019	0.00595612	0.0132269	UP
ENSG00000253263.1	8	102891876	102893608	3.85188	1.89583	0.443898	4.27088	1.95e-05	7.34e-05	UP
ENSG00000272944.1	2	221572506	221574454	38.3407	1.89586	0.242256	7.82583	5.04e-15	6.86e-14	UP
ENSG00000263958.4	18	72868388	72881404	0.872843	1.89698	0.655084	2.89579	0.00378211	0.00883215	UP
ENSG00000280383.1	22	45657019	45680130	80.5233	1.89839	0.279214	6.79905	1.05e-11	9.58e-11	UP
ENSG00000236197.5	7	95035731	95214338	2.53306	1.89865	0.702286	2.70353	0.00686081	0.0150159	UP
ENSG00000227705.1	20	53196229	53208705	1.5296	1.90264	0.708009	2.68732	0.00720288	0.015688	UP
ENSG00000261916.1	17	3601761	3602272	5.40633	1.90271	0.374824	5.07627	3.85e-07	1.93e-06	UP
ENSG00000266598.1	17	65051909	65053308	1.8295	1.90624	0.646263	2.94963	0.0031815	0.00756981	UP
ENSG00000260466.1	16	87836532	87837663	1.16637	1.90651	0.523759	3.64005	0.000272588	0.000824755	UP
ENSG00000261529.1	15	25345633	25347235	3.58322	1.90789	0.494254	3.86014	0.000113322	0.000370531	UP
ENSG00000255364.1	8	122414332	122428551	2.62434	1.90796	0.578442	3.29844	0.000972233	0.0026091	UP
ENSG00000231156.1	2	45013214	45013668	2.54636	1.90933	0.622902	3.06521	0.00217517	0.00538841	UP
ENSG00000260412.1	9	27937617	27944497	5.50419	1.90974	0.58806	3.24752	0.00116417	0.00307424	UP
ENSG00000254638.1	11	112165197	112172606	1.65513	1.90977	0.696158	2.7433	0.00608259	0.0134865	UP
ENSG00000231890.10	2	135985124	136022593	108.295	1.91002	0.162312	11.7676	5.73e-32	3.63e-30	UP
ENSG00000267044.1	19	45135993	45136977	2.09682	1.91171	0.568322	3.36378	0.000768837	0.00211102	UP
ENSG00000233693.1	1	164769116	164774641	2.43926	1.91187	0.828184	2.30851	0.0209709	0.0403126	UP
ENSG00000235725.1	2	65589566	65640177	1.15383	1.91246	0.555244	3.44435	0.000572431	0.0016174	UP
ENSG00000260792.1	14	104661120	104665558	5.43439	1.91259	0.335696	5.6974	1.22e-08	7.53e-08	UP
ENSG00000231201.1	21	14971470	14992854	2.73588	1.91291	0.582448	3.28425	0.00102254	0.00273331	UP
ENSG00000229780.1	1	154553609	154555017	11.0721	1.91313	0.257041	7.44291	9.85e-14	1.14e-12	UP
ENSG00000266987.1	17	30144062	30144790	2.4668	1.91357	0.634877	3.01408	0.00257756	0.00626993	UP
ENSG00000272218.1	4	186892552	186892983	0.922748	1.91395	0.738865	2.59039	0.00958682	0.0202102	UP
ENSG00000254261.1	9	26746953	26786874	0.861268	1.91404	0.712724	2.68552	0.00724167	0.0157626	UP
ENSG00000261817.1	1	180117140	180123890	1.00406	1.91406	0.587235	3.25944	0.00111632	0.00295771	UP
ENSG00000250846.6	4	65669961	65698029	1.15529	1.91447	0.801105	2.38979	0.016858	0.0332751	UP
ENSG00000251365.6	5	6765891	6833120	3.83634	1.91528	0.364104	5.26024	1.44e-07	7.64e-07	UP
ENSG00000236529.2	7	65840055	65842396	8.20354	1.91595	0.302233	6.33931	2.31e-10	1.79e-09	UP
ENSG00000224577.4	2	176495255	176819725	8.97276	1.9174	0.428233	4.47746	7.55e-06	3.06e-05	UP
ENSG00000235843.1	10	26717635	26718778	1.06116	1.91754	0.594912	3.22323	0.00126755	0.00331892	UP
ENSG00000224857.1	1	121573946	121580524	2.00015	1.91903	0.474376	4.04538	5.22e-05	0.000181697	UP
ENSG00000274139.1	15	101495052	101495567	2.38079	1.91964	0.547678	3.50505	0.000456527	0.00131731	UP
ENSG00000275812.1	20	63543411	63543738	2.02354	1.92089	0.44052	4.3605	1.3e-05	5.04e-05	UP
ENSG00000238141.2	21	39315707	39323218	2.48465	1.92118	0.460116	4.17543	2.97e-05	0.000108345	UP
ENSG00000255966.1	12	6532290	6533498	6.0647	1.92247	0.30965	6.20855	5.35e-10	3.96e-09	UP
ENSG00000259347.9	15	66984103	67065268	2.03428	1.92282	0.680404	2.826	0.00471336	0.0107523	UP
ENSG00000257454.1	12	71034122	71104526	1.01634	1.92293	0.811271	2.37027	0.0177753	0.0348505	UP
ENSG00000265984.1	18	21240675	21241371	0.898164	1.92303	0.59658	3.22342	0.00126669	0.00331729	UP
ENSG00000234614.1	1	151841877	151850385	223.602	1.92337	0.210417	9.14074	6.2e-20	1.38e-18	UP
ENSG00000223462.2	10	44937508	44955725	3.51266	1.9238	0.477012	4.03303	5.51e-05	0.000190792	UP
ENSG00000249007.1	1	202011370	202015657	162.545	1.92385	0.272685	7.05522	1.72e-12	1.71e-11	UP
ENSG00000250170.1	3	141525133	141526121	1.89137	1.92385	0.811889	2.3696	0.0178072	0.0349098	UP
ENSG00000229990.3	10	73841833	73847115	4.39549	1.92475	0.484511	3.97256	7.11e-05	0.000241332	UP
ENSG00000255409.1	11	77738680	77739568	3.73262	1.92549	0.466312	4.12919	3.64e-05	0.000130348	UP
ENSG00000277453.1	19	40426115	40426702	1.56718	1.92664	0.480706	4.00794	6.13e-05	0.000210714	UP
ENSG00000227925.2	1	221819842	221840717	35.3948	1.92684	0.378326	5.09306	3.52e-07	1.78e-06	UP
ENSG00000254143.1	8	40161458	40172612	77.3937	1.93159	0.47227	4.09	4.31e-05	0.00015239	UP
ENSG00000227392.3	19	35042902	35106307	22.3958	1.93178	0.27362	7.06009	1.66e-12	1.65e-11	UP
ENSG00000255236.3	11	68121624	68130518	5.85741	1.93185	0.398463	4.84825	1.25e-06	5.73e-06	UP
ENSG00000224318.6	3	109707	197341	13.579	1.93219	0.424983	4.54651	5.45e-06	2.26e-05	UP
ENSG00000226604.2	9	116285829	116288769	1.64115	1.9324	0.789518	2.44757	0.0143821	0.0289678	UP
ENSG00000228742.11	7	106774955	106838480	159.88	1.93283	0.456679	4.23237	2.31e-05	8.6e-05	UP
ENSG00000231221.1	2	108049200	108052755	1.14771	1.93299	0.699446	2.7636	0.0057168	0.0127689	UP
ENSG00000230107.1	22	42438023	42446195	13.2326	1.93309	0.324568	5.95588	2.59e-09	1.75e-08	UP
ENSG00000251273.4	5	25087450	25190956	2.7845	1.93428	0.76665	2.52303	0.0116348	0.0239614	UP
ENSG00000272239.1	5	147401760	147401996	1.84804	1.93524	0.543813	3.55865	0.000372763	0.00109528	UP
ENSG00000259598.1	15	38524070	38534655	1.84259	1.93544	0.682257	2.83681	0.00455661	0.0104326	UP
ENSG00000264067.1	17	10320392	10341458	2.96897	1.93549	0.518035	3.7362	0.000186819	0.000584915	UP
ENSG00000272128.1	8	38099471	38099931	5.02128	1.93551	0.358576	5.39775	6.75e-08	3.77e-07	UP
ENSG00000258344.1	12	54276631	54345083	6.71608	1.9361	0.36264	5.33891	9.35e-08	5.12e-07	UP
ENSG00000254031.6	8	71155454	71204223	1.74799	1.93635	0.59218	3.26986	0.00107601	0.00286206	UP
ENSG00000233064.2	6	5851506	5870220	4.11548	1.93726	0.418771	4.62607	3.73e-06	1.59e-05	UP
ENSG00000235785.1	14	99262948	99264735	1.20474	1.93945	0.842673	2.30154	0.0213609	0.0409631	UP
ENSG00000230782.1	9	106974833	107102988	1.78031	1.93951	0.875186	2.21611	0.0266841	0.0497585	UP
ENSG00000267605.8	19	37235507	37304395	12.8929	1.93964	0.36779	5.27377	1.34e-07	7.14e-07	UP
ENSG00000237328.1	17	17759154	17770821	2.18132	1.94164	0.668936	2.90257	0.00370112	0.00866132	UP
ENSG00000204091.8	6	40334775	40387590	0.955479	1.94702	0.848415	2.29489	0.0217392	0.0416164	UP
ENSG00000237013.1	2	67796054	67825562	1.05609	1.94782	0.60416	3.22402	0.00126404	0.00331181	UP
ENSG00000259091.1	14	37896060	37902372	2.30605	1.94804	0.577159	3.37522	0.000737562	0.0020323	UP
ENSG00000259514.1	15	76339609	76342063	1.71537	1.94817	0.565301	3.44626	0.000568413	0.00160778	UP
ENSG00000250081.1	5	65486444	65487048	4.93178	1.94864	0.361357	5.39256	6.95e-08	3.87e-07	UP
ENSG00000243694.5	3	80993811	81105182	1.33656	1.9487	0.8197	2.37733	0.0174384	0.0342762	UP
ENSG00000276744.1	15	75452964	75453947	8.39973	1.94984	0.276492	7.05208	1.76e-12	1.74e-11	UP
ENSG00000253603.1	8	56074592	56075274	1.43372	1.95026	0.476185	4.09559	4.21e-05	0.000149086	UP
ENSG00000260442.7	16	28877938	28879938	24.0816	1.95037	0.242986	8.0267	1e-15	1.47e-14	UP
ENSG00000265962.2	18	8695856	8707699	1.78614	1.95098	0.559318	3.48815	0.000486381	0.00139495	UP
ENSG00000229591.1	7	152120001	152121717	14.5509	1.95124	0.297258	6.56411	5.23e-11	4.38e-10	UP
ENSG00000261240.1	16	2112335	2113342	1.3227	1.95208	0.458923	4.25362	2.1e-05	7.88e-05	UP
ENSG00000248373.7	4	104900125	105120000	2.06374	1.95326	0.738848	2.64366	0.00820145	0.0176097	UP
ENSG00000224644.1	9	111574192	111575427	2.16995	1.95598	0.53256	3.67279	0.00023992	0.000733182	UP
ENSG00000226876.3	1	246108626	246113866	3.57212	1.9573	0.593022	3.30055	0.000964959	0.00259189	UP
ENSG00000236740.6	6	53930022	53997667	14.8704	1.96142	0.433908	4.52037	6.17e-06	2.54e-05	UP
ENSG00000237685.1	6	10511036	10514546	5.43773	1.96204	0.383338	5.1183	3.08e-07	1.57e-06	UP
ENSG00000226101.2	17	72072333	72103035	2.24198	1.96275	0.574428	3.41688	0.000633425	0.00177273	UP
ENSG00000265692.1	17	82290046	82292814	9.43537	1.96353	0.293035	6.70067	2.07e-11	1.83e-10	UP
ENSG00000259772.8	15	31202934	31230886	151.501	1.9639	0.223165	8.80025	1.37e-18	2.65e-17	UP
ENSG00000256312.1	12	132190213	132190997	4.40204	1.965	0.416758	4.71497	2.42e-06	1.06e-05	UP
ENSG00000253130.2	8	8561386	8574038	1.00307	1.96568	0.701799	2.80091	0.00509589	0.0115325	UP
ENSG00000253607.1	8	123002560	123030751	3.20664	1.96691	0.59525	3.30435	0.000951977	0.00256127	UP
ENSG00000251224.1	3	32730635	32737454	2.12806	1.96776	0.786377	2.50231	0.0123386	0.0252412	UP
ENSG00000231903.1	2	202178660	202179391	1.47642	1.9686	0.443221	4.44157	8.93e-06	3.58e-05	UP
ENSG00000250286.2	17	50525520	50538761	3.81761	1.96906	0.382108	5.15315	2.56e-07	1.31e-06	UP
ENSG00000250579.3	5	5132084	5140153	2.51697	1.9705	0.48295	4.08014	4.5e-05	0.000158461	UP
ENSG00000245330.4	8	119867419	119874488	6.31902	1.97083	0.302421	6.51686	7.18e-11	5.91e-10	UP
ENSG00000256824.1	11	64035970	64103653	1.53752	1.97131	0.479897	4.10777	4e-05	0.000141991	UP
ENSG00000255882.1	12	9867027	9869808	1.7131	1.97167	0.689276	2.8605	0.00422977	0.00976284	UP
ENSG00000164385.11	6	2621911	2634622	4.27451	1.97178	0.402805	4.89513	9.82e-07	4.59e-06	UP
ENSG00000258092.1	12	2797136	2803938	1.71382	1.97216	0.424119	4.65002	3.32e-06	1.43e-05	UP
ENSG00000225632.2	1	54285404	54287371	1.30794	1.97344	0.841968	2.34384	0.0190864	0.037117	UP
ENSG00000248494.1	4	53592956	53604047	4.33313	1.97355	0.395281	4.99277	5.95e-07	2.89e-06	UP
ENSG00000227764.2	1	211639440	211654627	1.03049	1.97483	0.605641	3.26073	0.00111126	0.00294633	UP
ENSG00000254538.1	8	73670441	73732897	3.63138	1.9751	0.627202	3.14907	0.00163793	0.00418381	UP
ENSG00000275927.1	16	17445825	17446380	2.27881	1.97537	0.715808	2.75963	0.00578661	0.0129002	UP
ENSG00000255980.3	11	69425678	69429621	2.59611	1.97746	0.554636	3.56532	0.000363413	0.00107004	UP
ENSG00000236911.6	1	207551925	207606555	1.92043	1.97846	0.697877	2.83496	0.00458309	0.0104881	UP
ENSG00000205056.9	12	92466451	92492091	22.8774	1.97962	0.350412	5.6494	1.61e-08	9.81e-08	UP
ENSG00000258558.1	14	30734926	30822702	2.83518	1.98041	0.386997	5.11739	3.1e-07	1.57e-06	UP
ENSG00000228065.13	10	65570338	65880289	111.8	1.98124	0.239658	8.26696	1.37e-16	2.2e-15	UP
ENSG00000241475.1	1	234660271	234667104	0.98772	1.98314	0.888135	2.23293	0.0255537	0.0479363	UP
ENSG00000260520.1	16	71513863	71517849	1.17041	1.98457	0.709273	2.79803	0.00514149	0.0116251	UP
ENSG00000224187.1	3	187958775	187976407	2.17691	1.98724	0.513009	3.8737	0.000107195	0.000351836	UP
ENSG00000255565.1	12	15780068	15782120	2.7869	1.98814	0.725225	2.74141	0.00611769	0.013555	UP
ENSG00000248898.4	5	52673186	52799987	7.89452	1.98994	0.357095	5.57258	2.51e-08	1.49e-07	UP
ENSG00000276282.1	18	31895745	31896410	4.00815	1.99067	0.556089	3.57978	0.000343889	0.00101746	UP
ENSG00000231755.1	21	17835016	17885608	1.08823	1.99091	0.751268	2.65007	0.00804752	0.0173272	UP
ENSG00000276093.1	20	60083360	60083872	14.1796	1.99177	0.46202	4.311	1.63e-05	6.21e-05	UP
ENSG00000230789.1	5	143192500	143194166	2.06063	1.99394	0.701408	2.84276	0.00447242	0.0102593	UP
ENSG00000232455.2	3	45483974	45509545	1.71949	1.9945	0.679159	2.93672	0.00331708	0.007856	UP
ENSG00000272689.1	22	30421206	30421536	4.72115	1.99563	0.444851	4.48607	7.25e-06	2.94e-05	UP
ENSG00000262979.1	17	80315651	80316633	44.4767	1.99763	0.310025	6.44346	1.17e-10	9.4e-10	UP
ENSG00000204464.7	1	15164344	15171317	4.53676	1.99839	0.512691	3.89786	9.7e-05	0.000321111	UP
ENSG00000232732.11	2	199867396	199911159	4.1251	1.99857	0.403467	4.95348	7.29e-07	3.48e-06	UP
ENSG00000232835.1	2	5549780	5556031	1.62568	1.99919	0.764001	2.61674	0.0088774	0.0188896	UP
ENSG00000264785.1	17	19737682	19738542	3.22347	2.00013	0.711387	2.81159	0.00492972	0.0111931	UP
ENSG00000250930.5	4	53496400	53549578	1.43314	2.001	0.724886	2.76043	0.00577253	0.0128756	UP
ENSG00000272088.1	1	3487246	3487627	14.5631	2.00104	0.307621	6.50488	7.78e-11	6.38e-10	UP
ENSG00000253399.1	4	1358479	1359461	3.7948	2.00159	0.5306	3.77232	0.00016174	0.000512297	UP
ENSG00000260064.1	16	80627551	80628379	1.24866	2.00165	0.872085	2.29525	0.0217189	0.0415872	UP
ENSG00000253686.2	5	173707614	173746279	44.4113	2.00311	0.292069	6.85836	6.97e-12	6.47e-11	UP
ENSG00000265908.1	17	28944796	28945394	5.16058	2.0039	0.443799	4.51533	6.32e-06	2.59e-05	UP
ENSG00000222001.2	2	233012614	233015885	7.50159	2.00518	0.840748	2.385	0.0170793	0.0336662	UP
ENSG00000237224.4	10	129693722	129702117	1.60339	2.00545	0.773836	2.59158	0.00955375	0.0201506	UP
ENSG00000241818.1	15	32656084	32673065	1.18595	2.00569	0.518441	3.86869	0.00010942	0.000358524	UP
ENSG00000225535.7	7	115030564	115126314	15.1291	2.00688	0.318926	6.29262	3.12e-10	2.37e-09	UP
ENSG00000259380.6	15	38139595	38226897	1.16581	2.00762	0.603076	3.32896	0.000871709	0.00236419	UP
ENSG00000279085.1	22	25009685	25015072	3.33903	2.00838	0.542612	3.70131	0.000214486	0.000662768	UP
ENSG00000236497.2	1	232727251	232751299	1.00587	2.00854	0.764767	2.62634	0.00863086	0.0184208	UP
ENSG00000230790.2	2	11740997	11745301	2.12026	2.0088	0.49345	4.07094	4.68e-05	0.000164248	UP
ENSG00000268051.1	19	37963853	37964790	2.58649	2.01002	0.721281	2.78673	0.00532426	0.0119894	UP
ENSG00000248245.1	5	133160438	133224413	6.38411	2.01003	0.438069	4.58838	4.47e-06	1.88e-05	UP
ENSG00000258766.1	14	80211419	80455469	1.08424	2.01067	0.852076	2.35973	0.0182883	0.0357648	UP
ENSG00000237243.1	7	137953348	137957966	2.43797	2.01343	0.65225	3.0869	0.00202256	0.00504639	UP
ENSG00000226686.10	19	37251867	37265547	44.9825	2.01387	0.323473	6.22578	4.79e-10	3.56e-09	UP
ENSG00000205444.4	6	4610539	4611919	1.18491	2.01433	0.554512	3.63261	0.000280566	0.000846694	UP
ENSG00000230140.7	2	100970767	100977766	1.87601	2.01567	0.483674	4.16742	3.08e-05	0.000111933	UP
ENSG00000231533.2	6	79420172	79529276	6.21225	2.01617	0.564904	3.56906	0.000358268	0.00105637	UP
ENSG00000281383.1	21	8254592	8255514	26.1003	2.01671	0.322034	6.26242	3.79e-10	2.85e-09	UP
ENSG00000259672.3	15	63091085	63110589	1.58705	2.01808	0.750348	2.68953	0.00715533	0.0155949	UP
ENSG00000248859.2	5	176743205	176743871	1.1444	2.01842	0.900584	2.24123	0.0250112	0.0470337	UP
ENSG00000256128.7	12	126729787	126772519	33.0498	2.02102	0.300186	6.73255	1.67e-11	1.48e-10	UP
ENSG00000240175.1	3	65893816	65925297	2.52029	2.02172	0.875383	2.30953	0.0209143	0.0402167	UP
ENSG00000226777.9	14	105879976	105932642	275.665	2.02181	0.293273	6.89397	5.43e-12	5.1e-11	UP
ENSG00000237595.7	20	50162633	50166233	10.3455	2.02378	0.285202	7.09596	1.28e-12	1.29e-11	UP
ENSG00000241832.1	22	17256859	17266733	1.98284	2.02615	0.64086	3.16162	0.00156894	0.00402524	UP
ENSG00000226890.1	16	1625628	1626160	1.45929	2.02696	0.656833	3.08596	0.00202895	0.00506085	UP
ENSG00000227673.1	1	155710098	155710563	1.28078	2.02704	0.67589	2.99906	0.00270812	0.00655233	UP
ENSG00000237705.1	5	56842016	56862164	3.18547	2.02711	0.597215	3.39427	0.000688108	0.00191041	UP
ENSG00000272456.1	8	134722947	134723949	6.28889	2.02715	0.365307	5.54916	2.87e-08	1.69e-07	UP
ENSG00000260392.6	15	56542952	56629592	1.79342	2.0276	0.671787	3.01823	0.00254258	0.00619271	UP
ENSG00000271888.1	6	15243923	15245000	19.608	2.02917	0.24599	8.249	1.6e-16	2.54e-15	UP
ENSG00000233542.2	1	2013213	2015639	6.70896	2.02966	0.338884	5.98924	2.11e-09	1.45e-08	UP
ENSG00000279548.1	22	25022594	25024652	1.54857	2.02969	0.64409	3.15126	0.00162567	0.00415485	UP
ENSG00000253944.1	8	17801345	17861069	30.2889	2.03258	0.352213	5.77087	7.89e-09	5.01e-08	UP
ENSG00000262006.1	17	50909637	50910232	4.18317	2.03314	0.503428	4.0386	5.38e-05	0.000186608	UP
ENSG00000238042.5	1	221880981	221978523	120.453	2.03399	0.344789	5.89922	3.65e-09	2.42e-08	UP
ENSG00000226782.2	3	177337628	177349166	1.08158	2.03657	0.747224	2.72551	0.00642022	0.0141472	UP
ENSG00000240032.1	3	146066344	146069185	8.67619	2.03679	0.391796	5.19859	2.01e-07	1.05e-06	UP
ENSG00000225218.1	21	42831040	42836477	7.69888	2.03816	0.32879	6.19897	5.68e-10	4.2e-09	UP
ENSG00000252690.3	15	82752884	82757208	26.6021	2.03896	0.224513	9.08168	1.07e-19	2.32e-18	UP
ENSG00000227195.11	20	26167817	26251546	143.792	2.042	0.421882	4.84021	1.3e-06	5.95e-06	UP
ENSG00000228481.1	2	45674701	45675476	2.61146	2.0423	0.694189	2.94199	0.00326109	0.00773899	UP
ENSG00000261798.1	1	39788976	39790171	8.69979	2.04342	0.299187	6.8299	8.5e-12	7.8e-11	UP
ENSG00000178248.11	22	23462086	23486980	5.75788	2.0442	0.54316	3.76353	0.00016753	0.000529324	UP
ENSG00000236208.3	10	49296112	49299018	1.97974	2.04516	0.719897	2.84091	0.00449855	0.0103114	UP
ENSG00000272472.1	6	122643388	122644771	2.19589	2.04627	0.546922	3.74142	0.000182982	0.000573628	UP
ENSG00000259309.2	15	69820756	69835111	1.40977	2.04765	0.644118	3.179	0.00147784	0.00381662	UP
ENSG00000267413.1	18	39841174	39924840	3.64312	2.04907	0.812017	2.52343	0.0116216	0.0239389	UP
ENSG00000232931.6	2	95807052	95835003	1089.15	2.04965	0.313246	6.54325	6.02e-11	5.01e-10	UP
ENSG00000274414.1	20	25239007	25245229	52.2308	2.05133	0.269373	7.6152	2.63e-14	3.25e-13	UP
ENSG00000256494.1	12	126400792	126405528	1.044	2.0516	0.763639	2.68662	0.007218	0.0157168	UP
ENSG00000269729.1	19	46163893	46180647	1.11752	2.05195	0.683236	3.00329	0.0026708	0.00647059	UP
ENSG00000231873.2	3	40719859	40862626	2.6476	2.05206	0.557602	3.68015	0.000233096	0.000714506	UP
ENSG00000272622.2	2	226800146	226813741	23.6345	2.05246	0.351927	5.83205	5.48e-09	3.55e-08	UP
ENSG00000255559.1	8	145002811	145006046	22.2063	2.0531	0.244617	8.39312	4.73e-17	7.92e-16	UP
ENSG00000257515.1	12	71709171	71710374	1.20703	2.05362	0.841744	2.43972	0.0146985	0.0295289	UP
ENSG00000230184.1	1	246321663	246322438	2.45667	2.05568	0.698774	2.94183	0.00326274	0.00774168	UP
ENSG00000255856.2	12	122007434	122020063	1.93783	2.05641	0.466968	4.40374	1.06e-05	4.2e-05	UP
ENSG00000177800.2	1	229249636	229251810	1.26572	2.0574	0.450607	4.56583	4.98e-06	2.08e-05	UP
ENSG00000233705.9	7	107650260	107662204	50.859	2.05895	0.445134	4.62545	3.74e-06	1.59e-05	UP
ENSG00000273129.3	1	186680601	186683165	19.3382	2.05964	0.325198	6.3335	2.4e-10	1.85e-09	UP
ENSG00000266369.1	17	20855946	20857317	1.03119	2.05999	0.699162	2.94637	0.00321528	0.00764112	UP
ENSG00000262151.1	16	10864914	10888752	3.84106	2.05999	0.516229	3.99046	6.59e-05	0.000225336	UP
ENSG00000272183.1	2	74501717	74502365	23.5797	2.06061	0.209109	9.85423	6.57e-23	1.94e-21	UP
ENSG00000264044.1	17	28633206	28635950	7.76457	2.06154	0.388775	5.30266	1.14e-07	6.16e-07	UP
ENSG00000276759.2	9	26066675	26118408	1.53963	2.06201	0.572637	3.60089	0.000317125	0.000946655	UP
ENSG00000253161.7	8	37421341	37554183	22.9199	2.06629	0.383245	5.39155	6.99e-08	3.89e-07	UP
ENSG00000272945.1	20	34281632	34286466	9.32502	2.06674	0.270438	7.64218	2.14e-14	2.67e-13	UP
ENSG00000237768.2	10	73071295	73074008	1.7837	2.06916	0.65482	3.1599	0.00157826	0.00404614	UP
ENSG00000273093.1	1	200315435	200315967	1.40911	2.07014	0.618627	3.34635	0.000818838	0.00223453	UP
ENSG00000259474.1	15	78480057	78481820	2.14882	2.0712	0.592368	3.49647	0.000471451	0.00135638	UP
ENSG00000262119.1	14	26592747	26594517	3.2582	2.07192	0.632832	3.27404	0.00106022	0.00282291	UP
ENSG00000253872.1	8	95505406	95527524	1.01222	2.07503	0.930274	2.23056	0.0257103	0.0481957	UP
ENSG00000259617.1	15	40999274	41004865	4.16846	2.07733	0.564132	3.68234	0.000231101	0.00070932	UP
ENSG00000256115.6	12	5226196	5244199	1.05917	2.07881	0.695309	2.98976	0.00279198	0.00673934	UP
ENSG00000258404.1	14	101634454	101731108	7.80409	2.07899	0.36097	5.75946	8.44e-09	5.34e-08	UP
ENSG00000263080.1	16	11341809	11345211	9.18577	2.07917	0.283286	7.33949	2.14e-13	2.38e-12	UP
ENSG00000255340.1	11	43378882	43385671	2.28011	2.08001	0.688351	3.02173	0.00251332	0.00612855	UP
ENSG00000253269.1	5	169772966	169779365	1.24932	2.08026	0.681449	3.0527	0.00226796	0.0055934	UP
ENSG00000268906.1	19	51030076	51034335	4.47833	2.0814	0.733453	2.83781	0.00454245	0.010403	UP
ENSG00000232034.1	2	100822661	100847220	5.15797	2.08265	0.47896	4.34827	1.37e-05	5.31e-05	UP
ENSG00000236591.1	6	149027700	149032573	3.03106	2.0837	0.423625	4.91874	8.71e-07	4.11e-06	UP
ENSG00000266304.2	18	70335501	70337310	2.99473	2.08464	0.561932	3.70977	0.000207449	0.000643148	UP
ENSG00000277558.1	20	34476205	34476787	3.23903	2.0847	0.564258	3.69458	0.000220254	0.000679095	UP
ENSG00000255817.1	12	64108763	64120489	1.41861	2.08486	0.711092	2.93191	0.00336883	0.0079638	UP
ENSG00000260167.1	16	30585907	30608593	7.51705	2.08588	0.291111	7.16523	7.77e-13	8.03e-12	UP
ENSG00000270174.1	6	5664985	5695272	4.43898	2.08837	0.524458	3.98196	6.84e-05	0.000232794	UP
ENSG00000249678.1	4	30776257	30793970	1.09168	2.08903	0.789522	2.64594	0.00814648	0.0175068	UP
ENSG00000229243.2	3	27830886	27834136	0.923247	2.09241	0.863883	2.4221	0.015431	0.0307962	UP
ENSG00000271151.1	2	173968351	173969418	21.2899	2.09244	0.250973	8.33729	7.6e-17	1.25e-15	UP
ENSG00000272426.1	1	16904339	16904776	2.8193	2.09329	0.45893	4.56124	5.09e-06	2.12e-05	UP
ENSG00000267879.2	19	50968193	51012129	1.07024	2.09346	0.819495	2.55458	0.0106317	0.0221337	UP
ENSG00000227432.1	2	219482073	219516877	1.19067	2.09353	0.629415	3.32616	0.000880522	0.00238564	UP
ENSG00000265194.1	9	21858910	21861926	40.787	2.09385	0.316627	6.613	3.77e-11	3.2e-10	UP
ENSG00000229167.2	1	31571585	31577898	12.9032	2.09392	0.361954	5.78503	7.25e-09	4.63e-08	UP
ENSG00000273786.1	15	40226386	40227069	1.39304	2.09456	0.46061	4.54735	5.43e-06	2.26e-05	UP
ENSG00000255100.1	11	76782581	76783062	13.253	2.09579	0.307814	6.80863	9.85e-12	9.01e-11	UP
ENSG00000272189.1	6	136550661	136552554	58.0048	2.09658	0.257279	8.14905	3.67e-16	5.63e-15	UP
ENSG00000254039.1	17	49914403	49932918	1.74838	2.09726	0.538758	3.89276	9.91e-05	0.000327397	UP
ENSG00000277581.1	20	38962472	38962993	1.50598	2.09745	0.470877	4.45435	8.41e-06	3.38e-05	UP
ENSG00000262265.2	17	47160398	47167723	2.92672	2.09961	0.666219	3.15153	0.00162418	0.00415173	UP
ENSG00000253317.1	8	72196334	72202269	2.29858	2.09981	0.539429	3.89266	9.92e-05	0.000327507	UP
ENSG00000267886.1	19	23075201	23100361	30.4927	2.10111	0.386539	5.43569	5.46e-08	3.09e-07	UP
ENSG00000248874.5	5	23951348	24178263	31.957	2.10133	0.602812	3.48589	0.000490507	0.00140535	UP
ENSG00000264808.2	17	29333910	29390777	6.66459	2.10174	0.33037	6.36178	1.99e-10	1.56e-09	UP
ENSG00000227698.1	21	41874756	41877613	4.46413	2.10244	0.367571	5.71982	1.07e-08	6.65e-08	UP
ENSG00000255433.5	11	56848478	56878078	2.0638	2.10348	0.768936	2.73557	0.00622724	0.0137695	UP
ENSG00000249275.1	4	157637687	157667044	1.80222	2.10397	0.625313	3.36466	0.000766376	0.00210481	UP
ENSG00000272892.1	10	67849525	67850746	6.23708	2.10421	0.320412	6.5672	5.13e-11	4.29e-10	UP
ENSG00000228203.8	2	6911754	6918734	74.8046	2.10464	0.275451	7.64072	2.16e-14	2.7e-13	UP
ENSG00000236427.1	1	152205858	152207057	1.52879	2.10484	0.609444	3.45371	0.000552929	0.00156808	UP
ENSG00000258919.1	14	101628984	101632530	17.7675	2.10486	0.325051	6.47547	9.45e-11	7.69e-10	UP
ENSG00000257771.6	12	49900311	49932764	1.78056	2.10636	0.547552	3.84687	0.000119636	0.000389544	UP
ENSG00000260757.1	16	31402565	31404699	4.89034	2.10676	0.418298	5.0365	4.74e-07	2.33e-06	UP
ENSG00000234378.1	2	20063856	20106829	3.10115	2.10692	0.570374	3.69392	0.000220819	0.00068054	UP
ENSG00000262339.5	17	82978525	82981738	3.43325	2.10704	0.533163	3.95197	7.75e-05	0.000261206	UP
ENSG00000230817.6	1	82903183	83166815	1.42934	2.10723	0.658674	3.1992	0.00137811	0.00358036	UP
ENSG00000277911.1	17	36980167	36980422	2.0101	2.10867	0.667868	3.15732	0.00159228	0.0040789	UP
ENSG00000251152.1	4	11469250	11478196	17.1503	2.109	0.38065	5.54053	3.02e-08	1.77e-07	UP
ENSG00000230300.1	13	33158587	33164409	2.60974	2.10956	0.924881	2.2809	0.0225542	0.0429912	UP
ENSG00000224093.7	1	93591966	93610605	108.655	2.1103	0.256498	8.22734	1.91e-16	3.02e-15	UP
ENSG00000229502.5	6	157872571	157875210	2.18261	2.11078	0.805494	2.62048	0.00878072	0.0187037	UP
ENSG00000235415.1	20	53608354	53634590	1.20338	2.11116	0.651448	3.24072	0.00119227	0.00314115	UP
ENSG00000240549.2	3	63860645	63861819	3.33799	2.11385	0.563272	3.7528	0.000174872	0.000550746	UP
ENSG00000260677.1	9	97743208	97744935	1.66642	2.11526	0.604507	3.49915	0.000466749	0.00134368	UP
ENSG00000244184.1	17	4704230	4705529	7.49679	2.11568	0.320448	6.60226	4.05e-11	3.43e-10	UP
ENSG00000224939.1	1	234629311	234634780	11.0595	2.11635	0.383282	5.52166	3.36e-08	1.96e-07	UP
ENSG00000215196.5	5	17089296	17217047	7.26244	2.11716	0.44736	4.73256	2.22e-06	9.81e-06	UP
ENSG00000236719.5	1	180509380	180566523	2.51311	2.11919	0.659398	3.21382	0.00130983	0.00341667	UP
ENSG00000261399.2	16	1713527	1714219	2.65318	2.1208	0.556914	3.80812	0.000140026	0.000449607	UP
ENSG00000238117.1	11	131877680	131897108	8.48682	2.12292	0.690295	3.07538	0.00210233	0.00522375	UP
ENSG00000273162.1	10	101060029	101061005	17.0652	2.12296	0.225219	9.4262	4.25e-21	1.07e-19	UP
ENSG00000235914.2	20	14884250	14929528	1.52533	2.1236	0.914586	2.32193	0.0202368	0.0390637	UP
ENSG00000267424.1	19	12825711	12832983	1.22093	2.12397	0.622866	3.40999	0.000649653	0.00181345	UP
ENSG00000236841.8	2	162159762	162173223	20.294	2.12456	0.286742	7.40931	1.27e-13	1.45e-12	UP
ENSG00000222007.6	2	235773855	235783387	1.88308	2.12458	0.812707	2.6142	0.00894362	0.0190161	UP
ENSG00000263325.1	16	2857898	2859726	12.1926	2.1261	0.329075	6.46085	1.04e-10	8.44e-10	UP
ENSG00000241409.1	2	232760146	232767949	1.64596	2.12679	0.957957	2.22014	0.0264096	0.049322	UP
ENSG00000214919.3	3	155742142	155743726	6.95489	2.12701	0.385464	5.51804	3.43e-08	2e-07	UP
ENSG00000263786.1	17	75145261	75146546	28.7129	2.12804	0.258979	8.21706	2.09e-16	3.28e-15	UP
ENSG00000278716.1	16	85489813	85490831	5.36569	2.12843	0.498042	4.2736	1.92e-05	7.26e-05	UP
ENSG00000236024.1	9	129712896	129718635	0.972619	2.12898	0.552044	3.85655	0.000115	0.000375551	UP
ENSG00000243885.1	3	149384179	149385800	9.02275	2.12918	0.362312	5.87666	4.19e-09	2.75e-08	UP
ENSG00000254397.1	11	9430356	9433486	7.87957	2.13037	0.355916	5.9856	2.16e-09	1.48e-08	UP
ENSG00000226797.2	17	63381231	63414430	4.56918	2.13065	0.601375	3.54297	0.000395655	0.0011564	UP
ENSG00000187621.16	14	95650498	95679833	20.0894	2.13366	0.438169	4.86949	1.12e-06	5.18e-06	UP
ENSG00000264914.1	17	57912333	57922581	3.46369	2.13402	0.595341	3.58453	0.000337688	0.00100122	UP
ENSG00000236545.1	21	41870633	41872054	1.90093	2.13412	0.459154	4.64794	3.35e-06	1.44e-05	UP
ENSG00000267013.6	18	55105904	55124306	37.4666	2.13484	0.37549	5.68548	1.3e-08	8.04e-08	UP
ENSG00000253585.1	8	94097764	94104322	1.05325	2.13511	0.554687	3.84922	0.000118496	0.000386128	UP
ENSG00000257194.2	12	90107739	90112779	2.89319	2.13541	0.620028	3.44406	0.000573057	0.00161895	UP
ENSG00000267104.2	17	59962363	60018975	0.968467	2.13639	0.711157	3.00411	0.00266359	0.00645498	UP
ENSG00000261291.1	16	53168522	53169450	3.73742	2.13662	0.537381	3.97598	7.01e-05	0.000238235	UP
ENSG00000261821.2	15	74365435	74371211	8.61583	2.13788	0.44214	4.8353	1.33e-06	6.09e-06	UP
ENSG00000235096.2	1	246025897	246035603	2.76442	2.13851	0.687709	3.10961	0.00187335	0.00471123	UP
ENSG00000248596.8	5	176143085	176185155	43.2192	2.13926	0.397139	5.38667	7.18e-08	3.99e-07	UP
ENSG00000259798.1	16	71113352	71114000	2.24197	2.14025	0.542978	3.94169	8.09e-05	0.000271417	UP
ENSG00000236364.4	1	165889725	165900995	11.9241	2.14052	0.332377	6.44004	1.19e-10	9.6e-10	UP
ENSG00000269397.1	19	23927788	23929287	66.6978	2.14108	0.238592	8.97378	2.86e-19	5.98e-18	UP
ENSG00000257830.1	12	52274647	52279156	3.73278	2.14149	0.468779	4.56823	4.92e-06	2.06e-05	UP
ENSG00000265204.1	18	24076794	24099320	2.52705	2.14355	0.6331	3.3858	0.000709709	0.00196249	UP
ENSG00000276727.1	12	57229498	57230198	1.80886	2.14436	0.472141	4.54178	5.58e-06	2.31e-05	UP
ENSG00000225742.6	3	194202392	194250203	44.6641	2.14489	0.32381	6.62392	3.5e-11	2.99e-10	UP
ENSG00000214773.1	3	47601715	47604677	5.34509	2.14543	0.520031	4.12559	3.7e-05	0.000132258	UP
ENSG00000258175.1	14	28592223	28613623	11.1798	2.14745	0.574766	3.73622	0.000186806	0.000584915	UP
ENSG00000261175.6	16	86710122	86742083	31.1781	2.14819	0.498289	4.31114	1.62e-05	6.21e-05	UP
ENSG00000241359.1	3	63423596	63550051	40.2537	2.14919	0.317863	6.76135	1.37e-11	1.23e-10	UP
ENSG00000244342.5	3	62950430	63125062	1.34407	2.1508	0.531681	4.04527	5.23e-05	0.000181763	UP
ENSG00000236961.1	6	43722786	43737834	1.41876	2.15211	0.69164	3.1116	0.00186075	0.00468374	UP
ENSG00000261448.1	16	17134504	17138736	20.1324	2.15325	0.360361	5.97525	2.3e-09	1.57e-08	UP
ENSG00000237751.2	2	70887871	70889959	3.27147	2.15429	0.666429	3.23259	0.00122676	0.00322313	UP
ENSG00000267255.1	19	4429689	4430934	1.3316	2.1549	0.430699	5.00327	5.64e-07	2.74e-06	UP
ENSG00000249091.1	4	138277115	138281784	4.33578	2.15502	0.862879	2.49748	0.012508	0.0255387	UP
ENSG00000227683.1	10	45164228	45181427	2.86577	2.15509	0.675278	3.19141	0.00141581	0.00367219	UP
ENSG00000223725.6	2	207239864	207529795	14.7909	2.1553	0.236184	9.12552	7.14e-20	1.58e-18	UP
ENSG00000251169.3	5	134506552	134509230	48.6519	2.15539	0.328125	6.5688	5.07e-11	4.25e-10	UP
ENSG00000237646.1	21	36803984	36806284	3.35808	2.15697	0.504813	4.27282	1.93e-05	7.28e-05	UP
ENSG00000274023.1	6	158282841	158428379	2.03097	2.15916	0.729047	2.96162	0.00306029	0.00731032	UP
ENSG00000250748.6	12	65466820	65642372	12.5666	2.15948	0.571017	3.78181	0.000155691	0.000495218	UP
ENSG00000250698.1	4	140128015	140134565	2.83855	2.16104	0.681551	3.17077	0.00152034	0.00391558	UP
ENSG00000240541.3	3	149377778	149386583	31.3199	2.16347	0.313652	6.89768	5.29e-12	4.98e-11	UP
ENSG00000281706.5	6	27694026	27713706	36.6695	2.16354	0.225051	9.61356	7.01e-22	1.89e-20	UP
ENSG00000273064.1	2	68252870	68253848	14.0314	2.16392	0.262563	8.24153	1.7e-16	2.7e-15	UP
ENSG00000271788.1	5	43006733	43007543	20.1973	2.16431	0.294938	7.33819	2.16e-13	2.4e-12	UP
ENSG00000250696.5	4	69182100	69216766	2.36199	2.16784	0.797961	2.71672	0.00659318	0.0144949	UP
ENSG00000253532.1	8	99119352	99120581	1.24614	2.17194	0.806401	2.69338	0.00707326	0.0154344	UP
ENSG00000251191.8	8	29673922	29748109	16.8781	2.17315	0.384298	5.65486	1.56e-08	9.52e-08	UP
ENSG00000268812.3	22	30246205	30246998	28.615	2.17619	0.323789	6.721	1.8e-11	1.6e-10	UP
ENSG00000245857.4	8	6835535	6885276	3.22866	2.17641	0.524613	4.1486	3.35e-05	0.000120792	UP
ENSG00000226355.2	9	129438216	129447545	1.42658	2.17748	0.539689	4.03469	5.47e-05	0.000189541	UP
ENSG00000251363.3	14	40954693	41149309	27.172	2.17792	0.562115	3.87451	0.00010684	0.000350724	UP
ENSG00000188280.11	22	20338805	20354372	1.27624	2.17816	0.795929	2.73663	0.00620724	0.0137332	UP
ENSG00000254094.1	4	1356581	1358075	4.6116	2.17864	0.524984	4.14991	3.33e-05	0.000120192	UP
ENSG00000234928.3	22	23433518	23435071	19.5603	2.18323	0.4221	5.1723	2.31e-07	1.19e-06	UP
ENSG00000255081.1	11	75914201	75915213	1.70477	2.18382	0.964858	2.26336	0.0236137	0.0447697	UP
ENSG00000267743.5	18	58189834	58195696	1.90789	2.18385	0.98588	2.21513	0.0267515	0.0498567	UP
ENSG00000180525.14	10	649948	669581	138.209	2.1847	0.380202	5.74615	9.13e-09	5.75e-08	UP
ENSG00000220161.4	17	18411159	18414380	2.58261	2.18593	0.438883	4.98067	6.34e-07	3.06e-06	UP
ENSG00000253168.1	8	17703988	17706187	4.34107	2.18605	0.62635	3.49014	0.000482761	0.00138551	UP
ENSG00000266900.1	18	62245810	62247412	4.33289	2.18608	0.52907	4.13193	3.6e-05	0.000128942	UP
ENSG00000257329.1	12	75964440	75967062	1.09637	2.18611	0.664464	3.29004	0.00100174	0.00268249	UP
ENSG00000266604.1	18	10612304	10626353	1.37147	2.18703	0.62196	3.51635	0.000437531	0.0012678	UP
ENSG00000260132.1	16	1408834	1412248	2.21052	2.18768	0.457562	4.78118	1.74e-06	7.85e-06	UP
ENSG00000251381.8	11	12961541	12989597	67.3486	2.19291	0.403064	5.44058	5.31e-08	3.01e-07	UP
ENSG00000274373.1	12	132424504	132425208	12.1683	2.19303	0.39007	5.62214	1.89e-08	1.14e-07	UP
ENSG00000264829.1	17	75679474	75679967	2.8988	2.19397	0.684427	3.20556	0.00134801	0.00350866	UP
ENSG00000262188.4	17	79919310	79926018	11.1872	2.19401	0.345595	6.34848	2.17e-10	1.69e-09	UP
ENSG00000233682.3	6	159165899	159170007	12.7681	2.19604	0.337825	6.50052	8e-11	6.56e-10	UP
ENSG00000255327.1	11	134950708	134951568	1.15147	2.19676	0.848718	2.58832	0.00964446	0.0203195	UP
ENSG00000184856.7	21	22098616	22116605	1.01386	2.1971	0.936745	2.34547	0.0190033	0.036969	UP
ENSG00000258743.8	14	82642600	82746664	1.87807	2.1977	0.860835	2.55298	0.0106805	0.0222232	UP
ENSG00000228988.1	1	70218589	70221023	2.5716	2.19835	0.804337	2.73312	0.00627379	0.013863	UP
ENSG00000259701.1	15	51278927	51280015	1.02131	2.1995	0.589907	3.72856	0.000192578	0.000601381	UP
ENSG00000248587.8	5	37811589	37953827	6.13012	2.19991	0.429839	5.11798	3.09e-07	1.57e-06	UP
ENSG00000235575.1	1	169310665	169322479	1.18544	2.20012	0.861921	2.55258	0.010693	0.022247	UP
ENSG00000272953.2	7	5425714	5426402	18.3183	2.20026	0.262409	8.38488	5.08e-17	8.48e-16	UP
ENSG00000233293.1	20	32561093	32573888	1.92687	2.20283	0.64312	3.42522	0.000614291	0.00172445	UP
ENSG00000236305.3	7	100837314	100852637	19.3592	2.20341	0.243202	9.05998	1.3e-19	2.81e-18	UP
ENSG00000279463.1	13	73844683	73845130	2.14798	2.20598	0.701079	3.14654	0.00165212	0.00421323	UP
ENSG00000248112.1	5	82919376	82921119	1.41089	2.20637	0.576268	3.82873	0.000128809	0.000417056	UP
ENSG00000234264.1	1	68496676	68538627	1.82767	2.20787	0.451517	4.88988	1.01e-06	4.71e-06	UP
ENSG00000250267.2	8	109298598	109316513	1.95114	2.21022	0.946759	2.33451	0.0195692	0.037927	UP
ENSG00000274444.1	15	37109587	37109984	3.72818	2.21089	0.401759	5.50304	3.73e-08	2.16e-07	UP
ENSG00000279082.5	20	21557417	21666621	3.02733	2.21224	0.443165	4.99191	5.98e-07	2.9e-06	UP
ENSG00000273442.1	22	17080701	17081456	4.2735	2.21303	0.473933	4.66949	3.02e-06	1.31e-05	UP
ENSG00000264660.2	17	20963722	20980238	2.6803	2.21329	0.545579	4.05678	4.98e-05	0.00017363	UP
ENSG00000230696.1	2	109594693	109605698	1.65318	2.21431	0.758209	2.92046	0.0034952	0.00822882	UP
ENSG00000203288.6	1	151790804	151794403	49.1168	2.21713	0.197448	11.2289	2.94e-29	1.51e-27	UP
ENSG00000227640.5	13	94703454	94803430	108.918	2.21893	0.39339	5.64052	1.7e-08	1.03e-07	UP
ENSG00000259188.6	15	49877299	49883525	2.97398	2.21951	0.614093	3.6143	0.000301162	0.00090355	UP
ENSG00000243486.1	3	153881526	153940836	1.0243	2.22125	0.920124	2.41408	0.0157749	0.0313963	UP
ENSG00000258592.1	14	57066260	57112660	12.2001	2.22164	0.478747	4.64053	3.48e-06	1.49e-05	UP
ENSG00000274364.1	20	31535263	31535626	4.29863	2.22249	0.465916	4.77014	1.84e-06	8.26e-06	UP
ENSG00000249631.7	4	11625651	11823906	7.88948	2.22326	0.412224	5.39334	6.92e-08	3.86e-07	UP
ENSG00000233367.1	9	6415145	6449558	1.97589	2.22353	0.83905	2.65006	0.00804769	0.0173272	UP
ENSG00000231054.1	2	45168583	45169414	1.01598	2.22442	0.609388	3.65025	0.000261984	0.000794899	UP
ENSG00000229955.1	22	38387918	38388857	3.57026	2.22444	0.713539	3.11747	0.00182409	0.00460248	UP
ENSG00000226097.6	7	20296637	20314512	1.25584	2.22684	0.579973	3.83957	0.00012325	0.000400198	UP
ENSG00000264448.5	8	93915734	93916682	3.77649	2.22725	0.420212	5.30029	1.16e-07	6.23e-07	UP
ENSG00000218416.4	2	240449315	240456714	80.2425	2.22755	0.332779	6.69378	2.17e-11	1.91e-10	UP
ENSG00000249917.3	8	115950511	116325062	1.17079	2.22816	0.592654	3.75962	0.000170172	0.000537107	UP
ENSG00000265739.1	17	30122429	30126118	3.63109	2.2291	0.629581	3.5406	0.000399214	0.00116551	UP
ENSG00000258279.4	12	52164115	52223813	9.6232	2.22998	0.383841	5.80964	6.26e-09	4.03e-08	UP
ENSG00000253505.3	8	8414204	8424648	1.09124	2.23032	0.593112	3.76037	0.00016966	0.000535571	UP
ENSG00000230918.3	2	162073256	162078036	22.3689	2.23229	0.360349	6.19479	5.84e-10	4.3e-09	UP
ENSG00000267751.6	19	562360	572228	109.179	2.23317	0.220698	10.1186	4.57e-24	1.5e-22	UP
ENSG00000267243.6	19	28437060	28535277	3.49743	2.2333	0.596301	3.74526	0.000180204	0.000565636	UP
ENSG00000237080.3	6	31877808	31884204	2.93043	2.23594	0.409006	5.46678	4.58e-08	2.62e-07	UP
ENSG00000258657.5	14	24595723	24657774	3.44064	2.23645	0.584846	3.824	0.000131303	0.000424415	UP
ENSG00000235085.3	17	4673830	4696831	1.57795	2.23667	0.500906	4.46524	8e-06	3.22e-05	UP
ENSG00000227330.1	21	18022370	18114904	1.05814	2.23755	0.933358	2.39731	0.0165159	0.0326826	UP
ENSG00000227533.7	1	42959049	42996814	41.2364	2.23919	0.240749	9.30093	1.39e-20	3.32e-19	UP
ENSG00000237387.1	22	25580241	25581382	2.18112	2.24097	0.863988	2.59375	0.00949365	0.0200429	UP
ENSG00000255084.1	11	78533176	78558565	1.80312	2.24207	0.694449	3.22856	0.00124417	0.00326481	UP
ENSG00000229190.1	10	17695709	17700232	5.61936	2.24275	0.5115	4.38464	1.16e-05	4.56e-05	UP
ENSG00000254688.1	11	12822435	12823667	1.99956	2.24375	0.923602	2.42934	0.0151262	0.0302711	UP
ENSG00000228952.1	3	187448845	187449450	34.8944	2.24381	0.377397	5.94548	2.76e-09	1.86e-08	UP
ENSG00000250456.1	4	54603211	54607131	1.25841	2.24544	0.768212	2.92294	0.00346739	0.00817109	UP
ENSG00000238062.6	2	230984368	230996032	4.22235	2.24585	0.46467	4.83321	1.34e-06	6.15e-06	UP
ENSG00000229751.1	10	13991815	14007526	2.73621	2.24622	0.710301	3.16234	0.00156505	0.00401747	UP
ENSG00000262171.1	16	15885029	15886158	4.08019	2.24645	0.469371	4.7861	1.7e-06	7.67e-06	UP
ENSG00000234915.1	1	212299495	212331713	2.4711	2.24816	0.668381	3.36359	0.000769371	0.00211221	UP
ENSG00000232386.9	15	100849561	100861756	35.5579	2.24961	0.274281	8.20185	2.37e-16	3.7e-15	UP
ENSG00000224717.1	1	205455929	205469024	4.09243	2.25063	0.430701	5.22551	1.74e-07	9.14e-07	UP
ENSG00000233246.1	1	33350352	33363245	4.54925	2.25076	0.420125	5.35737	8.44e-08	4.65e-07	UP
ENSG00000275481.1	12	46388856	46392126	21.5703	2.25333	0.292285	7.70937	1.26e-14	1.64e-13	UP
ENSG00000262528.2	16	654611	656194	9.73129	2.25424	0.387017	5.82464	5.72e-09	3.7e-08	UP
ENSG00000280441.3	21	8380643	8454792	1.71692	2.25498	0.756115	2.98233	0.00286065	0.00688695	UP
ENSG00000241169.1	1	27457198	27459582	2.34807	2.25627	0.68327	3.30216	0.000959421	0.00257883	UP
ENSG00000275898.1	12	116580974	116583672	2.62199	2.25727	0.509117	4.43371	9.26e-06	3.7e-05	UP
ENSG00000244620.1	14	105890084	105896577	6.68938	2.25752	0.407669	5.53764	3.07e-08	1.8e-07	UP
ENSG00000265801.1	17	27465112	27465541	1.91478	2.25846	0.792418	2.85009	0.00437064	0.0100544	UP
ENSG00000249650.1	5	602620	612210	1.17557	2.25869	0.496317	4.55091	5.34e-06	2.22e-05	UP
ENSG00000255847.5	11	73963657	73970287	40.1431	2.25957	0.345911	6.53222	6.48e-11	5.37e-10	UP
ENSG00000242391.2	1	52881216	52881730	1.31636	2.26066	0.595066	3.79901	0.000145275	0.000465184	UP
ENSG00000255097.1	11	9242448	9245509	2.68235	2.26178	0.816884	2.76879	0.00562646	0.0125837	UP
ENSG00000253302.1	8	73420004	73441526	28.1978	2.26212	0.286758	7.88862	3.06e-15	4.28e-14	UP
ENSG00000260593.1	16	71623708	71626816	3.61548	2.26259	0.422721	5.35245	8.68e-08	4.77e-07	UP
ENSG00000280800.1	21	8210384	8211306	1.28858	2.26281	0.666181	3.39668	0.000682076	0.00189534	UP
ENSG00000245080.7	8	95066808	95073182	8.32427	2.2641	0.372795	6.07333	1.25e-09	8.84e-09	UP
ENSG00000171671.6	11	70862790	70865115	2.14305	2.26562	0.820952	2.75975	0.00578464	0.0128965	UP
ENSG00000267372.2	19	1321225	1322846	10.1359	2.26563	0.384823	5.88747	3.92e-09	2.59e-08	UP
ENSG00000255886.1	12	64038562	64097618	1.17929	2.2677	0.757951	2.99189	0.00277261	0.00669412	UP
ENSG00000254649.1	11	78388061	78392405	1.98692	2.26862	0.927777	2.44523	0.0144762	0.029135	UP
ENSG00000245522.2	11	9754770	9759533	33.3536	2.26865	0.222691	10.1874	2.26e-24	7.67e-23	UP
ENSG00000248265.2	12	54058254	54122235	17.08	2.27026	0.314708	7.21385	5.44e-13	5.71e-12	UP
ENSG00000223999.1	22	22692778	22693312	1.18779	2.27036	0.5601	4.05349	5.05e-05	0.000175897	UP
ENSG00000232445.2	7	101308270	101314800	84.8939	2.27183	0.274058	8.28961	1.14e-16	1.84e-15	UP
ENSG00000215866.9	1	112820170	112850643	9.59666	2.27212	0.424754	5.34925	8.83e-08	4.85e-07	UP
ENSG00000253616.5	8	23071377	23074488	34.3664	2.27278	0.25511	8.90902	5.15e-19	1.05e-17	UP
ENSG00000251361.1	5	93019663	93068669	3.37765	2.27343	0.550044	4.13317	3.58e-05	0.000128347	UP
ENSG00000261189.3	6	7540447	7543114	69.6419	2.27363	0.266507	8.53125	1.45e-17	2.54e-16	UP
ENSG00000232290.1	6	151054897	151056057	1.80925	2.27392	0.719622	3.15988	0.00157834	0.00404614	UP
ENSG00000237070.1	7	15667947	15681980	9.71785	2.27447	0.601179	3.78334	0.000154735	0.000492481	UP
ENSG00000254777.5	8	60910053	60966557	11.2612	2.27457	0.339948	6.69093	2.22e-11	1.95e-10	UP
ENSG00000228604.3	20	21148741	21162890	2.27718	2.27519	0.61257	3.71417	0.000203875	0.00063314	UP
ENSG00000228677.1	21	37187666	37193926	7.38874	2.2765	0.372015	6.11937	9.39e-10	6.74e-09	UP
ENSG00000229228.1	1	231591292	231612090	14.3288	2.27714	0.328902	6.92347	4.41e-12	4.17e-11	UP
ENSG00000261692.1	16	89420075	89422226	1.72944	2.27752	0.720351	3.16168	0.00156861	0.00402488	UP
ENSG00000261646.1	4	173467833	173470041	2.35515	2.27858	0.661309	3.44556	0.000569887	0.00161162	UP
ENSG00000278642.1	17	57955965	57956143	1.85787	2.27859	0.485159	4.69658	2.65e-06	1.16e-05	UP
ENSG00000226088.1	1	70359562	70360437	5.66996	2.27878	0.383702	5.93894	2.87e-09	1.93e-08	UP
ENSG00000224017.2	7	41089539	41133507	1.6912	2.28266	0.479933	4.7562	1.97e-06	8.81e-06	UP
ENSG00000225328.2	2	108167125	108217886	5.23532	2.28343	0.515313	4.43115	9.37e-06	3.74e-05	UP
ENSG00000226383.7	2	156011530	156254950	64.1584	2.28393	0.341373	6.69042	2.23e-11	1.95e-10	UP
ENSG00000278518.1	10	133526259	133527513	5.11466	2.28442	0.463324	4.9305	8.2e-07	3.89e-06	UP
ENSG00000180066.11	10	132444327	132449408	29.6355	2.28456	0.314914	7.25455	4.03e-13	4.31e-12	UP
ENSG00000261872.1	17	47169826	47171049	2.38394	2.28521	0.607368	3.76248	0.000168235	0.000531391	UP
ENSG00000248358.2	14	21714795	21716262	1.58788	2.28629	0.499813	4.57429	4.78e-06	2e-05	UP
ENSG00000231401.2	3	8359344	8366427	1.63751	2.28812	0.700038	3.26857	0.00108094	0.00287336	UP
ENSG00000273821.1	20	63218041	63218502	20.6683	2.28829	0.238889	9.5789	9.81e-22	2.6e-20	UP
ENSG00000236921.1	9	22203990	22214672	1.47462	2.28844	0.673571	3.39748	0.000680106	0.00189044	UP
ENSG00000231310.3	3	177037405	177047923	2.46569	2.28949	0.510248	4.48702	7.22e-06	2.93e-05	UP
ENSG00000251676.2	4	131727587	131791492	1.57373	2.28997	0.993506	2.30493	0.0211704	0.0406523	UP
ENSG00000259735.1	15	59348648	59359889	2.96042	2.29038	0.678029	3.378	0.000730146	0.00201397	UP
ENSG00000246982.7	6	36146698	36197205	41.3482	2.29111	0.235867	9.71359	2.64e-22	7.42e-21	UP
ENSG00000267714.2	19	33217817	33222355	1.77053	2.2914	0.595842	3.84565	0.000120232	0.000391362	UP
ENSG00000225311.1	6	144311699	144333301	2.94888	2.29154	0.78569	2.91659	0.00353882	0.0083211	UP
ENSG00000257683.1	12	115810359	115886137	1.48442	2.29606	0.623706	3.68131	0.000232036	0.000711776	UP
ENSG00000281398.4	5	139274102	139284899	118.056	2.29781	0.214043	10.7352	6.95e-27	2.9e-25	UP
ENSG00000225269.3	10	4655427	4682722	2.04533	2.30221	0.700717	3.2855	0.001018	0.0027219	UP
ENSG00000253824.2	8	100380486	100464613	4.87765	2.30364	0.444399	5.18372	2.18e-07	1.13e-06	UP
ENSG00000275239.4	9	41657708	41699072	1.83203	2.30377	0.640477	3.59696	0.000321952	0.000959704	UP
ENSG00000215023.2	2	241800916	241801907	2.41972	2.30403	0.582579	3.95489	7.66e-05	0.00025833	UP
ENSG00000231133.8	20	63090806	63102631	13.7884	2.30433	0.430643	5.35089	8.75e-08	4.81e-07	UP
ENSG00000271857.1	6	45421079	45422005	21.0847	2.30595	0.256187	9.00104	2.24e-19	4.73e-18	UP
ENSG00000224626.1	2	18784807	18787752	1.37475	2.30818	0.694793	3.32211	0.000893392	0.00241801	UP
ENSG00000249894.1	5	67800740	67890096	1.49658	2.30901	0.547715	4.21572	2.49e-05	9.2e-05	UP
ENSG00000233569.2	9	117643151	117657032	3.76433	2.30936	0.733877	3.14679	0.00165074	0.00421023	UP
ENSG00000265554.3	18	10085838	10144406	2.31643	2.30949	0.517858	4.4597	8.21e-06	3.3e-05	UP
ENSG00000260495.1	16	81310731	81313423	18.4612	2.31016	0.277921	8.31231	9.39e-17	1.53e-15	UP
ENSG00000265415.1	17	59202677	59203829	85.8393	2.31025	0.226768	10.1878	2.25e-24	7.65e-23	UP
ENSG00000258616.5	14	45706250	45715952	2.0494	2.31051	0.972412	2.37606	0.0174985	0.0343734	UP
ENSG00000269950.1	21	16574718	16582637	1.85285	2.31161	1.04362	2.21499	0.0267606	0.0498693	UP
ENSG00000228573.1	13	47825330	47835956	1.59763	2.31216	0.602643	3.8367	0.000124698	0.000404619	UP
ENSG00000203601.3	1	168903905	169087005	3.06391	2.31288	0.46044	5.0232	5.08e-07	2.49e-06	UP
ENSG00000228073.1	2	189095063	189096158	1.27334	2.31289	0.962534	2.40292	0.0162649	0.032242	UP
ENSG00000257596.1	12	54262615	54279063	25.3496	2.31609	0.268232	8.63465	5.89e-18	1.08e-16	UP
ENSG00000256064.1	12	130419535	130421019	1.50018	2.31634	0.897342	2.58133	0.00984205	0.0206779	UP
ENSG00000229846.2	1	49025595	49187585	1.16476	2.31707	0.8234	2.81403	0.0048925	0.0111164	UP
ENSG00000267521.1	17	76957023	76958222	1.16543	2.32113	0.669093	3.46908	0.000522249	0.00148809	UP
ENSG00000253298.2	5	159448556	159466291	1.79025	2.3227	0.680167	3.41489	0.000638068	0.00178347	UP
ENSG00000273118.1	2	212581357	213021545	2.97238	2.32296	0.556066	4.17748	2.95e-05	0.000107455	UP
ENSG00000262833.1	17	80801640	80805632	2.8637	2.32564	0.574781	4.04614	5.21e-05	0.000181137	UP
ENSG00000234261.6	6	14660285	15090170	5.15653	2.3264	0.414894	5.60722	2.06e-08	1.23e-07	UP
ENSG00000259532.1	15	70748932	70754177	1.98522	2.32701	0.763137	3.04927	0.002294	0.00565001	UP
ENSG00000275437.1	20	62402236	62405935	45.0773	2.32803	0.238756	9.75066	1.83e-22	5.23e-21	UP
ENSG00000248758.1	5	97188090	97201880	1.48375	2.32928	0.737878	3.15673	0.0015955	0.00408641	UP
ENSG00000253868.4	8	124044395	124171522	1.17479	2.32967	0.751923	3.09828	0.00194645	0.00487267	UP
ENSG00000278192.1	20	6065966	6067897	30.2673	2.32986	0.276338	8.43122	3.42e-17	5.8e-16	UP
ENSG00000255650.6	12	109734166	109773508	13.8582	2.33038	0.358817	6.49461	8.32e-11	6.81e-10	UP
ENSG00000266579.1	6	57493855	57497691	2.83179	2.33076	0.513076	4.54272	5.55e-06	2.3e-05	UP
ENSG00000223662.1	21	14582202	14598303	3.39319	2.33135	0.520954	4.47516	7.64e-06	3.09e-05	UP
ENSG00000230815.1	9	94824272	94824773	2.89822	2.33151	0.727569	3.20451	0.00135291	0.00351988	UP
ENSG00000235091.2	22	45875999	45891438	2.8428	2.33246	0.540389	4.31626	1.59e-05	6.07e-05	UP
ENSG00000234943.2	2	54545368	54546677	3.70459	2.33259	0.601097	3.88055	0.000104221	0.000342878	UP
ENSG00000225300.1	1	246605873	246608102	4.68223	2.33389	0.550315	4.24101	2.23e-05	8.3e-05	UP
ENSG00000254854.1	11	119729583	119739623	11.187	2.33423	0.329242	7.08971	1.34e-12	1.35e-11	UP
ENSG00000254653.1	11	46116578	46117318	2.5492	2.3362	0.779364	2.99757	0.00272143	0.00658037	UP
ENSG00000255871.2	12	16693800	16695977	1.29626	2.33652	0.779252	2.99842	0.00271385	0.00656518	UP
ENSG00000275620.1	20	63253978	63261615	19.4431	2.33688	0.395186	5.91337	3.35e-09	2.24e-08	UP
ENSG00000279949.1	8	9158063	9158621	5.44831	2.3382	0.427139	5.4741	4.4e-08	2.52e-07	UP
ENSG00000231056.1	6	10474500	10478502	1.25981	2.33846	0.999601	2.3394	0.0193149	0.0375007	UP
ENSG00000253715.1	8	142785374	142812120	1.3322	2.3391	0.813802	2.87428	0.00404949	0.00939306	UP
ENSG00000272510.1	1	15565611	15565956	3.12949	2.33928	0.414863	5.63869	1.71e-08	1.04e-07	UP
ENSG00000254431.1	8	125348196	125351416	6.02371	2.33982	0.419434	5.57852	2.43e-08	1.44e-07	UP
ENSG00000237380.7	2	176121611	176137098	14.768	2.33993	0.478389	4.89126	1e-06	4.68e-06	UP
ENSG00000254450.1	11	111817214	111829212	1.46363	2.34132	1.01481	2.30715	0.0210466	0.0404396	UP
ENSG00000253632.1	8	29527312	29530323	5.68419	2.34184	0.481356	4.86509	1.14e-06	5.29e-06	UP
ENSG00000251523.1	4	98496364	98509935	2.09622	2.34197	0.677701	3.45576	0.000548745	0.00155774	UP
ENSG00000275549.1	9	137250219	137253497	28.6343	2.34371	0.323397	7.24717	4.26e-13	4.53e-12	UP
ENSG00000248964.7	8	29815004	29854543	3.07594	2.34433	0.473576	4.95028	7.41e-07	3.54e-06	UP
ENSG00000231574.7	3	177816865	177899224	33.0954	2.34463	0.350944	6.68092	2.37e-11	2.07e-10	UP
ENSG00000227279.2	18	27921551	27963692	1.19103	2.34521	0.827443	2.83428	0.00459289	0.010507	UP
ENSG00000258337.1	12	116174502	116181295	2.30514	2.34931	0.92453	2.54109	0.0110508	0.0228975	UP
ENSG00000248221.1	4	4476121	4481700	2.1359	2.34977	0.923386	2.54474	0.010936	0.0226865	UP
ENSG00000258285.1	12	117099481	117142091	3.70796	2.34978	0.575161	4.08542	4.4e-05	0.000155208	UP
ENSG00000237567.2	6	105612667	105632296	1.41273	2.34993	0.71379	3.29219	0.000994096	0.0026637	UP
ENSG00000258955.2	14	51304108	51331918	10.7491	2.35023	0.331011	7.10014	1.25e-12	1.25e-11	UP
ENSG00000232762.1	1	53304536	53307462	1.39328	2.35082	0.692522	3.39458	0.000687331	0.00190841	UP
ENSG00000250822.1	5	17378906	17387310	1.54009	2.35131	0.688209	3.41656	0.00063418	0.00177437	UP
ENSG00000232212.1	1	189775465	189814918	1.34456	2.35149	0.594895	3.95278	7.72e-05	0.000260445	UP
ENSG00000224029.1	6	150624677	150626086	1.78688	2.35186	1.01996	2.30583	0.0211204	0.0405703	UP
ENSG00000226272.5	5	142859604	142868922	5.507	2.35469	0.545973	4.31283	1.61e-05	6.17e-05	UP
ENSG00000264630.5	17	66398069	66416854	2.5095	2.35471	0.62669	3.75738	0.0001717	0.000541366	UP
ENSG00000260704.1	13	27953526	27955370	35.5526	2.35474	0.401551	5.86412	4.52e-09	2.96e-08	UP
ENSG00000260430.2	16	19086831	19098332	24.8035	2.35574	0.30605	7.69725	1.39e-14	1.79e-13	UP
ENSG00000226599.1	6	150650772	150652025	2.03	2.35662	0.740782	3.18126	0.00146638	0.00379029	UP
ENSG00000232233.1	3	186810880	186825521	3.94649	2.35753	0.430273	5.47915	4.27e-08	2.46e-07	UP
ENSG00000237339.5	9	135574935	135587112	10.2651	2.35762	0.630646	3.73841	0.000185184	0.000580185	UP
ENSG00000229720.1	6	169034197	169035642	1.68583	2.35766	0.495527	4.75788	1.96e-06	8.74e-06	UP
ENSG00000276434.1	13	113339450	113339958	7.99053	2.3582	0.378328	6.23322	4.57e-10	3.41e-09	UP
ENSG00000228016.1	2	172677141	172736206	1.9145	2.35826	0.661214	3.56656	0.000361698	0.00106551	UP
ENSG00000130600.21	11	1995166	2001470	2029.35	2.35835	0.431448	5.46614	4.6e-08	2.63e-07	UP
ENSG00000275139.1	21	45759804	45763758	1.93964	2.36131	0.691089	3.4168	0.000633618	0.00177315	UP
ENSG00000233559.2	7	130853720	130930682	70.7183	2.36398	0.383654	6.16175	7.19e-10	5.24e-09	UP
ENSG00000227197.1	7	132830693	132849593	3.25065	2.36475	0.900667	2.62556	0.00865068	0.0184585	UP
ENSG00000227189.2	4	1151372	1153701	12.3862	2.36721	0.38914	6.08318	1.18e-09	8.35e-09	UP
ENSG00000233340.1	10	112671812	112677819	1.39859	2.36798	1.05351	2.2477	0.0245953	0.0463572	UP
ENSG00000232677.11	19	36259540	36331770	1023.21	2.36842	0.251216	9.42779	4.19e-21	1.05e-19	UP
ENSG00000254827.7	11	2887344	2903813	197.997	2.36986	0.240782	9.84234	7.4e-23	2.18e-21	UP
ENSG00000230834.1	11	1776930	1778388	1.65241	2.37101	0.63658	3.72461	0.000195617	0.000610238	UP
ENSG00000232524.1	7	123456629	123459856	2.32029	2.37199	0.580026	4.08945	4.32e-05	0.000152719	UP
ENSG00000236268.6	1	82970820	82986208	3.45358	2.37275	0.571686	4.15044	3.32e-05	0.000119971	UP
ENSG00000257585.1	14	36070427	36165288	2.47663	2.37325	0.605394	3.92017	8.85e-05	0.0002947	UP
ENSG00000256481.1	11	64081690	64087175	1.61115	2.37338	0.588051	4.03602	5.44e-05	0.000188506	UP
ENSG00000267922.1	19	46101122	46196218	1.89878	2.37677	0.603404	3.93894	8.18e-05	0.000274374	UP
ENSG00000254302.2	8	34174886	34207513	1.1311	2.37728	0.82593	2.87831	0.00399814	0.0092893	UP
ENSG00000244332.1	10	94577439	94611238	1.72555	2.37746	0.591534	4.01915	5.84e-05	0.000201562	UP
ENSG00000253911.1	8	98603253	98606340	2.73525	2.37809	0.699466	3.39987	0.000674173	0.00187593	UP
ENSG00000232458.1	7	40964667	40979939	1.62443	2.37966	0.668111	3.56177	0.000368358	0.00108384	UP
ENSG00000259353.1	15	58856831	58865063	18.8974	2.37991	0.458092	5.19525	2.04e-07	1.06e-06	UP
ENSG00000237390.1	1	156388226	156395609	2.59806	2.38272	0.497096	4.79329	1.64e-06	7.42e-06	UP
ENSG00000262585.1	17	79915252	79926725	14.2994	2.38285	0.348204	6.84326	7.74e-12	7.15e-11	UP
ENSG00000175728.4	11	130672956	130717352	2.47066	2.38319	0.6206	3.84013	0.000122969	0.000399314	UP
ENSG00000185332.8	17	81311270	81330674	160.206	2.38339	0.22487	10.599	3.01e-26	1.2e-24	UP
ENSG00000224090.1	2	219002215	219015721	28.8239	2.38346	0.310144	7.68502	1.53e-14	1.96e-13	UP
ENSG00000232448.2	20	10172701	10186740	1.47738	2.38875	0.6658	3.5878	0.000333486	0.00099044	UP
ENSG00000250284.3	5	136734830	136763409	1.47298	2.38947	1.04247	2.29212	0.0218988	0.0418823	UP
ENSG00000249407.1	3	136959125	136982196	1.42028	2.38993	0.720829	3.31553	0.000914694	0.00246869	UP
ENSG00000257845.1	14	26775495	26822107	1.38623	2.39013	0.7888	3.03009	0.00244484	0.00598026	UP
ENSG00000226709.1	3	192516831	192521398	1.48339	2.39074	0.68228	3.50405	0.000458244	0.00132154	UP
ENSG00000163364.12	2	176611437	176637931	102.647	2.39268	0.360702	6.63341	3.28e-11	2.81e-10	UP
ENSG00000245928.2	4	75980790	76005942	2.57694	2.3933	0.570265	4.19682	2.71e-05	9.94e-05	UP
ENSG00000233635.2	17	63193930	63339053	4.62891	2.3941	0.5955	4.02032	5.81e-05	0.000200609	UP
ENSG00000273445.1	2	87477495	87478034	14.1741	2.39809	0.320629	7.47934	7.47e-14	8.73e-13	UP
ENSG00000249993.1	3	133429269	133455776	2.95088	2.39813	0.466838	5.13697	2.79e-07	1.42e-06	UP
ENSG00000269210.3	2	38959287	38960377	30.2306	2.39935	0.431073	5.566	2.61e-08	1.54e-07	UP
ENSG00000251054.1	5	97223371	97227957	1.54937	2.39938	0.74952	3.20122	0.00136849	0.00355757	UP
ENSG00000197670.6	20	53552770	53575863	85.6398	2.40013	0.241973	9.919	3.44e-23	1.04e-21	UP
ENSG00000235774.2	2	126308494	126343992	1.79505	2.40173	1.07844	2.22704	0.0259444	0.0485826	UP
ENSG00000249412.1	5	179963615	179964419	2.7987	2.40258	0.466468	5.15057	2.6e-07	1.33e-06	UP
ENSG00000236390.1	1	201673105	201674144	1.64596	2.40259	0.776498	3.09414	0.00197385	0.00493362	UP
ENSG00000261243.1	16	84495599	84497495	3.13924	2.40475	0.450731	5.33523	9.54e-08	5.21e-07	UP
ENSG00000249359.3	5	21323873	21341375	1.73596	2.40476	0.625571	3.84411	0.000120989	0.000393521	UP
ENSG00000249926.2	12	131662596	131664704	1.92084	2.40516	0.793682	3.03038	0.00244243	0.00597471	UP
ENSG00000232519.2	1	155609776	155610380	2.59716	2.40604	0.409088	5.88147	4.07e-09	2.68e-08	UP
ENSG00000271969.1	12	6964949	6965382	4.66145	2.40718	0.384626	6.2585	3.89e-10	2.92e-09	UP
ENSG00000258323.1	12	112063909	112065755	2.2855	2.4089	0.645516	3.73175	0.000190158	0.000594617	UP
ENSG00000214772.2	12	14665655	14757963	9.64181	2.40904	0.375817	6.41012	1.45e-10	1.16e-09	UP
ENSG00000229162.1	1	24961345	24963097	7.16892	2.40912	0.371092	6.49196	8.47e-11	6.92e-10	UP
ENSG00000250643.1	3	129954105	129969294	3.50756	2.4093	0.501075	4.80827	1.52e-06	6.92e-06	UP
ENSG00000233304.7	1	3940486	3955262	1.71026	2.40954	0.996985	2.41683	0.0156565	0.0311901	UP
ENSG00000203635.2	2	1620510	1625419	20.7826	2.41448	0.381262	6.33286	2.41e-10	1.86e-09	UP
ENSG00000233288.2	7	56528253	56538676	3.79306	2.4187	0.844633	2.86361	0.00418843	0.00968015	UP
ENSG00000262703.1	16	11348143	11349321	8.05387	2.41986	0.329129	7.35231	1.95e-13	2.18e-12	UP
ENSG00000248719.2	4	80182637	80197410	1.83047	2.4205	0.49114	4.92833	8.29e-07	3.92e-06	UP
ENSG00000235214.1	20	35285251	35285756	3.10804	2.42285	0.40896	5.92442	3.13e-09	2.1e-08	UP
ENSG00000249406.3	17	50199876	50215922	4.23991	2.42806	0.446182	5.44186	5.27e-08	2.99e-07	UP
ENSG00000262482.1	16	2939714	2954276	15.544	2.42911	0.354593	6.85042	7.36e-12	6.82e-11	UP
ENSG00000265443.1	17	30726305	30727564	6.04813	2.43038	0.454917	5.34248	9.17e-08	5.02e-07	UP
ENSG00000255366.1	8	47190772	47193262	50.518	2.4319	0.285734	8.51107	1.72e-17	3.01e-16	UP
ENSG00000232194.1	1	167820406	167821224	7.05483	2.43266	0.428079	5.68275	1.33e-08	8.16e-08	UP
ENSG00000204380.4	2	158658337	158735002	61.9242	2.43363	0.309407	7.86546	3.68e-15	5.08e-14	UP
ENSG00000270661.1	6	112217640	112219570	5.05961	2.43474	0.522915	4.65609	3.22e-06	1.39e-05	UP
ENSG00000266111.2	17	29352069	29404105	3.51738	2.4363	0.601935	4.04744	5.18e-05	0.000180191	UP
ENSG00000272798.1	22	25436312	25436915	1.33069	2.4368	0.640906	3.80212	0.000143463	0.000459908	UP
ENSG00000257191.1	12	78960258	79045644	3.60378	2.43693	0.589923	4.13093	3.61e-05	0.000129453	UP
ENSG00000281186.2	10	6772271	6779180	2.77519	2.43757	0.617643	3.94656	7.93e-05	0.000266597	UP
ENSG00000261293.1	16	12093627	12095307	1.78359	2.43948	0.937236	2.60285	0.00924522	0.0195783	UP
ENSG00000228980.4	3	109409990	109723273	1.6319	2.43952	1.07335	2.27281	0.0230375	0.0438014	UP
ENSG00000233508.4	20	43189998	43202603	4.0391	2.44309	0.927898	2.63293	0.00846508	0.018112	UP
ENSG00000231703.2	20	53397661	53412910	13.8858	2.44374	0.442715	5.5199	3.39e-08	1.98e-07	UP
ENSG00000228613.1	2	1546665	1620113	17.5078	2.44426	0.386377	6.3261	2.51e-10	1.94e-09	UP
ENSG00000250033.5	4	138057464	138178177	27.0703	2.44459	0.416904	5.86367	4.53e-09	2.97e-08	UP
ENSG00000250548.7	14	61556273	61570653	22.8668	2.44656	0.316174	7.73802	1.01e-14	1.33e-13	UP
ENSG00000229407.5	1	179816184	179818191	2.22917	2.44877	0.526291	4.65288	3.27e-06	1.41e-05	UP
ENSG00000233044.1	6	157107727	157119706	2.11392	2.45311	0.962063	2.54985	0.0107771	0.0223977	UP
ENSG00000279932.1	8	17510613	17511300	2.04095	2.45599	0.89186	2.75378	0.00589105	0.013106	UP
ENSG00000229178.1	3	195655565	195657927	6.97718	2.45668	0.344807	7.12481	1.04e-12	1.06e-11	UP
ENSG00000233358.2	6	22744395	23031780	3.05471	2.45711	0.646254	3.80208	0.000143486	0.000459945	UP
ENSG00000177788.7	1	229256892	229271242	51.1204	2.46055	0.184046	13.3692	9.15e-41	1.11e-38	UP
ENSG00000231226.1	6	30105240	30114724	27.3329	2.46057	0.293641	8.3795	5.32e-17	8.84e-16	UP
ENSG00000270557.1	2	157877683	157878565	16.6987	2.46075	0.276423	8.90212	5.48e-19	1.11e-17	UP
ENSG00000228142.3	9	95650104	95715721	2.00285	2.46081	0.478631	5.14136	2.73e-07	1.39e-06	UP
ENSG00000272727.2	4	145335263	145343559	4.34691	2.46164	0.685335	3.59187	0.000328314	0.000976801	UP
ENSG00000259463.1	15	41011597	41013300	2.05419	2.46199	1.04393	2.35839	0.0183542	0.0358735	UP
ENSG00000271216.2	13	42810366	42814897	3.94848	2.46405	0.481956	5.1126	3.18e-07	1.61e-06	UP
ENSG00000225506.2	1	47096653	47179271	13.967	2.46415	0.285095	8.64326	5.46e-18	1e-16	UP
ENSG00000260265.1	4	75081702	75084717	138.687	2.46607	0.312566	7.88976	3.03e-15	4.24e-14	UP
ENSG00000249293.1	5	73778039	73786491	1.50924	2.46609	0.577923	4.26716	1.98e-05	7.45e-05	UP
ENSG00000232162.1	13	27162855	27169135	1.92557	2.46745	1.07833	2.28821	0.0221254	0.0422523	UP
ENSG00000240040.6	2	88811186	88861563	15.6338	2.46764	0.355885	6.93382	4.1e-12	3.89e-11	UP
ENSG00000229896.2	6	12007670	12008856	17.2604	2.46802	0.361816	6.8212	9.03e-12	8.27e-11	UP
ENSG00000249102.3	5	33008934	33026025	1.29767	2.46879	0.90403	2.73087	0.00631666	0.013946	UP
ENSG00000260978.2	15	23565265	23569657	1.97395	2.46984	0.680393	3.63003	0.000283393	0.0008545	UP
ENSG00000269043.2	19	20432552	20571095	3.47062	2.47438	0.568486	4.35259	1.35e-05	5.21e-05	UP
ENSG00000258912.2	14	86006893	86062981	1.5087	2.47479	0.966941	2.5594	0.0104852	0.0218589	UP
ENSG00000214691.9	2	41860155	41894050	11.4378	2.47787	0.505226	4.90448	9.37e-07	4.39e-06	UP
ENSG00000235335.3	2	167814757	167941180	1.67871	2.47951	0.708594	3.4992	0.000466661	0.00134352	UP
ENSG00000235142.12	6	106705328	106788148	57.6919	2.47961	0.454262	5.45855	4.8e-08	2.73e-07	UP
ENSG00000271776.1	13	78596129	78599619	1.21265	2.48077	0.747127	3.32042	0.000898834	0.00243071	UP
ENSG00000258798.1	14	91418266	91421176	3.23923	2.48641	0.397556	6.25423	3.99e-10	3e-09	UP
ENSG00000267201.1	19	2458935	2462185	2.44475	2.48787	0.418	5.95184	2.65e-09	1.79e-08	UP
ENSG00000253182.1	8	29548171	29564341	2.08156	2.48817	0.607519	4.09562	4.21e-05	0.000149083	UP
ENSG00000235740.2	6	143554325	143562031	3.66578	2.48867	0.684135	3.63769	0.00027509	0.000831371	UP
ENSG00000253562.1	8	99091738	99094060	2.74511	2.4889	0.569158	4.37296	1.23e-05	4.79e-05	UP
ENSG00000254119.5	8	61785047	61944180	2.52029	2.48975	0.605981	4.10863	3.98e-05	0.000141561	UP
ENSG00000256982.3	16	89046172	89052975	2.41321	2.49239	0.563787	4.4208	9.83e-06	3.91e-05	UP
ENSG00000186960.14	14	28765640	28823817	1.60015	2.49666	1.0575	2.3609	0.0182304	0.0356581	UP
ENSG00000273001.1	10	3065424	3066001	15.1801	2.50103	0.3003	8.32845	8.19e-17	1.34e-15	UP
ENSG00000268108.1	19	49060613	49061132	2.36438	2.50525	0.513256	4.88108	1.06e-06	4.91e-06	UP
ENSG00000244675.2	3	194496317	194501503	24.8119	2.50589	0.349557	7.16876	7.57e-13	7.84e-12	UP
ENSG00000227769.7	2	215004782	215085488	4.58264	2.50696	0.4729	5.30126	1.15e-07	6.2e-07	UP
ENSG00000257588.1	12	49951512	49962924	126.027	2.50749	0.428164	5.85637	4.73e-09	3.09e-08	UP
ENSG00000236924.3	9	6645812	6694715	10.5089	2.51099	0.447126	5.61583	1.96e-08	1.18e-07	UP
ENSG00000255050.1	8	143573490	143577397	13.7042	2.51122	0.333185	7.537	4.81e-14	5.76e-13	UP
ENSG00000259518.2	15	82088569	82097694	3.98666	2.51189	0.472976	5.31082	1.09e-07	5.9e-07	UP
ENSG00000278462.1	13	46717423	46717688	2.45788	2.51259	0.613275	4.097	4.19e-05	0.000148294	UP
ENSG00000249835.2	5	83531352	83581320	4.69217	2.51358	0.546958	4.59557	4.32e-06	1.82e-05	UP
ENSG00000250230.3	11	61588442	61607550	18.5018	2.51394	0.395645	6.35401	2.1e-10	1.63e-09	UP
ENSG00000231150.5	6	38923029	38953099	1.9948	2.51456	0.498231	5.04697	4.49e-07	2.22e-06	UP
ENSG00000274591.1	12	46239106	46239473	2.4031	2.51618	0.709318	3.54733	0.000389161	0.0011394	UP
ENSG00000253842.2	8	100427559	100432726	1.9991	2.5163	0.507472	4.95851	7.1e-07	3.4e-06	UP
ENSG00000265246.1	17	27237859	27241661	11.5963	2.51676	0.455974	5.51953	3.4e-08	1.98e-07	UP
ENSG00000241884.2	3	67296300	67306359	1.46056	2.51802	0.94971	2.65136	0.00801695	0.0172699	UP
ENSG00000269489.1	1	151798054	151798602	8.55432	2.51837	0.343502	7.33146	2.28e-13	2.52e-12	UP
ENSG00000243766.8	7	27198575	27207259	2.08934	2.51864	0.768074	3.27916	0.00104116	0.00277937	UP
ENSG00000224707.1	6	20437821	20440178	1.57717	2.51931	0.826425	3.04844	0.00230031	0.00566292	UP
ENSG00000256083.1	12	65934777	65948479	1.61851	2.51981	0.741431	3.39857	0.000677393	0.00188414	UP
ENSG00000272163.2	8	24912163	24914717	4.67008	2.52126	0.658376	3.82952	0.000128396	0.00041588	UP
ENSG00000232518.3	2	38668202	38671421	2.58878	2.52209	0.624888	4.03607	5.44e-05	0.000188478	UP
ENSG00000232164.1	2	66383306	66392450	1.63993	2.52286	0.573839	4.39646	1.1e-05	4.34e-05	UP
ENSG00000227659.1	13	99690081	99690971	1.60027	2.52404	0.672599	3.75267	0.000174963	0.000550937	UP
ENSG00000237862.3	22	37339569	37355297	2.66723	2.52523	0.551336	4.58021	4.65e-06	1.95e-05	UP
ENSG00000237523.2	10	80207372	80219657	184.849	2.52532	0.187656	13.4572	2.79e-41	3.54e-39	UP
ENSG00000229327.1	10	32347397	32374488	2.25248	2.52555	0.906551	2.78588	0.0053382	0.0120163	UP
ENSG00000255571.10	15	89361579	89424983	157.047	2.52788	0.351645	7.18872	6.54e-13	6.81e-12	UP
ENSG00000254248.1	8	95071732	95087924	2.42863	2.5292	0.455993	5.54658	2.91e-08	1.71e-07	UP
ENSG00000273388.1	17	10291820	10317926	3.79178	2.52996	0.493834	5.12311	3.01e-07	1.53e-06	UP
ENSG00000264754.1	17	67524481	67525422	1.6731	2.53011	0.909695	2.78128	0.00541454	0.0121621	UP
ENSG00000230063.1	1	212297448	212299579	2.16664	2.5306	0.804075	3.14721	0.00164835	0.00420463	UP
ENSG00000260664.4	16	72425633	72533892	1.81529	2.53125	0.626193	4.04228	5.29e-05	0.000184008	UP
ENSG00000260015.1	16	71539834	71541825	7.71072	2.53231	0.50152	5.04926	4.44e-07	2.2e-06	UP
ENSG00000224984.1	6	54840118	54840855	2.23297	2.53666	0.695647	3.64647	0.000265867	0.0008061	UP
ENSG00000258869.1	14	97749264	97763989	1.66828	2.53678	0.972225	2.60925	0.00907401	0.0192641	UP
ENSG00000272872.1	22	15823197	15823890	10.7753	2.53771	0.379812	6.68151	2.36e-11	2.07e-10	UP
ENSG00000267055.1	7	20096137	20130475	2.34103	2.53827	0.681218	3.72608	0.000194484	0.000606883	UP
ENSG00000234111.6	4	157572490	157576154	2.15665	2.54016	0.607581	4.18078	2.91e-05	0.00010601	UP
ENSG00000280587.3	1	235064927	235074220	97.2401	2.54192	0.296059	8.58583	9.02e-18	1.61e-16	UP
ENSG00000251408.1	4	6202328	6206649	2.05043	2.54254	0.621164	4.09318	4.25e-05	0.000150519	UP
ENSG00000257913.4	12	48998367	49019241	43.6794	2.54304	0.231106	11.0038	3.67e-28	1.71e-26	UP
ENSG00000230065.1	2	132660526	132666990	1.58732	2.5442	0.617591	4.11956	3.8e-05	0.000135543	UP
ENSG00000230005.2	1	227743831	227747191	3.45985	2.54481	0.484156	5.25618	1.47e-07	7.8e-07	UP
ENSG00000230741.1	22	33320865	33322813	2.14824	2.54482	0.688884	3.69413	0.000220643	0.000680048	UP
ENSG00000229525.1	2	219388496	219403633	9.25643	2.54499	0.335891	7.57685	3.54e-14	4.29e-13	UP
ENSG00000253396.1	8	41435298	41440419	1.4424	2.54512	0.953636	2.66886	0.007611	0.0164805	UP
ENSG00000253408.6	8	42233674	42271266	6.09529	2.54627	0.433937	5.86784	4.42e-09	2.9e-08	UP
ENSG00000228369.2	1	52050918	52052683	2.95052	2.54912	0.539747	4.72282	2.33e-06	1.03e-05	UP
ENSG00000224272.2	2	241808312	241812016	23.7765	2.5492	0.385142	6.61885	3.62e-11	3.09e-10	UP
ENSG00000273328.5	3	42809414	42908105	62.1662	2.55019	0.419477	6.07946	1.21e-09	8.53e-09	UP
ENSG00000248968.1	5	10248325	10249915	2.92634	2.55025	0.423979	6.01505	1.8e-09	1.25e-08	UP
ENSG00000248115.1	4	52945649	52958087	9.47133	2.55095	0.480231	5.31192	1.08e-07	5.87e-07	UP
ENSG00000278467.1	1	223994262	223995196	15.5129	2.55141	0.322027	7.92298	2.32e-15	3.29e-14	UP
ENSG00000233214.1	19	35424062	35424652	5.26707	2.55233	0.637541	4.0034	6.24e-05	0.000214483	UP
ENSG00000224559.2	2	131637025	131649615	1.88803	2.55264	0.784586	3.25349	0.00113997	0.00301467	UP
ENSG00000234660.2	13	89181324	89280240	1.46884	2.5563	0.919705	2.77948	0.00544457	0.0122211	UP
ENSG00000254205.1	8	80122852	80127670	1.80626	2.55633	0.892623	2.86384	0.00418544	0.00967429	UP
ENSG00000254177.1	8	81058523	81067744	2.30225	2.55635	0.868241	2.94428	0.00323703	0.00768846	UP
ENSG00000261687.1	15	43184079	43185141	3.37806	2.5564	0.415666	6.15013	7.74e-10	5.61e-09	UP
ENSG00000246790.2	11	121447331	121453013	5.97245	2.55782	0.435755	5.86987	4.36e-09	2.86e-08	UP
ENSG00000267077.1	16	4795265	4796532	19.7131	2.55794	0.265755	9.62519	6.26e-22	1.7e-20	UP
ENSG00000262038.1	16	47529190	47529916	1.80367	2.55833	1.09189	2.34304	0.0191275	0.0371866	UP
ENSG00000230461.10	1	213817751	213988508	34.9798	2.5585	0.449697	5.68938	1.27e-08	7.87e-08	UP
ENSG00000259265.1	15	69037549	69043565	1.38287	2.55875	0.850342	3.00908	0.00262043	0.00636428	UP
ENSG00000189295.13	22	16654066	16675540	2.18119	2.56097	0.740201	3.45983	0.00054052	0.0015361	UP
ENSG00000267709.1	19	5847467	5858239	17.432	2.56292	0.326664	7.84572	4.3e-15	5.9e-14	UP
ENSG00000261266.2	16	23687049	23687689	2.76747	2.56364	0.450761	5.68736	1.29e-08	7.96e-08	UP
ENSG00000253400.1	9	26801733	26805862	1.27828	2.56565	0.826562	3.104	0.00190923	0.00478746	UP
ENSG00000231467.2	22	37080068	37082847	1.91328	2.56811	0.62339	4.11959	3.8e-05	0.00013554	UP
ENSG00000260604.3	6	3904920	3912072	76.7213	2.56867	0.36487	7.03995	1.92e-12	1.89e-11	UP
ENSG00000256268.3	12	65589111	65614169	6.84281	2.57037	0.558761	4.60012	4.22e-06	1.79e-05	UP
ENSG00000258620.2	14	100406599	100408928	2.55404	2.57045	0.672958	3.81963	0.000133651	0.00043121	UP
ENSG00000254814.1	11	75800877	75803415	2.01322	2.57065	0.4815	5.33883	9.35e-08	5.12e-07	UP
ENSG00000248103.1	5	181281375	181283652	5.38973	2.57065	0.599384	4.28883	1.8e-05	6.81e-05	UP
ENSG00000278351.1	12	45256473	45256726	1.81872	2.57132	1.10912	2.31834	0.0204306	0.0393854	UP
ENSG00000260744.1	16	47196311	47202429	3.0277	2.57347	0.638597	4.02989	5.58e-05	0.00019325	UP
ENSG00000256995.8	12	22699859	23188807	3.74458	2.57386	0.679482	3.78797	0.000151882	0.000484316	UP
ENSG00000271850.2	13	34347986	34616216	1.68595	2.57393	0.564291	4.56135	5.08e-06	2.12e-05	UP
ENSG00000253500.6	8	87540835	87755718	1.59539	2.57394	0.806804	3.19029	0.0014213	0.00368507	UP
ENSG00000237222.4	3	194708093	194826008	2.46388	2.57545	0.459123	5.60949	2.03e-08	1.22e-07	UP
ENSG00000249713.1	5	76606608	76608970	2.06367	2.57777	0.987884	2.60939	0.00907046	0.0192599	UP
ENSG00000228386.2	20	34014969	34017749	3.74455	2.57842	0.716417	3.59905	0.000319388	0.000952733	UP
ENSG00000270137.1	8	132826179	132826903	3.68624	2.58007	0.51015	5.05747	4.25e-07	2.11e-06	UP
ENSG00000272071.1	5	6779458	6779998	4.33003	2.58154	0.446753	5.77847	7.54e-09	4.8e-08	UP
ENSG00000250582.1	4	145497073	145502971	2.71147	2.58174	0.837466	3.0828	0.00205061	0.00510882	UP
ENSG00000259685.3	15	90102649	90138016	2.16611	2.58327	0.640302	4.03445	5.47e-05	0.000189719	UP
ENSG00000229646.2	6	14597514	14599690	3.30695	2.5833	0.513504	5.03073	4.89e-07	2.4e-06	UP
ENSG00000224733.1	6	128500527	128501176	2.19863	2.5857	0.990774	2.60978	0.00906002	0.0192412	UP
ENSG00000258760.1	14	65236480	65318790	9.07102	2.58704	0.351368	7.36277	1.8e-13	2.02e-12	UP
ENSG00000236324.1	6	157885114	157892786	1.84956	2.5907	1.00157	2.58665	0.00969149	0.0204033	UP
ENSG00000268257.2	6	160003291	160007664	2.70191	2.59182	0.822881	3.14969	0.00163445	0.00417575	UP
ENSG00000279220.4	2	206203543	206265326	1.9254	2.59269	0.958635	2.70456	0.00683942	0.0149748	UP
ENSG00000268460.2	19	46201552	46214838	19.4592	2.59486	0.367466	7.06151	1.65e-12	1.64e-11	UP
ENSG00000229719.6	11	64889560	64893455	12.2622	2.59706	0.495723	5.23894	1.62e-07	8.53e-07	UP
ENSG00000267905.5	19	51340695	51344117	2.21488	2.59954	0.493921	5.26307	1.42e-07	7.54e-07	UP
ENSG00000274827.4	14	19344578	19384587	1.81858	2.60046	0.936524	2.77671	0.00549114	0.0123158	UP
ENSG00000233384.3	1	224608130	224616220	7.44691	2.60064	0.455471	5.70978	1.13e-08	7.03e-08	UP
ENSG00000256218.1	12	5366048	5367774	1.60853	2.60364	0.72682	3.58223	0.00034067	0.00100917	UP
ENSG00000259503.1	15	70321576	70326742	2.22315	2.60599	0.585232	4.45293	8.47e-06	3.4e-05	UP
ENSG00000248975.2	14	29952397	30297043	1.4193	2.60693	1.07405	2.42721	0.0152156	0.0304297	UP
ENSG00000255790.6	12	11399381	11486708	1.89853	2.60802	0.742033	3.5147	0.000440249	0.00127473	UP
ENSG00000174325.6	2	188734155	188790104	1.97809	2.6115	0.526141	4.96351	6.92e-07	3.32e-06	UP
ENSG00000225146.1	7	1029025	1043891	2.4388	2.61812	0.564554	4.6375	3.53e-06	1.51e-05	UP
ENSG00000224259.9	1	159958035	159984750	118.469	2.6205	0.480011	5.45925	4.78e-08	2.72e-07	UP
ENSG00000237074.2	1	207240122	207309292	15.7642	2.62101	0.473853	5.53128	3.18e-08	1.86e-07	UP
ENSG00000229964.1	3	194091561	194109174	1.73322	2.6219	0.774639	3.38468	0.000712614	0.00196987	UP
ENSG00000234380.3	21	34745756	34784886	238.553	2.62208	0.229625	11.419	3.36e-30	1.88e-28	UP
ENSG00000232031.1	6	81724722	81736353	2.29768	2.62272	0.874703	2.99841	0.0027139	0.00656518	UP
ENSG00000231898.9	2	170332085	170408564	2.03191	2.62329	0.612706	4.28149	1.86e-05	7.03e-05	UP
ENSG00000266049.1	18	2688564	2833065	4.1042	2.62351	0.763613	3.43566	0.000591114	0.00166516	UP
ENSG00000245614.6	12	31019434	31073847	37.0405	2.62919	0.205307	12.8062	1.51e-37	1.47e-35	UP
ENSG00000248323.8	5	91054834	91314547	206.992	2.63121	0.354886	7.41424	1.22e-13	1.39e-12	UP
ENSG00000265394.1	17	30090366	30117497	2.49461	2.63291	0.59712	4.40935	1.04e-05	4.1e-05	UP
ENSG00000277619.1	5	135034521	135035894	2.00239	2.63535	0.546018	4.82649	1.39e-06	6.35e-06	UP
ENSG00000266397.1	18	2967018	2985410	3.61575	2.64035	0.691427	3.8187	0.000134154	0.000432686	UP
ENSG00000249175.1	5	94788789	94793599	2.92539	2.64444	0.865439	3.0556	0.00224612	0.00554375	UP
ENSG00000258380.1	14	89399995	89409469	3.56866	2.64484	0.883357	2.99408	0.00275278	0.00665007	UP
ENSG00000233332.1	1	234212606	234215088	5.29981	2.64659	0.470474	5.62537	1.85e-08	1.12e-07	UP
ENSG00000204832.10	10	17386919	17445758	42.7544	2.64663	0.63439	4.17193	3.02e-05	0.000109872	UP
ENSG00000237686.8	6	43931572	44074655	164.223	2.64762	0.285115	9.28616	1.6e-20	3.79e-19	UP
ENSG00000271771.1	5	34158121	34158767	2.96225	2.64778	0.676302	3.91509	9.04e-05	0.000300621	UP
ENSG00000272138.3	8	79768110	79802848	38.3981	2.65134	0.273081	9.70897	2.76e-22	7.76e-21	UP
ENSG00000223485.5	6	169157162	169163007	15.6448	2.65216	0.32797	8.08659	6.14e-16	9.19e-15	UP
ENSG00000260922.2	16	77234877	77299950	2.45567	2.65532	0.587643	4.51859	6.23e-06	2.56e-05	UP
ENSG00000260601.1	16	12545482	12546684	2.69719	2.65554	0.699205	3.79794	0.000145903	0.000467126	UP
ENSG00000273297.4	7	134368737	134432534	26.1851	2.65794	0.345678	7.68907	1.48e-14	1.9e-13	UP
ENSG00000278811.4	1	147258885	147517875	76.1446	2.65818	0.293854	9.0459	1.48e-19	3.17e-18	UP
ENSG00000204049.1	10	77866875	77869610	3.39696	2.66156	0.708279	3.75779	0.000171422	0.00054085	UP
ENSG00000214353.8	16	70755035	70773251	25.7719	2.66274	0.323587	8.22882	1.89e-16	2.99e-15	UP
ENSG00000236833.1	3	197660565	197665757	8.36727	2.66312	0.428922	6.20886	5.34e-10	3.95e-09	UP
ENSG00000237571.1	2	215274992	215277947	1.49401	2.66627	0.605566	4.40294	1.07e-05	4.22e-05	UP
ENSG00000255774.2	11	69475567	69481545	6.57016	2.66998	0.762722	3.50059	0.000464221	0.00133695	UP
ENSG00000227964.1	20	51831797	51862912	2.03856	2.67162	0.571914	4.67137	2.99e-06	1.3e-05	UP
ENSG00000227945.1	6	128027886	128085248	4.40107	2.67209	0.534816	4.99629	5.84e-07	2.84e-06	UP
ENSG00000231638.1	7	43508728	43522542	4.24573	2.67224	0.455065	5.87221	4.3e-09	2.82e-08	UP
ENSG00000259946.1	1	97967005	97968814	1.5875	2.67363	0.799888	3.34251	0.000830249	0.00226341	UP
ENSG00000260377.1	3	182739669	182740848	1.80042	2.67703	0.755194	3.54482	0.000392881	0.00114885	UP
ENSG00000222000.7	2	98331389	98356005	10.6357	2.67869	0.486674	5.50407	3.71e-08	2.15e-07	UP
ENSG00000249425.1	4	160539254	160586817	2.66203	2.68189	0.610459	4.39324	1.12e-05	4.39e-05	UP
ENSG00000255020.1	8	11345748	11347502	3.82458	2.68294	0.709591	3.78097	0.000156216	0.000496708	UP
ENSG00000254211.6	5	173778527	173809039	7.64928	2.68627	0.427698	6.28075	3.37e-10	2.55e-09	UP
ENSG00000275092.1	16	1707252	1707973	7.2231	2.68717	0.389625	6.89681	5.32e-12	5.01e-11	UP
ENSG00000254238.1	8	75026428	75029460	2.35062	2.68798	0.658311	4.08315	4.44e-05	0.000156628	UP
ENSG00000253535.5	8	24295814	24912073	5.20619	2.68851	0.475015	5.65984	1.52e-08	9.25e-08	UP
ENSG00000259103.2	14	75814502	75847698	2.25705	2.68951	0.876596	3.06813	0.002154	0.00533922	UP
ENSG00000259200.2	15	45705078	45931069	1.95312	2.69034	0.577755	4.65655	3.22e-06	1.39e-05	UP
ENSG00000274798.1	15	40874433	40874595	2.33969	2.69157	0.447164	6.01922	1.75e-09	1.22e-08	UP
ENSG00000274281.1	15	38851306	38853432	2.24865	2.69227	0.609098	4.42009	9.87e-06	3.92e-05	UP
ENSG00000258548.6	14	27612577	27639636	1.60648	2.69331	0.922142	2.92071	0.00349235	0.00822394	UP
ENSG00000237588.2	1	156687695	156691997	3.25185	2.69413	0.469964	5.73263	9.89e-09	6.19e-08	UP
ENSG00000269416.7	19	23399097	23416075	78.0967	2.69828	0.425192	6.34601	2.21e-10	1.71e-09	UP
ENSG00000261268.2	4	139564298	139623257	1.72525	2.69928	0.725151	3.72237	0.000197362	0.00061509	UP
ENSG00000256314.1	12	64654060	64655019	1.99878	2.70167	0.916448	2.94798	0.00319861	0.00760407	UP
ENSG00000269189.1	13	98233650	98234700	2.88775	2.70173	0.826497	3.2689	0.00107967	0.00287036	UP
ENSG00000225173.2	6	28837240	28839058	7.01	2.70195	0.43013	6.2817	3.35e-10	2.54e-09	UP
ENSG00000244286.1	3	124781155	124787757	2.45144	2.70263	0.601345	4.49431	6.98e-06	2.84e-05	UP
ENSG00000246095.2	4	13546075	13547801	3.23946	2.70422	0.623435	4.33762	1.44e-05	5.56e-05	UP
ENSG00000225857.5	1	180906651	180909166	7.4509	2.70579	0.431054	6.27714	3.45e-10	2.61e-09	UP
ENSG00000236069.2	1	192517190	192538102	2.11972	2.70614	0.638203	4.24025	2.23e-05	8.32e-05	UP
ENSG00000266278.1	18	70380140	70384591	2.38385	2.70802	0.651222	4.15837	3.21e-05	0.000116156	UP
ENSG00000230126.1	3	192515022	192516573	2.50985	2.70834	0.622533	4.35052	1.36e-05	5.26e-05	UP
ENSG00000235947.1	3	4749192	4751590	31.537	2.71182	0.363917	7.45176	9.21e-14	1.07e-12	UP
ENSG00000253932.1	8	13338574	13342754	1.65399	2.71262	1.19963	2.26122	0.0237456	0.0449852	UP
ENSG00000250244.5	5	133256492	133275977	5.44987	2.71314	0.559176	4.85203	1.22e-06	5.63e-06	UP
ENSG00000233397.3	2	162092232	162095032	1.55005	2.71481	0.563964	4.8138	1.48e-06	6.74e-06	UP
ENSG00000234715.2	7	103445207	103514007	17.0534	2.71602	0.484748	5.60295	2.11e-08	1.26e-07	UP
ENSG00000268186.1	19	48262900	48271283	2.77258	2.71648	0.57892	4.69232	2.7e-06	1.18e-05	UP
ENSG00000213057.5	1	178542752	178548889	34.4895	2.71732	0.234377	11.5938	4.43e-31	2.64e-29	UP
ENSG00000232850.3	9	128128529	128130628	10.1513	2.71764	0.359751	7.55422	4.21e-14	5.08e-13	UP
ENSG00000277566.1	12	113249466	113250042	9.67998	2.71957	0.369256	7.36499	1.77e-13	1.99e-12	UP
ENSG00000267291.1	19	38596346	38601694	4.87369	2.72356	0.523799	5.19964	2e-07	1.04e-06	UP
ENSG00000231081.1	20	26008791	26010531	9.47173	2.72484	0.360702	7.55426	4.21e-14	5.08e-13	UP
ENSG00000259345.7	15	38865322	39427195	48.9913	2.72584	0.3285	8.29783	1.06e-16	1.72e-15	UP
ENSG00000225077.3	1	6234692	6239444	28.2626	2.72722	0.329893	8.267	1.37e-16	2.2e-15	UP
ENSG00000231519.1	7	30069658	30075115	8.93021	2.72799	0.365811	7.45739	8.83e-14	1.02e-12	UP
ENSG00000225518.3	1	226083590	226090465	32.1077	2.72803	0.223184	12.2232	2.34e-34	1.78e-32	UP
ENSG00000244310.2	2	9110457	9116947	1.8919	2.72835	0.598487	4.55875	5.15e-06	2.14e-05	UP
ENSG00000237373.1	21	39217093	39219805	2.97847	2.72963	0.79466	3.43497	0.00059263	0.00166887	UP
ENSG00000259604.5	15	100861843	100874369	2.60916	2.73618	0.66791	4.09663	4.19e-05	0.000148485	UP
ENSG00000226235.1	1	205373252	205387440	11.8971	2.73624	0.394162	6.94192	3.87e-12	3.69e-11	UP
ENSG00000254008.1	8	142198356	142209003	2.73423	2.73723	0.792247	3.45502	0.000550251	0.00156154	UP
ENSG00000263477.1	17	29863402	29866092	2.63994	2.73824	0.802018	3.41419	0.000639727	0.00178787	UP
ENSG00000238273.3	2	105363038	105378839	38.6041	2.73835	0.330265	8.29138	1.12e-16	1.81e-15	UP
ENSG00000261327.5	16	88177298	88186929	15.1058	2.73844	0.343914	7.96257	1.69e-15	2.43e-14	UP
ENSG00000229618.3	7	12726152	13751920	2.52338	2.74001	0.61749	4.43733	9.11e-06	3.64e-05	UP
ENSG00000227121.2	10	52972612	53030024	1.7753	2.7413	1.2051	2.27474	0.0229216	0.0436066	UP
ENSG00000253217.1	8	100337595	100350707	20.4682	2.74207	0.387096	7.08368	1.4e-12	1.4e-11	UP
ENSG00000261325.3	16	47849307	47887130	1.65841	2.74273	0.698012	3.92935	8.52e-05	0.000284738	UP
ENSG00000262768.2	17	79800598	79802529	1.87503	2.74312	0.542177	5.05946	4.2e-07	2.09e-06	UP
ENSG00000233985.2	1	170173865	170304358	1.65916	2.74333	0.930348	2.94872	0.00319097	0.00758859	UP
ENSG00000256499.2	12	20120980	20136163	5.57183	2.74434	0.561368	4.88866	1.02e-06	4.73e-06	UP
ENSG00000249306.7	5	174336295	174532457	1.77761	2.74726	0.712598	3.85527	0.000115602	0.0003774	UP
ENSG00000267637.1	17	59784813	59785035	3.76391	2.75151	0.500281	5.49993	3.8e-08	2.2e-07	UP
ENSG00000227356.2	10	97828478	97849798	5.98697	2.75201	0.412773	6.66712	2.61e-11	2.27e-10	UP
ENSG00000231208.4	20	63808076	63816521	3.55966	2.75615	0.724976	3.80172	0.000143698	0.000460537	UP
ENSG00000273203.1	22	17067821	17070675	31.7702	2.75695	0.364416	7.56541	3.87e-14	4.68e-13	UP
ENSG00000279442.1	22	15298378	15304556	1.69061	2.75804	0.879529	3.13582	0.00171376	0.0043512	UP
ENSG00000255733.6	12	67989445	68234686	26.0099	2.75951	0.381421	7.2348	4.66e-13	4.94e-12	UP
ENSG00000253395.1	8	101122145	101126158	16.568	2.76083	0.304462	9.0679	1.21e-19	2.62e-18	UP
ENSG00000239216.1	1	119000618	119001405	1.49197	2.76142	0.540703	5.1071	3.27e-07	1.66e-06	UP
ENSG00000274372.5	1	148013203	148025934	6.49527	2.76143	0.387879	7.1193	1.08e-12	1.1e-11	UP
ENSG00000253593.2	8	133886496	133902407	11.7263	2.76148	0.530787	5.20262	1.96e-07	1.02e-06	UP
ENSG00000230432.1	2	219299002	219304130	1.49055	2.76185	0.644824	4.28311	1.84e-05	6.98e-05	UP
ENSG00000226363.4	2	176177717	176179009	36.32	2.7632	0.351362	7.86427	3.71e-15	5.13e-14	UP
ENSG00000232936.6	10	89645272	89652144	1.7987	2.7668	0.47572	5.81603	6.03e-09	3.89e-08	UP
ENSG00000231806.4	9	94555054	94603990	26.3342	2.76685	0.314291	8.80345	1.33e-18	2.59e-17	UP
ENSG00000254330.1	8	64703774	64734459	1.61354	2.76888	1.18389	2.3388	0.0193457	0.0375519	UP
ENSG00000228719.1	22	36445395	36454944	11.0551	2.76888	0.4534	6.10694	1.02e-09	7.26e-09	UP
ENSG00000277945.1	12	65830750	65831050	1.58823	2.76891	0.756998	3.65776	0.000254434	0.000773606	UP
ENSG00000271156.1	8	88808318	88808908	2.93717	2.76954	0.601238	4.6064	4.1e-06	1.74e-05	UP
ENSG00000249084.1	4	177343004	177357032	1.62727	2.77391	0.573689	4.83521	1.33e-06	6.09e-06	UP
ENSG00000224568.3	2	107529292	107556499	2.06079	2.77586	1.08807	2.55118	0.0107358	0.0223174	UP
ENSG00000224814.1	2	233693434	233708699	1.93186	2.77971	0.807017	3.44443	0.000572263	0.00161714	UP
ENSG00000258884.3	14	90820064	90828202	10.3447	2.77983	0.387281	7.1778	7.08e-13	7.36e-12	UP
ENSG00000261369.1	16	47299447	47317814	3.74628	2.78132	0.768699	3.61821	0.000296648	0.000890959	UP
ENSG00000224854.3	9	21966929	21967751	2.61193	2.78133	0.585235	4.7525	2.01e-06	8.96e-06	UP
ENSG00000273132.1	6	149852462	149853192	122.338	2.78195	0.293872	9.46655	2.89e-21	7.4e-20	UP
ENSG00000254364.1	8	100492528	100493713	2.8752	2.78231	0.479785	5.79909	6.67e-09	4.28e-08	UP
ENSG00000250614.1	7	76474587	76478856	4.27818	2.78263	0.549032	5.06825	4.01e-07	2e-06	UP
ENSG00000253844.2	8	51961458	52022974	4.62538	2.78651	0.48226	5.77803	7.56e-09	4.81e-08	UP
ENSG00000234361.1	6	157829143	157830573	2.10816	2.79256	1.13378	2.46306	0.0137758	0.0278558	UP
ENSG00000233848.1	6	20756103	20800694	1.99806	2.79714	0.978568	2.8584	0.00425782	0.00982381	UP
ENSG00000233461.6	1	231520729	231528618	365.332	2.79764	0.270668	10.3361	4.84e-25	1.75e-23	UP
ENSG00000258535.1	14	51765276	51825422	3.05127	2.79801	0.60281	4.64162	3.46e-06	1.48e-05	UP
ENSG00000264301.1	18	14969001	14970468	3.27981	2.79871	0.946574	2.95667	0.00310979	0.00741637	UP
ENSG00000250891.3	5	118000253	118562199	2.36615	2.80034	0.568725	4.92389	8.48e-07	4.01e-06	UP
ENSG00000230623.8	1	200333193	200478669	21.1687	2.80069	0.405077	6.91399	4.71e-12	4.46e-11	UP
ENSG00000275232.1	12	131447337	131455436	1.62234	2.80165	0.819298	3.41957	0.000627191	0.00175704	UP
ENSG00000223586.6	6	133821147	133872922	2.10197	2.80243	0.852053	3.28904	0.00100531	0.00269118	UP
ENSG00000244128.9	3	165206929	165846519	6.68846	2.80409	0.803299	3.49071	0.000481736	0.00138295	UP
ENSG00000188660.5	21	43446601	43453902	2.9242	2.80424	0.571766	4.90452	9.37e-07	4.39e-06	UP
ENSG00000176912.7	18	630886	658350	35.1101	2.80555	0.255499	10.9807	4.73e-28	2.17e-26	UP
ENSG00000254438.1	11	13921450	13924863	2.55581	2.80729	0.575456	4.87837	1.07e-06	4.97e-06	UP
ENSG00000279501.1	21	8996496	9018670	1.85101	2.8075	0.949987	2.95531	0.00312357	0.00744377	UP
ENSG00000235848.4	2	37949911	38067041	24.9049	2.80853	0.325834	8.61952	6.72e-18	1.22e-16	UP
ENSG00000272406.1	5	93741640	93743500	2.79485	2.80856	0.784261	3.58115	0.000342085	0.00101277	UP
ENSG00000266100.1	17	57522248	57523597	1.66885	2.80927	0.992311	2.83104	0.00463974	0.0105987	UP
ENSG00000255321.1	8	60551957	60553036	2.30313	2.81042	0.801775	3.50525	0.000456172	0.00131638	UP
ENSG00000267778.1	19	1238179	1239522	3.23725	2.81051	0.441551	6.36508	1.95e-10	1.53e-09	UP
ENSG00000255580.1	11	115363629	115377931	3.15757	2.81222	0.985709	2.853	0.00433092	0.00997117	UP
ENSG00000254163.1	5	156704058	156739812	1.80469	2.81258	0.614452	4.57738	4.71e-06	1.98e-05	UP
ENSG00000223872.2	7	157501322	157503908	2.6915	2.81286	0.926251	3.03682	0.0023909	0.005865	UP
ENSG00000242428.6	3	58824437	59019093	1.78691	2.8131	0.854959	3.29034	0.00100067	0.00268011	UP
ENSG00000249096.7	4	184365180	184382416	114.809	2.81324	0.276962	10.1575	3.07e-24	1.03e-22	UP
ENSG00000257083.7	12	66950754	67096410	1.56044	2.81466	1.15976	2.42693	0.0152273	0.0304473	UP
ENSG00000258240.6	12	110951683	110957820	2.10851	2.81678	0.736736	3.82332	0.000131666	0.000425328	UP
ENSG00000227773.1	1	155396010	155396978	3.87632	2.81679	0.613512	4.59126	4.41e-06	1.86e-05	UP
ENSG00000253539.1	8	99796615	99799187	2.1532	2.81878	1.02206	2.75795	0.00581659	0.0129581	UP
ENSG00000257279.1	12	116977442	116987337	25.3824	2.81916	0.377567	7.46665	8.23e-14	9.58e-13	UP
ENSG00000267696.6	19	27638483	27646483	1.86189	2.82082	0.561662	5.02228	5.11e-07	2.5e-06	UP
ENSG00000260066.1	5	1725149	1728172	2.2754	2.82511	0.728057	3.88034	0.000104309	0.00034314	UP
ENSG00000241388.6	12	120941728	120980968	113.839	2.83039	0.463445	6.10729	1.01e-09	7.24e-09	UP
ENSG00000229647.3	2	207166120	207248668	62.7321	2.83061	0.327574	8.64113	5.57e-18	1.02e-16	UP
ENSG00000258525.2	14	30876179	30889808	10.0563	2.83112	0.449479	6.29866	3e-10	2.29e-09	UP
ENSG00000257265.1	12	71007773	71032083	1.66219	2.83244	0.795494	3.5606	0.000370003	0.0010883	UP
ENSG00000203999.10	20	50292709	50315488	150.296	2.8353	0.224739	12.616	1.72e-36	1.54e-34	UP
ENSG00000261373.1	16	89711856	89718165	233.213	2.83537	0.230211	12.3164	7.39e-35	5.83e-33	UP
ENSG00000224658.1	6	148237585	148283408	1.67848	2.83622	0.747444	3.79456	0.000147905	0.000473102	UP
ENSG00000232613.7	2	65030720	65053017	23.9068	2.8369	0.305787	9.27736	1.74e-20	4.1e-19	UP
ENSG00000224220.1	2	25421117	25427643	22.9991	2.84006	0.336535	8.43913	3.2e-17	5.44e-16	UP
ENSG00000231295.1	7	120746738	120752514	3.11413	2.84233	0.626003	4.54044	5.61e-06	2.32e-05	UP
ENSG00000231210.3	7	116563594	116663829	3.02535	2.84295	0.618639	4.59549	4.32e-06	1.82e-05	UP
ENSG00000254973.2	8	143758153	143771870	52.7107	2.84759	0.247144	11.522	1.02e-30	5.89e-29	UP
ENSG00000250122.1	5	45890216	45895970	2.63871	2.84793	0.688004	4.13941	3.48e-05	0.00012528	UP
ENSG00000233077.2	20	50299876	50321486	26.8498	2.84846	0.254192	11.2059	3.81e-29	1.94e-27	UP
ENSG00000240405.7	3	69999550	70518064	3.10897	2.84975	0.565834	5.03636	4.74e-07	2.34e-06	UP
ENSG00000258689.2	14	70697948	70712458	20.8681	2.85281	0.368024	7.75171	9.07e-15	1.2e-13	UP
ENSG00000267466.1	17	77563368	77568695	29.8927	2.85433	0.515482	5.5372	3.07e-08	1.8e-07	UP
ENSG00000224972.1	9	6902670	6978859	2.35548	2.85449	0.92845	3.07447	0.00210877	0.0052373	UP
ENSG00000240198.5	3	56940040	56960854	1.60574	2.85834	1.25595	2.27584	0.0228556	0.0434969	UP
ENSG00000272703.1	18	11857155	11857554	2.3199	2.85905	0.730311	3.91484	9.05e-05	0.000300908	UP
ENSG00000256943.1	12	132275391	132278329	1.91636	2.85977	0.743557	3.84606	0.000120033	0.000390776	UP
ENSG00000233919.1	3	41162287	41168547	2.8292	2.86007	0.645977	4.42751	9.53e-06	3.8e-05	UP
ENSG00000248215.6	4	36496128	36641939	2.17486	2.86145	1.06268	2.69267	0.00708822	0.0154639	UP
ENSG00000228288.9	1	202810850	202812473	214.401	2.86726	0.204653	14.0103	1.35e-44	2.18e-42	UP
ENSG00000272954.1	22	21661934	21662363	14.7542	2.86755	0.338921	8.46084	2.65e-17	4.55e-16	UP
ENSG00000255689.2	11	115582283	115606307	1.92571	2.8679	0.638702	4.4902	7.12e-06	2.89e-05	UP
ENSG00000230569.1	2	138470656	138473932	2.09422	2.86872	0.933797	3.07211	0.00212554	0.00527552	UP
ENSG00000249295.1	5	69477472	69502466	3.93945	2.87291	0.545244	5.26903	1.37e-07	7.32e-07	UP
ENSG00000224260.6	1	209528455	209567673	1.82565	2.87301	0.753496	3.81291	0.000137343	0.000441935	UP
ENSG00000264458.1	17	32627739	32686484	2.25214	2.8739	0.758628	3.78828	0.000151692	0.00048382	UP
ENSG00000214043.8	12	126438837	126472790	4.00387	2.87571	0.662055	4.34361	1.4e-05	5.42e-05	UP
ENSG00000233993.1	20	18674395	18698709	1.96941	2.87833	1.17089	2.45824	0.0139619	0.0281942	UP
ENSG00000234703.1	21	35136638	35139222	1.82458	2.8785	0.592314	4.85975	1.18e-06	5.43e-06	UP
[truncated: 670 more rows]
