# Supplementary material for: Integrative multi-omics analysis identifies methylation-associated lncRNAs FAM83A-AS2 and AC012213.1 as candidate prognostic markers in lung adenocarcinoma
Source: Bioinform Adv. 2026 Jul 14;6(1):vbag096. doi: 10.1093/bioadv/vbag096 (PMC13384057; doi:10.1093/bioadv/vbag096)
Supplement: vbag096_Supplementary_Data [file vbag096_supplementary_data.zip › Supplementary Table S3.xlsx]

## Sheet: Sheet 1
Table: Differential methylation analysis between LUAD and normal samples.
CpG_sites	AveExpr	t	P.Value	adj.P.Val	Tumor_AVG	Normal_AVG	Delta Beta	CHR	MAPINFO	Region
cg25774643	0.625907	23.8778	7.25e-85	4.2e-81	0.660136	0.119957	0.540179	11	627175	island
cg18103859	0.656874	14.6795	7.08e-41	1.99e-38	0.689483	0.174869	0.514614	14	61110002	shore
cg04864807	0.7228	21.6236	7.37e-74	2.09e-70	0.754879	0.248631	0.506248	2	121412139	island
cg21039708	0.597302	14.8887	8.11e-42	2.51e-39	0.628611	0.134517	0.494093	14	57278729	island
cg23605961	0.717755	19.0901	1.52e-61	2.05e-58	0.74887	0.257837	0.491033	7	751331	shore
cg22620090	0.688623	16.7153	3.14e-50	1.95e-47	0.719626	0.23036	0.489266	6	105400993	island
cg06495961	0.627676	18.354	5.29e-58	5.82e-55	0.658538	0.171491	0.487048	7	153584582	island
cg21179088	0.653288	16.3827	1.13e-48	6.24e-46	0.684054	0.198531	0.485523	7	54612333	island
cg07915921	0.567561	16.2013	7.87e-48	4.05e-45	0.598318	0.112931	0.485388	12	54321502	island
cg06890747	0.659579	15.7823	6.83e-46	2.93e-43	0.69032	0.20519	0.48513	7	39649290	island
cg13539545	0.55494	17.2507	9.48e-53	7.23e-50	0.585636	0.101203	0.484434	14	60973823	island
cg22797031	0.635024	17.0727	6.56e-52	4.75e-49	0.665686	0.181802	0.483884	1	170630070	shore
cg22881914	0.578832	11.5423	1.65e-27	1.37e-25	0.609427	0.126593	0.482834	14	52536147	island
cg06962177	0.56599	18.5636	5.22e-59	6.05e-56	0.596502	0.11499	0.481512	1	63785946	island
cg03502002	0.528747	13.4176	2.57e-35	4.51e-33	0.559228	0.0781893	0.481039	18	74962133	island
cg06970510	0.600969	15.5044	1.29e-44	4.98e-42	0.631446	0.150482	0.480964	12	52401448	island
cg21266502	0.603634	14.1433	1.73e-38	4.05e-36	0.633869	0.156714	0.477155	4	155663225	shore
cg09887059	0.595773	21.6417	6.02e-74	1.74e-70	0.625977	0.149331	0.476646	12	113916664	island
cg06215569	0.516585	16.1172	1.93e-47	9.59e-45	0.546745	0.0707921	0.475953	1	110611465	island
cg16150752	0.494045	14.0081	6.83e-38	1.52e-35	0.524132	0.0493173	0.474815	5	16180072	island
cg22674699	0.527245	13.3881	3.44e-35	5.96e-33	0.557278	0.0833194	0.473959	2	176987918	island
cg17231999	0.520828	13.3594	4.57e-35	7.85e-33	0.550723	0.078942	0.471781	4	41882564	island
cg11536474	0.575957	17.4554	1.02e-53	8.43e-51	0.60582	0.134551	0.471268	2	63286049	island
cg14486338	0.585282	16.7934	1.35e-50	8.62e-48	0.614904	0.14744	0.467464	8	99440279	island
cg15811515	0.554879	13.8468	3.49e-37	7.24e-35	0.584464	0.117574	0.466889	16	31580989	island
cg08610862	0.64826	14.6369	1.1e-40	3.02e-38	0.677737	0.212548	0.465189	1	197888469	shore
cg09803262	0.611367	15.9428	1.24e-46	5.67e-44	0.640697	0.17783	0.462868	7	96622608	opensea
cg11213574	0.519905	12.4646	2.84e-31	3.39e-29	0.549172	0.0873056	0.461866	22	50623692	island
cg18322569	0.574024	13.8823	2.44e-37	5.15e-35	0.60318	0.143068	0.460112	1	91182777	island
cg12374721	0.549203	15.3263	8.39e-44	3.02e-41	0.578348	0.118393	0.459955	17	46799640	shore
cg10903903	0.543123	13.2537	1.3e-34	2.13e-32	0.572257	0.112488	0.459769	6	27647843	island
cg17712694	0.498472	13.689	1.71e-36	3.33e-34	0.527593	0.0680286	0.459564	5	16180068	island
cg05297854	0.508949	12.4081	4.87e-31	5.69e-29	0.537992	0.0796614	0.458331	22	50623687	island
cg21405799	0.571865	13.5975	4.27e-36	8.06e-34	0.600807	0.144062	0.456745	16	84002843	island
cg09765089	0.520085	17.0101	1.29e-51	9.1e-49	0.548971	0.093111	0.45586	7	27291346	island
cg08364561	0.565409	14.4184	1.04e-39	2.67e-37	0.59414	0.140731	0.453409	11	31846844	shore
cg12691004	0.56251	14.6401	1.06e-40	2.93e-38	0.591239	0.13785	0.453389	2	88352949	shore
cg20555674	0.526628	10.9129	4.91e-25	3.16e-23	0.555288	0.102999	0.452289	17	37321631	island
cg20399616	0.471025	9.44013	1.37e-19	4.95e-18	0.499628	0.0482334	0.451395	12	25055967	island
cg04415798	0.567249	14.8272	1.54e-41	4.66e-39	0.595814	0.145017	0.450797	14	37128586	shore
cg19760241	0.602906	18.4782	1.34e-58	1.52e-55	0.631468	0.180725	0.450744	17	35300010	island
cg01047586	0.55453	14.0438	4.76e-38	1.07e-35	0.58309	0.132383	0.450707	2	176933407	island
cg20699586	0.747823	26.8172	4.14e-99	6.58e-95	0.776309	0.326761	0.449548	1	227748719	island
cg07860213	0.530303	15.609	4.28e-45	1.72e-42	0.558785	0.109299	0.449486	8	70982039	island
cg05809668	0.513065	14.814	1.76e-41	5.29e-39	0.54154	0.0921685	0.449371	7	35301188	island
cg16732616	0.460782	14.9138	6.25e-42	1.95e-39	0.489229	0.0403053	0.448924	1	50886782	island
cg21472506	0.50537	14.3185	2.9e-39	7.19e-37	0.533726	0.0862329	0.447493	2	63283967	island
cg01381846	0.649019	15.4731	1.79e-44	6.86e-42	0.677373	0.22992	0.447453	7	27204785	island
cg10606834	0.587612	18.1109	7.71e-57	7.82e-54	0.61596	0.168592	0.447368	17	59532197	island
cg18267049	0.501472	16.5228	2.5e-49	1.43e-46	0.529803	0.0827007	0.447102	10	101875028	island
cg20443254	0.509345	13.632	3.02e-36	5.76e-34	0.537654	0.0908978	0.446756	12	108169020	island
cg07792478	0.569081	14.4462	7.83e-40	2.03e-37	0.597369	0.150956	0.446413	8	65290484	island
cg07636194	0.540221	11.4659	3.32e-27	2.68e-25	0.568487	0.122408	0.44608	6	27107282	island
cg18077971	0.595653	16.3137	2.36e-48	1.27e-45	0.623877	0.178469	0.445408	2	223164867	shore
cg03078269	0.511036	13.1793	2.72e-34	4.31e-32	0.539223	0.0943908	0.444832	12	54354974	island
cg14754787	0.585463	20.2558	3.43e-67	6.88e-64	0.61364	0.168976	0.444664	17	35299600	island
cg17985646	0.484446	12.3372	9.59e-31	1.09e-28	0.512558	0.0689146	0.443644	7	35293759	island
cg02013838	0.544442	13.5412	7.49e-36	1.38e-33	0.572544	0.129051	0.443494	2	105460715	island
cg26521404	0.496222	19.892	2e-65	3.55e-62	0.524319	0.0809077	0.443411	7	27204981	island
cg24947764	0.589746	15.7952	5.95e-46	2.56e-43	0.617829	0.17465	0.443179	4	41881359	island
cg26074603	0.549829	12.0391	1.62e-29	1.64e-27	0.577856	0.135556	0.4423	12	75603068	island
cg03738025	0.635293	18.2702	1.33e-57	1.42e-54	0.663279	0.221624	0.441655	6	105388694	island
cg17966560	0.621695	18.3225	7.49e-58	8.09e-55	0.649659	0.208359	0.4413	1	156357871	shore
cg14789818	0.73501	27.4836	2.64e-102	5.35e-98	0.762902	0.322732	0.44017	1	227748712	island
cg07974511	0.594938	17.3789	2.34e-53	1.87e-50	0.622739	0.183999	0.43874	2	63283013	island
cg14625175	0.505235	13.4743	1.46e-35	2.61e-33	0.532995	0.0949016	0.438094	7	27214056	island
cg00366850	0.670416	16.777	1.61e-50	1.02e-47	0.698169	0.260195	0.437974	2	45232417	island
cg18862481	0.503304	17.0353	9.84e-52	7.01e-49	0.531038	0.093361	0.437677	3	129693370	island
cg21101743	0.514184	13.0898	6.55e-34	1.01e-31	0.541899	0.104526	0.437373	7	39649254	island
cg10752158	0.57794	15.8105	5.06e-46	2.19e-43	0.605624	0.168745	0.436879	4	81185022	shelf
cg05139788	0.621708	15.9276	1.46e-46	6.62e-44	0.649348	0.213164	0.436183	6	50690647	shore
cg27252696	0.505292	15.4102	3.48e-44	1.31e-41	0.532927	0.0968101	0.436117	6	100912940	island
cg19777067	0.50703	14.6821	6.89e-41	1.94e-38	0.534655	0.098699	0.435956	4	174440103	island
cg13283952	0.709735	19.9717	8.22e-66	1.49e-62	0.737357	0.301457	0.4359	2	121412005	island
cg27032232	0.550808	16.8973	4.39e-51	2.96e-48	0.578413	0.142761	0.435652	7	153584609	island
cg04389897	0.572659	12.7996	1.12e-32	1.53e-30	0.600253	0.164788	0.435466	6	10398601	island
cg24221648	0.525982	13.1752	2.83e-34	4.48e-32	0.55348	0.119522	0.433958	13	79170283	island
cg01518607	0.626689	15.7162	1.37e-45	5.68e-43	0.654125	0.221144	0.432981	6	27235891	opensea
cg05057720	0.516776	12.9136	3.68e-33	5.28e-31	0.544166	0.111926	0.432239	14	38724675	island
cg03544320	0.531073	12.8692	5.67e-33	7.97e-31	0.558453	0.126369	0.432084	4	5894691	island
cg14621217	0.560204	14.719	4.71e-41	1.36e-38	0.587577	0.155596	0.431981	17	80944134	opensea
cg06158650	0.529195	17.2778	7.06e-53	5.49e-50	0.556545	0.124926	0.431619	1	119522637	island
cg23054189	0.476003	13.2654	1.16e-34	1.91e-32	0.503346	0.0718389	0.431507	1	248020692	island
cg22167515	0.478487	17.4462	1.13e-53	9.28e-51	0.50581	0.0746196	0.431191	1	91192466	island
cg04425920	0.533466	14.676	7.34e-41	2.06e-38	0.560782	0.129701	0.43108	10	50604518	island
cg27663938	0.544191	15.3121	9.74e-44	3.49e-41	0.571506	0.140434	0.431072	12	103696381	island
cg13784235	0.542144	14.4964	4.67e-40	1.23e-37	0.569453	0.138489	0.430964	6	108495865	island
cg05036656	0.609855	14.5423	2.92e-40	7.79e-38	0.637137	0.206597	0.430539	4	41875470	island
cg22524657	0.456172	8.90021	1e-17	2.91e-16	0.483428	0.0532862	0.430142	1	47999163	island
cg06544111	0.58085	12.7994	1.12e-32	1.53e-30	0.608061	0.178639	0.429422	7	27281344	shore
cg16404157	0.556337	12.8673	5.78e-33	8.12e-31	0.583504	0.154776	0.428728	14	38724648	island
cg01544903	0.504358	12.5295	1.52e-31	1.86e-29	0.531523	0.102826	0.428696	16	56697229	island
cg10568624	0.521268	12.9266	3.24e-33	4.67e-31	0.548406	0.120136	0.42827	9	100619991	island
cg06183338	0.513203	15.2879	1.26e-43	4.46e-41	0.540338	0.112109	0.428229	5	178004204	island
cg19619405	0.488521	11.9848	2.7e-29	2.66e-27	0.51565	0.0875162	0.428134	12	43945892	island
cg11213690	0.558664	17.978	3.32e-56	3.24e-53	0.58579	0.157717	0.428073	7	149112402	island
cg16768018	0.528151	19.7351	1.16e-64	1.9e-61	0.555261	0.127427	0.427834	3	147108843	island
cg04021697	0.472772	12.861	6.15e-33	8.6e-31	0.49987	0.0722183	0.427652	1	3567303	island
cg06809252	0.564282	14.0376	5.06e-38	1.14e-35	0.59135	0.164179	0.427171	1	110612044	island
cg26447413	0.544454	13.1937	2.36e-34	3.76e-32	0.571499	0.144696	0.426803	9	89560715	island
cg00582971	0.485094	12.6509	4.72e-32	6.04e-30	0.512139	0.0853402	0.426798	5	178422128	island
cg09422450	0.605804	18.2498	1.67e-57	1.76e-54	0.632837	0.206225	0.426612	16	79623618	island
cg05858889	0.490385	12.1336	6.63e-30	6.98e-28	0.517386	0.0912748	0.426111	7	39649224	shore
cg24375409	0.553217	13.6544	2.41e-36	4.65e-34	0.580172	0.154786	0.425387	1	38200920	island
cg11899535	0.539573	13.4325	2.21e-35	3.9e-33	0.566527	0.141168	0.425359	7	70598282	island
cg25622366	0.47074	14.7143	4.94e-41	1.42e-38	0.497687	0.0724316	0.425255	2	63281139	island
cg07565505	0.517786	13.2268	1.7e-34	2.74e-32	0.544723	0.119625	0.425098	5	1887300	island
cg01335367	0.532709	13.2588	1.24e-34	2.03e-32	0.559646	0.134548	0.425098	12	110172208	opensea
cg13246235	0.634965	15.733	1.15e-45	4.83e-43	0.6619	0.236821	0.42508	6	12749978	island
cg25881804	0.465751	17.2661	8.02e-53	6.18e-50	0.492686	0.0676159	0.42507	20	21081901	island
cg15126975	0.465381	14.6612	8.56e-41	2.38e-38	0.492273	0.0678831	0.42439	2	175208605	island
cg05971966	0.516292	13.6981	1.56e-36	3.05e-34	0.543179	0.118865	0.424314	5	40681137	island
cg14416311	0.480966	11.2848	1.73e-26	1.3e-24	0.507825	0.0839636	0.423861	9	89560881	island
cg03091551	0.550516	15.8667	2.79e-46	1.23e-43	0.577373	0.153536	0.423836	14	57275967	island
cg04765848	0.469683	11.1913	4.04e-26	2.92e-24	0.496533	0.0728128	0.42372	1	53527576	island
cg14699728	0.518339	12.0114	2.1e-29	2.1e-27	0.545185	0.121523	0.423662	11	66188522	island
cg22795586	0.628851	16.0267	5.07e-47	2.43e-44	0.655661	0.232574	0.423087	1	170629555	shore
cg24114556	0.49334	15.0778	1.13e-42	3.69e-40	0.520146	0.0971078	0.423038	17	44897431	shore
cg24856726	0.467867	13.5662	5.84e-36	1.09e-33	0.494627	0.0723135	0.422314	12	108169333	island
cg20232986	0.510678	13.5372	7.8e-36	1.44e-33	0.537435	0.11517	0.422265	6	100915767	island
cg25319067	0.624611	13.34	5.54e-35	9.4e-33	0.651367	0.229128	0.42224	6	10383084	shore
cg15219228	0.525472	12.0081	2.16e-29	2.16e-27	0.552224	0.130051	0.422173	6	35479628	island
cg27142536	0.63135	15.1866	3.63e-43	1.24e-40	0.658062	0.236506	0.421556	11	20618198	island
cg15132565	0.528122	12.0645	1.27e-29	1.31e-27	0.554806	0.133698	0.421108	5	72740154	island
cg09578475	0.565074	12.7231	2.35e-32	3.1e-30	0.591744	0.170852	0.420892	19	9473688	island
cg26422458	0.57617	18.1771	3.72e-57	3.82e-54	0.602834	0.18204	0.420795	1	79472452	island
cg23913421	0.541252	12.1531	5.51e-30	5.85e-28	0.567896	0.147426	0.42047	6	50674663	opensea
cg06702880	0.448966	10.8889	6.07e-25	3.86e-23	0.475595	0.0553517	0.420244	4	155663094	shore
cg16731240	0.595551	11.0518	1.42e-25	9.66e-24	0.622171	0.202073	0.420098	19	52391250	island
cg00089798	0.465838	12.053	1.42e-29	1.45e-27	0.492458	0.0723644	0.420094	12	62585204	island
cg20146541	0.448366	14.7792	2.53e-41	7.51e-39	0.474983	0.0549388	0.420044	1	248020697	island
cg12534216	0.461007	10.7307	2.46e-24	1.48e-22	0.487613	0.0677286	0.419885	6	30095570	island
cg17774559	0.546039	12.5332	1.47e-31	1.8e-29	0.572641	0.152832	0.419809	5	1879698	island
cg03596016	0.46711	9.40312	1.85e-19	6.58e-18	0.493705	0.0740013	0.419703	1	246952362	island
cg15285250	0.483456	11.9302	4.49e-29	4.35e-27	0.51004	0.0905118	0.419529	7	8482107	island
cg04559779	0.560638	13.6488	2.55e-36	4.9e-34	0.587203	0.167977	0.419226	8	65291730	shore
cg13300273	0.554254	13.7892	6.23e-37	1.27e-34	0.580814	0.161672	0.419142	1	200842890	island
cg17437939	0.533092	10.9576	3.29e-25	2.16e-23	0.559647	0.140582	0.419065	7	97361252	island
cg15377283	0.625436	14.9008	7.15e-42	2.22e-39	0.651985	0.233008	0.418977	8	55371369	island
cg00178897	0.474693	11.8921	6.42e-29	6.14e-27	0.50121	0.0827512	0.418458	2	175208588	island
cg21831931	0.53109	14.2304	7.12e-39	1.71e-36	0.557605	0.139157	0.418449	3	5137953	island
cg02753187	0.542872	12.8785	5.18e-33	7.32e-31	0.569368	0.151228	0.41814	17	46919180	opensea
cg06947913	0.465835	12.1825	4.17e-30	4.48e-28	0.492318	0.0743981	0.417919	12	50297793	island
cg06637517	0.515472	12.712	2.61e-32	3.43e-30	0.541945	0.124165	0.41778	3	52407344	opensea
cg10541864	0.517484	12.4544	3.13e-31	3.73e-29	0.543955	0.126203	0.417752	4	174450722	island
cg04360793	0.6548	16.9216	3.38e-51	2.31e-48	0.681268	0.263561	0.417708	1	79472361	island
cg04362586	0.523838	10.6905	3.51e-24	2.07e-22	0.5503	0.132691	0.417609	2	45231782	island
cg06592987	0.506797	13.2247	1.74e-34	2.79e-32	0.533259	0.115661	0.417598	7	149112142	shore
cg25947489	0.548807	10.4658	2.5e-23	1.35e-21	0.575265	0.157733	0.417532	8	95246814	opensea
cg06793562	0.563029	14.7495	3.44e-41	1e-38	0.589465	0.172273	0.417192	6	85482570	island
cg10785263	0.529062	12.1326	6.69e-30	7.04e-28	0.555496	0.138342	0.417153	1	63785867	island
cg10168149	0.4588	14.8775	9.11e-42	2.81e-39	0.485202	0.0685423	0.41666	2	200335558	island
cg23972738	0.638747	15.0961	9.35e-43	3.09e-40	0.665139	0.248634	0.416506	2	66667039	opensea
cg18372607	0.511966	13.8593	3.08e-37	6.43e-35	0.538356	0.121889	0.416467	11	31827084	shore
cg06424065	0.555927	18.4733	1.42e-58	1.6e-55	0.582309	0.165955	0.416355	4	6247640	island
cg23217622	0.473238	12.9089	3.85e-33	5.51e-31	0.499614	0.0833714	0.416243	1	156405438	island
cg01405040	0.498496	15.2647	1.6e-43	5.64e-41	0.524861	0.10878	0.416081	2	176964137	island
cg01581084	0.664732	15.0744	1.17e-42	3.82e-40	0.691093	0.27509	0.416003	8	99961874	shore
cg11268834	0.638039	14.7522	3.34e-41	9.76e-39	0.664395	0.248462	0.415933	2	224824500	shore
cg10122865	0.542142	13.6403	2.78e-36	5.32e-34	0.568491	0.152666	0.415824	2	63284132	island
cg24887265	0.574296	14.94	4.76e-42	1.5e-39	0.60063	0.185059	0.41557	2	45233528	shore
cg18961681	0.505737	14.3967	1.3e-39	3.3e-37	0.532065	0.116584	0.41548	7	32467657	island
cg25536739	0.528731	14.327	2.66e-39	6.61e-37	0.555057	0.139602	0.415456	5	54518883	shore
cg27443071	0.511223	12.431	3.91e-31	4.62e-29	0.537526	0.122441	0.415085	4	190939090	island
cg10356613	0.446441	10.6509	4.97e-24	2.9e-22	0.472741	0.0576917	0.415049	17	35294491	island
cg05129325	0.573649	11.9223	4.84e-29	4.67e-27	0.599931	0.18518	0.414751	1	215255161	shore
cg11642106	0.524074	14.3074	3.24e-39	8.01e-37	0.550354	0.135636	0.414717	3	27772805	shore
cg15092343	0.538084	15.0423	1.64e-42	5.28e-40	0.564362	0.149664	0.414698	4	4860061	island
cg19370054	0.466642	12.0966	9.4e-30	9.75e-28	0.492918	0.0782411	0.414677	2	98964186	island
cg05983315	0.527148	10.1095	5.31e-22	2.49e-20	0.553421	0.138801	0.41462	19	58545837	island
cg19043574	0.498615	11.5408	1.67e-27	1.39e-25	0.524868	0.11057	0.414298	2	99439533	island
cg09570682	0.445659	14.3821	1.51e-39	3.82e-37	0.471903	0.0577399	0.414164	6	106429443	island
cg22571664	0.487407	11.4643	3.37e-27	2.72e-25	0.513646	0.0995652	0.414081	5	32713112	island
cg09513990	0.494524	14.663	8.4e-41	2.34e-38	0.520734	0.107113	0.413621	6	27235822	opensea
cg14564076	0.501526	12.3267	1.06e-30	1.2e-28	0.52773	0.11421	0.413519	7	153584873	island
cg25503903	0.497381	13.5094	1.03e-35	1.88e-33	0.523526	0.110924	0.412602	3	138679512	island
cg21647227	0.533752	15.2109	2.82e-43	9.76e-41	0.559881	0.147526	0.412355	1	119527111	island
cg01701649	0.725769	18.0834	1.04e-56	1.04e-53	0.751894	0.339611	0.412283	16	48589954	opensea
cg25092838	0.503398	13.5053	1.07e-35	1.95e-33	0.529517	0.117338	0.412179	14	57279115	island
cg07149609	0.510576	14.2395	6.49e-39	1.56e-36	0.53669	0.124579	0.412111	1	170630734	island
cg08049853	0.62019	14.5247	3.49e-40	9.27e-38	0.646295	0.234323	0.411972	4	41875784	island
cg18279094	0.574272	12.3731	6.81e-31	7.83e-29	0.600374	0.188446	0.411928	1	63790044	island
cg23497016	0.530247	15.519	1.1e-44	4.31e-42	0.556347	0.144459	0.411888	2	66666684	opensea
cg10148473	0.465961	10.8487	8.68e-25	5.43e-23	0.492024	0.0807198	0.411304	12	75601824	shore
cg23989673	0.474459	13.2273	1.69e-34	2.72e-32	0.500521	0.0892249	0.411296	15	53098257	island
cg17526573	0.501252	11.3803	7.26e-27	5.65e-25	0.527285	0.116454	0.410831	2	50574708	island
cg24613080	0.509549	19.0034	3.99e-61	5.21e-58	0.535559	0.125089	0.41047	17	32484035	island
cg25339566	0.448312	12.5639	1.09e-31	1.35e-29	0.474321	0.0638663	0.410455	1	67218165	island
cg04037038	0.458624	10.2194	2.08e-22	1.02e-20	0.484628	0.0742497	0.410378	2	183732062	island
cg07329360	0.619435	15.4302	2.82e-44	1.07e-41	0.645433	0.235148	0.410286	11	31841768	island
cg14732324	0.433154	10.8626	7.67e-25	4.83e-23	0.459135	0.0491313	0.410004	5	528621	island
cg15427886	0.51292	16.3179	2.26e-48	1.22e-45	0.538879	0.12921	0.409669	8	55379663	island
cg00995986	0.676343	15.5729	6.26e-45	2.49e-42	0.702297	0.292713	0.409584	2	66665428	shelf
cg13019491	0.481604	14.1353	1.88e-38	4.38e-36	0.507553	0.0980527	0.4095	14	60977856	island
cg19987768	0.466707	9.8765	3.78e-21	1.62e-19	0.492628	0.0835553	0.409073	17	750306	opensea
cg20431250	0.547598	15.1511	5.27e-43	1.78e-40	0.573518	0.16447	0.409047	6	108492653	shore
cg03532926	0.527711	15.2116	2.79e-43	9.69e-41	0.553626	0.144652	0.408975	7	153584839	island
cg13620034	0.464759	10.2716	1.33e-22	6.67e-21	0.490661	0.081891	0.40877	8	72755052	shore
cg26091021	0.475028	16.2138	6.88e-48	3.57e-45	0.500926	0.09222	0.408706	2	177021826	shelf
cg26162582	0.466544	11.0408	1.56e-25	1.06e-23	0.492437	0.0838046	0.408633	12	4918391	island
cg05501996	0.658191	17.6042	2e-54	1.77e-51	0.684074	0.275615	0.408458	5	50673730	opensea
cg26751356	0.53487	14.1798	1.19e-38	2.82e-36	0.560744	0.152412	0.408332	13	112712635	island
cg03184290	0.509688	13.7257	1.18e-36	2.34e-34	0.535557	0.127322	0.408234	4	111550666	shore
cg24035245	0.601664	20.4421	4.25e-68	9.24e-65	0.627524	0.21941	0.408114	1	119535928	island
cg27288226	0.65031	14.161	1.45e-38	3.4e-36	0.676161	0.268203	0.407957	19	57618436	island
cg17174023	0.612286	12.2572	2.05e-30	2.26e-28	0.638136	0.230182	0.407954	22	50987453	island
cg02745847	0.606674	13.3668	4.25e-35	7.32e-33	0.632518	0.224673	0.407844	17	47075880	island
cg10300684	0.487084	11.2726	1.93e-26	1.44e-24	0.512914	0.105289	0.407625	14	29236323	shore
cg23064609	0.533896	11.8401	1.04e-28	9.77e-27	0.559716	0.152243	0.407474	2	175208594	island
cg24005685	0.542451	13.9087	1.87e-37	4e-35	0.568271	0.160798	0.407473	4	111549880	island
cg08607018	0.47754	12.1089	8.37e-30	8.72e-28	0.50335	0.0960255	0.407325	19	31842873	island
cg11940285	0.485276	13.9151	1.75e-37	3.77e-35	0.511084	0.103806	0.407278	3	129693385	island
cg16391955	0.510338	17.703	6.79e-55	6.18e-52	0.536133	0.129067	0.407066	1	50881185	island
cg15564098	0.54311	12.872	5.52e-33	7.77e-31	0.568903	0.161859	0.407044	7	27281346	shore
cg26831119	0.558082	14.6206	1.3e-40	3.56e-38	0.583874	0.176847	0.407027	4	111550830	shore
cg00074145	0.579963	12.8971	4.32e-33	6.14e-31	0.605741	0.198941	0.4068	15	53075505	shore
cg05085500	0.502702	12.3831	6.19e-31	7.16e-29	0.528458	0.122008	0.406449	6	19692172	island
cg03655683	0.523872	12.4065	4.95e-31	5.77e-29	0.549626	0.143202	0.406423	2	63281383	shore
cg01009664	0.478857	10.3342	7.78e-23	4e-21	0.504599	0.0983518	0.406247	3	129693613	island
cg18698788	0.462543	11.925	4.72e-29	4.55e-27	0.488265	0.082353	0.405912	15	89952499	island
cg01642521	0.436075	12.9827	1.87e-33	2.76e-31	0.461782	0.0560893	0.405693	11	20618250	island
cg02037307	0.605177	21.9615	1.65e-75	5.24e-72	0.630865	0.225475	0.40539	5	134363562	island
cg09671258	0.448143	10.8743	6.92e-25	4.37e-23	0.47382	0.068606	0.405214	1	180202530	island
cg16845394	0.532368	12.4113	4.73e-31	5.53e-29	0.558034	0.152992	0.405042	8	109096007	shore
cg04738965	0.524906	19.4625	2.42e-63	3.57e-60	0.550571	0.145533	0.405038	3	147127662	island
cg13445796	0.460912	11.7259	3.02e-28	2.69e-26	0.486569	0.0816604	0.404909	11	20181725	island
cg01452847	0.501741	13.7552	8.78e-37	1.76e-34	0.527397	0.122515	0.404882	17	46711341	island
cg15031661	0.464257	10.931	4.18e-25	2.71e-23	0.48991	0.0850718	0.404838	1	240256603	island
cg03679755	0.465075	14.4918	4.9e-40	1.29e-37	0.490715	0.0860734	0.404642	10	101875035	island
cg18969232	0.573711	14.7277	4.31e-41	1.24e-38	0.599349	0.194747	0.404602	2	45156937	island
cg14523847	0.547921	14.2363	6.71e-39	1.61e-36	0.57355	0.169094	0.404456	7	153584597	island
cg05131483	0.526043	14.8062	1.91e-41	5.71e-39	0.551669	0.147261	0.404408	16	23706242	opensea
cg23817096	0.563826	14.6443	1.02e-40	2.81e-38	0.589441	0.185206	0.404235	6	1620687	island
cg10512745	0.437056	9.80537	6.84e-21	2.85e-19	0.462659	0.0586219	0.404037	1	50884480	island
cg23746497	0.67913	20.1081	1.79e-66	3.46e-63	0.704731	0.300716	0.404015	6	105388668	island
cg00177388	0.543639	13.5412	7.49e-36	1.38e-33	0.569239	0.165246	0.403992	5	72677886	island
cg26492446	0.414007	10.6808	3.82e-24	2.25e-22	0.439599	0.0357239	0.403875	20	61638574	island
cg18479593	0.50372	10.3903	4.8e-23	2.52e-21	0.529306	0.125516	0.40379	14	57265560	island
cg00116092	0.598926	16.1612	1.21e-47	6.14e-45	0.624509	0.220773	0.403736	1	217313044	shore
cg11174855	0.513776	17.5211	4.97e-54	4.22e-51	0.539358	0.135632	0.403726	10	134598352	island
cg24693341	0.50909	11.9946	2.46e-29	2.43e-27	0.534673	0.130948	0.403725	4	41746947	shore
cg15084543	0.68144	19.2969	1.53e-62	2.19e-59	0.707003	0.303577	0.403426	1	79472408	island
cg26509691	0.524509	16.9973	1.49e-51	1.04e-48	0.550067	0.146729	0.403338	5	134363516	island
cg16006349	0.617568	14.7661	2.89e-41	8.53e-39	0.643126	0.239793	0.403333	12	54360460	island
cg03947979	0.478366	11.5846	1.12e-27	9.41e-26	0.503902	0.10092	0.402982	6	78176785	shelf
cg07837260	0.50541	11.957	3.5e-29	3.42e-27	0.530939	0.12807	0.402869	9	19788564	island
cg04294888	0.42949	8.31426	8.64e-16	2e-14	0.455017	0.0521832	0.402833	22	28839249	opensea
cg24110050	0.452139	11.471	3.17e-27	2.57e-25	0.477661	0.0748932	0.402768	1	67217853	shore
cg18235734	0.517283	13.4723	1.49e-35	2.66e-33	0.542778	0.140446	0.402331	1	91301731	island
cg05323533	0.677816	16.4484	5.56e-49	3.14e-46	0.7033	0.301124	0.402176	4	41750362	shore
cg03361585	0.43808	11.1875	4.18e-26	3.02e-24	0.463554	0.0615419	0.402012	20	47444241	island
cg26476852	0.508737	15.145	5.61e-43	1.89e-40	0.534211	0.132203	0.402008	7	27204728	island
cg20216139	0.611002	15.1455	5.58e-43	1.88e-40	0.636465	0.23463	0.401835	11	16632509	island
cg22604316	0.503637	12.3819	6.26e-31	7.23e-29	0.529099	0.12727	0.401829	1	46958801	shore
cg13023623	0.629435	17.8076	2.16e-55	2.01e-52	0.65489	0.253184	0.401706	14	57276257	island
cg07197230	0.527245	10.8487	8.68e-25	5.43e-23	0.552686	0.151194	0.401492	22	17956641	opensea
cg10511988	0.608356	13.5823	4.97e-36	9.32e-34	0.633796	0.232315	0.401481	10	118891706	shore
cg22438763	0.546024	13.9079	1.88e-37	4.03e-35	0.571462	0.170032	0.40143	1	47900256	island
cg05527869	0.430949	9.19575	9.8e-19	3.19e-17	0.456373	0.055155	0.401218	17	35294476	island
cg07068674	0.64373	15.9179	1.62e-46	7.28e-44	0.669153	0.267955	0.401198	14	37123778	shore
cg23619365	0.470734	12.9117	3.75e-33	5.37e-31	0.496154	0.0949986	0.401155	13	112712009	island
cg26568372	0.589874	14.5557	2.54e-40	6.82e-38	0.615289	0.214202	0.401087	1	91190173	shore
cg15222899	0.507511	15.3177	9.19e-44	3.3e-41	0.532915	0.132008	0.400907	18	55095249	island
cg06151243	0.497979	12.7446	1.9e-32	2.55e-30	0.523373	0.122627	0.400746	17	5000872	island
cg13644317	0.568393	13.6668	2.13e-36	4.13e-34	0.593785	0.193068	0.400717	18	70536461	island
cg14294859	0.57198	11.0094	2.07e-25	1.39e-23	0.597362	0.196809	0.400553	9	130862556	opensea
cg26517714	0.501131	13.0187	1.32e-33	1.97e-31	0.526499	0.126159	0.400341	5	170736245	island
cg01295392	0.617815	17.2059	1.54e-52	1.16e-49	0.643178	0.242908	0.40027	12	108169569	island
cg18229521	0.452183	11.9455	3.89e-29	3.79e-27	0.477522	0.0776429	0.399879	14	92790285	island
cg26132774	0.46861	11.8334	1.11e-28	1.04e-26	0.493946	0.0941091	0.399837	13	79170146	island
cg10659805	0.515135	15.3622	5.76e-44	2.12e-41	0.540471	0.140639	0.399831	7	96631680	island
cg07113642	0.414707	10.5508	1.19e-23	6.7e-22	0.440028	0.0404357	0.399592	20	2781262	island
cg10043865	0.424865	9.03515	3.49e-18	1.07e-16	0.450181	0.0506637	0.399517	17	35294481	island
cg10184983	0.415457	12.901	4.16e-33	5.93e-31	0.440765	0.0413665	0.399399	17	36734911	island
cg22731271	0.546933	14.3212	2.82e-39	7.01e-37	0.572241	0.172851	0.39939	2	66667059	opensea
cg18894648	0.461135	10.4367	3.21e-23	1.72e-21	0.486442	0.0870693	0.399373	5	87974446	shore
cg05822633	0.589464	11.6153	8.41e-28	7.18e-26	0.614753	0.215656	0.399096	20	11898531	opensea
cg13795264	0.43472	9.67192	2.07e-20	8.17e-19	0.460005	0.060971	0.399034	20	47444923	island
cg03356595	0.511147	13.4389	2.08e-35	3.68e-33	0.536421	0.137557	0.398864	16	51187807	island
cg19893751	0.552571	14.9199	5.87e-42	1.83e-39	0.577844	0.179009	0.398835	2	45029285	island
cg10364040	0.477297	11.9609	3.37e-29	3.3e-27	0.50257	0.103739	0.39883	2	176981064	island
cg17380661	0.471873	14.3968	1.3e-39	3.3e-37	0.497132	0.098512	0.39862	6	100912946	island
cg22282405	0.531955	14.2497	5.85e-39	1.42e-36	0.557202	0.158777	0.398425	6	50810682	island
cg14559259	0.484833	10.8971	5.64e-25	3.61e-23	0.510075	0.111726	0.398348	2	223168575	shore
cg00396667	0.514196	16.0123	5.92e-47	2.79e-44	0.539432	0.141176	0.398257	5	134364387	island
cg22244192	0.580982	17.4268	1.39e-53	1.14e-50	0.606208	0.208113	0.398095	6	33943837	island
cg20747577	0.507299	11.5741	1.23e-27	1.03e-25	0.532522	0.134463	0.39806	7	26897253	opensea
cg04695882	0.630942	13.347	5.17e-35	8.8e-33	0.656154	0.258275	0.397878	16	20756332	shelf
cg15873301	0.486408	9.218	8.21e-19	2.7e-17	0.511619	0.113757	0.397862	3	12045459	shore
cg21932416	0.615521	12.0476	1.49e-29	1.52e-27	0.64073	0.242905	0.397824	2	176997707	shelf
cg16291276	0.536373	12.2803	1.65e-30	1.83e-28	0.561579	0.16379	0.397789	1	208084071	shore
cg04556126	0.612035	13.0618	8.63e-34	1.31e-31	0.63724	0.239481	0.397759	3	147106561	shore
cg18944010	0.555371	15.6528	2.69e-45	1.09e-42	0.580562	0.183018	0.397544	1	119522855	shore
cg00767010	0.556925	12.749	1.83e-32	2.45e-30	0.582112	0.184635	0.397477	9	99482094	island
cg06581175	0.516788	13.1635	3.17e-34	5e-32	0.541974	0.144506	0.397468	7	96632635	shore
cg08065657	0.529613	15.7322	1.16e-45	4.86e-43	0.554797	0.157356	0.397441	19	52223099	island
cg15540820	0.53789	14.4615	6.69e-40	1.74e-37	0.563063	0.165808	0.397255	3	27765283	island
cg05835105	0.513319	10.7137	2.86e-24	1.71e-22	0.538488	0.141284	0.397205	4	111543401	island
cg23893898	0.54703	16.0033	6.51e-47	3.05e-44	0.572196	0.175041	0.397155	4	6247571	island
cg08141615	0.461697	11.4733	3.1e-27	2.52e-25	0.486857	0.0897999	0.397057	12	110172214	opensea
cg06335867	0.625083	15.3559	6.15e-44	2.25e-41	0.650239	0.253246	0.396994	7	8482325	island
cg27277463	0.420619	11.5178	2.06e-27	1.7e-25	0.445771	0.0488395	0.396932	12	62585031	island
cg24864241	0.571301	12.2937	1.45e-30	1.62e-28	0.596448	0.199598	0.396849	1	204329158	opensea
cg23758305	0.449816	12.3653	7.33e-31	8.4e-29	0.474961	0.0781375	0.396823	8	70982867	island
cg19801921	0.568599	12.5539	1.2e-31	1.49e-29	0.59374	0.196978	0.396763	1	63784864	island
cg18674980	0.486719	10.8316	1.01e-24	6.27e-23	0.511833	0.115497	0.396337	8	86350581	shore
cg06083330	0.451631	13.7121	1.35e-36	2.67e-34	0.476743	0.0804447	0.396298	4	147561203	island
cg10682299	0.51485	10.6334	5.79e-24	3.36e-22	0.539945	0.143918	0.396026	4	111550154	island
cg23075337	0.612974	12.7254	2.3e-32	3.04e-30	0.638062	0.242148	0.395914	7	8481460	shore
cg04967578	0.65806	14.32	2.85e-39	7.09e-37	0.683143	0.287313	0.39583	18	13641894	island
cg23971170	0.587869	11.3832	7.07e-27	5.51e-25	0.612928	0.217461	0.395468	1	165326269	island
cg19870512	0.48157	13.1119	5.27e-34	8.16e-32	0.506629	0.111173	0.395456	12	4919081	island
cg09194159	0.45623	10.5159	1.62e-23	8.93e-22	0.481284	0.0859066	0.395378	17	46655588	island
cg02878244	0.482771	13.5992	4.2e-36	7.93e-34	0.507823	0.112465	0.395358	11	20181911	island
cg22871653	0.505715	14.3144	3.02e-39	7.48e-37	0.530767	0.135419	0.395349	1	119535817	island
cg13655674	0.48899	12.8736	5.43e-33	7.66e-31	0.514025	0.118938	0.395088	1	119522386	island
cg03632704	0.563553	14.5824	1.93e-40	5.2e-38	0.588587	0.193525	0.395061	5	87973439	shore
cg03602280	0.460106	11.755	2.31e-28	2.08e-26	0.485139	0.0900793	0.39506	18	11148914	island
cg14558529	0.58473	16.8037	1.21e-50	7.75e-48	0.609759	0.214769	0.394989	6	27648341	shore
cg01964152	0.484145	12.5041	1.94e-31	2.35e-29	0.509169	0.114249	0.39492	6	30095546	island
cg17941572	0.596817	19.1758	5.88e-62	8.01e-59	0.621833	0.227048	0.394785	1	63784454	island
cg04819760	0.502219	14.4068	1.17e-39	2.99e-37	0.527231	0.132497	0.394735	10	22765645	island
cg00097146	0.454498	16.2857	3.19e-48	1.7e-45	0.479502	0.0848999	0.394602	2	45171818	island
cg16589830	0.661194	14.6575	8.89e-41	2.47e-38	0.686176	0.291924	0.394252	1	212284214	opensea
cg27275023	0.67306	13.8858	2.36e-37	4.98e-35	0.698039	0.303844	0.394195	3	107676222	opensea
cg07788092	0.527786	12.2792	1.67e-30	1.85e-28	0.552764	0.158572	0.394192	19	9473691	island
cg12001304	0.539512	10.8148	1.17e-24	7.22e-23	0.56449	0.170303	0.394187	2	229045020	shore
cg08190858	0.437483	12.3626	7.53e-31	8.61e-29	0.462455	0.0683726	0.394082	12	54321346	island
cg01518889	0.475252	10.8801	6.57e-25	4.16e-23	0.500222	0.106167	0.394055	3	128202493	shelf
cg01158680	0.480377	11.2667	2.04e-26	1.52e-24	0.505325	0.111615	0.39371	7	79083997	shore
cg09323727	0.49834	11.2493	2.39e-26	1.77e-24	0.523281	0.129688	0.393593	2	176936436	island
cg03900143	0.484647	12.4806	2.43e-31	2.92e-29	0.50957	0.116254	0.393316	3	147111660	island
cg03352106	0.629862	12.8013	1.1e-32	1.5e-30	0.654782	0.261511	0.393271	12	21926476	opensea
cg03099208	0.50948	13.7493	9.32e-37	1.87e-34	0.534397	0.141186	0.39321	7	8474544	island
cg20885782	0.501199	12.5647	1.08e-31	1.34e-29	0.526103	0.133096	0.393006	4	41875606	island
cg20114732	0.427726	12.9061	3.96e-33	5.66e-31	0.452628	0.0596449	0.392983	6	166579135	shore
cg12021814	0.560164	14.5027	4.38e-40	1.16e-37	0.585064	0.192122	0.392942	2	172973195	island
cg00849713	0.452925	11.7508	2.4e-28	2.16e-26	0.477818	0.0849703	0.392848	6	166267744	island
cg17945976	0.53075	13.265	1.17e-34	1.91e-32	0.555642	0.162821	0.392821	2	66667433	opensea
cg07835424	0.448547	12.3813	6.3e-31	7.27e-29	0.473437	0.0806306	0.392807	2	200327334	island
cg03405909	0.580674	16.3068	2.54e-48	1.37e-45	0.605564	0.212765	0.3928	11	31845639	shore
cg16804284	0.534188	11.9699	3.1e-29	3.04e-27	0.559078	0.166292	0.392786	14	29237480	island
cg09821185	0.496681	10.4838	2.13e-23	1.16e-21	0.521564	0.128875	0.392689	14	101923366	shore
cg18722841	0.445481	12.1633	5.01e-30	5.34e-28	0.470355	0.0778108	0.392544	11	71954982	island
cg07536910	0.495843	13.7402	1.02e-36	2.04e-34	0.520716	0.128187	0.392528	2	176948105	island
cg04682802	0.569118	10.9772	2.76e-25	1.83e-23	0.59398	0.201622	0.392358	20	11898478	opensea
cg16529477	0.568903	14.8252	1.57e-41	4.75e-39	0.593762	0.201455	0.392308	2	223164854	shore
cg11729934	0.509436	14.1104	2.42e-38	5.59e-36	0.53429	0.142071	0.392219	6	1601693	island
cg18384778	0.47234	12.6517	4.68e-32	6e-30	0.497183	0.105122	0.392061	19	57618136	island
cg09943716	0.44128	11.843	1.02e-28	9.52e-27	0.466117	0.0741619	0.391955	20	55202236	island
cg14189141	0.446533	14.6566	8.97e-41	2.49e-38	0.471356	0.0796281	0.391728	9	1042605	island
cg27649239	0.524484	12.1935	3.76e-30	4.05e-28	0.549305	0.157589	0.391717	15	68120393	island
cg12215739	0.668682	15.9992	6.81e-47	3.18e-44	0.693503	0.30179	0.391713	2	177014966	island
cg03306374	0.419994	8.71234	4.29e-17	1.16e-15	0.444814	0.0531289	0.391685	16	23847325	island
cg19516515	0.462622	10.4809	2.19e-23	1.19e-21	0.487439	0.0957959	0.391643	1	155290614	island
cg18175809	0.558498	14.1194	2.21e-38	5.12e-36	0.583287	0.192084	0.391202	3	62355525	island
cg02853616	0.590586	13.6835	1.8e-36	3.51e-34	0.615374	0.224189	0.391185	4	94755787	island
cg16823083	0.512285	15.6705	2.23e-45	9.11e-43	0.537069	0.145955	0.391114	1	3567412	island
cg14473102	0.472272	10.8489	8.66e-25	5.42e-23	0.497045	0.106099	0.390946	2	176994448	island
cg22304612	0.433349	11.4174	5.18e-27	4.09e-25	0.458121	0.0671892	0.390932	20	2781241	island
cg03576469	0.521441	10.7459	2.15e-24	1.3e-22	0.5462	0.155465	0.390735	19	46917061	shore
cg00579520	0.491249	15.1507	5.28e-43	1.78e-40	0.516008	0.125274	0.390734	12	128752586	island
cg07274716	0.566887	19.3651	7.16e-63	1.04e-59	0.591641	0.200983	0.390659	5	134363973	island
cg03943218	0.450326	12.0429	1.56e-29	1.58e-27	0.475079	0.0844464	0.390633	10	102419600	island
cg01851378	0.540944	10.3612	6.17e-23	3.21e-21	0.565689	0.175181	0.390509	16	51186925	island
cg15617155	0.493813	15.3423	7.09e-44	2.57e-41	0.51854	0.128326	0.390214	1	63785321	island
cg04701034	0.478454	10.5785	9.36e-24	5.32e-22	0.503175	0.113053	0.390121	14	52536175	island
cg14095438	0.517869	12.1442	6e-30	6.34e-28	0.54259	0.152468	0.390121	8	49468684	island
cg07489048	0.592717	20.4385	4.43e-68	9.57e-65	0.617434	0.227359	0.390075	14	29236898	island
cg04223420	0.536126	18.5495	6.1e-59	7.05e-56	0.560834	0.170921	0.389913	5	134363877	island
cg04991805	0.452397	10.8757	6.83e-25	4.32e-23	0.477104	0.0871947	0.389909	10	99790910	island
cg00684125	0.534006	13.8309	4.09e-37	8.43e-35	0.558713	0.168804	0.389909	7	21209165	opensea
cg02320543	0.634052	15.8711	2.66e-46	1.18e-43	0.658751	0.268972	0.389779	14	61109545	island
cg16061498	0.559604	15.8413	3.65e-46	1.6e-43	0.584298	0.194585	0.389713	18	55095886	island
cg07676859	0.503749	11.2788	1.83e-26	1.37e-24	0.528442	0.138761	0.389681	20	23015932	island
cg01287975	0.54493	11.3392	1.06e-26	8.1e-25	0.569609	0.180151	0.389458	7	97361241	island
cg27319917	0.649671	13.4926	1.22e-35	2.2e-33	0.674338	0.285073	0.389264	16	48592694	opensea
cg12111714	0.755173	18.144	5.36e-57	5.46e-54	0.779839	0.390578	0.389261	13	26043472	island
cg23479922	0.611102	19.1793	5.65e-62	7.73e-59	0.635765	0.246539	0.389227	5	16179633	island
cg20026939	0.584192	13.9751	9.55e-38	2.11e-35	0.608855	0.219651	0.389204	18	44788898	shore
cg00697992	0.516294	10.3886	4.87e-23	2.56e-21	0.54095	0.151849	0.389101	2	139537131	shore
cg21884231	0.436861	11.7346	2.79e-28	2.49e-26	0.461504	0.0726147	0.388889	3	170303721	island
cg25720804	0.479604	15.2473	1.92e-43	6.74e-41	0.504243	0.115407	0.388836	5	170736389	island
cg27071460	0.587227	12.2112	3.18e-30	3.44e-28	0.611864	0.223063	0.388801	5	40681893	island
cg01610632	0.602779	15.0897	1e-42	3.29e-40	0.627398	0.23887	0.388528	3	147127579	island
cg20810478	0.430038	12.0313	1.74e-29	1.76e-27	0.454656	0.0661561	0.388499	1	248020632	island
cg13954457	0.532044	13.6328	3e-36	5.72e-34	0.556657	0.168229	0.388428	5	167956819	island
cg09655666	0.544402	16.0473	4.07e-47	1.97e-44	0.569008	0.180697	0.38831	17	34820190	island
cg17191462	0.439421	9.97321	1.68e-21	7.48e-20	0.464019	0.0758377	0.388181	6	50690975	shore
cg03287574	0.514448	11.9224	4.84e-29	4.66e-27	0.539045	0.150878	0.388167	5	1886956	island
cg17331296	0.430718	9.00151	4.55e-18	1.37e-16	0.455313	0.0671639	0.388149	8	41754181	island
cg04711162	0.480776	11.4168	5.2e-27	4.11e-25	0.50537	0.117252	0.388118	19	30017511	island
cg13713922	0.570836	14.7049	5.45e-41	1.56e-38	0.595418	0.207483	0.387934	2	121625577	shore
cg19797376	0.617411	15.8214	4.51e-46	1.96e-43	0.641987	0.254149	0.387838	1	47695475	shore
cg09871315	0.67095	13.9078	1.89e-37	4.03e-35	0.695525	0.307702	0.387823	7	27142682	shore
cg26251325	0.466966	13.2087	2.03e-34	3.25e-32	0.491528	0.103903	0.387625	5	54518745	shore
cg02792792	0.436449	12.4213	4.29e-31	5.04e-29	0.461007	0.0734519	0.387555	5	115152420	island
cg25984671	0.452133	11.6677	5.18e-28	4.51e-26	0.476691	0.0891397	0.387551	20	591083	island
cg15267232	0.452128	11.4228	4.93e-27	3.9e-25	0.476682	0.0891902	0.387491	10	8097689	island
cg23676151	0.596821	15.0405	1.67e-42	5.37e-40	0.621374	0.233892	0.387482	6	108491372	island
cg11664987	0.492903	12.0018	2.3e-29	2.28e-27	0.517449	0.13008	0.387369	1	38201123	island
cg23095743	0.488498	15.5006	1.34e-44	5.17e-42	0.513043	0.125704	0.387339	10	104000831	island
cg16476975	0.438671	10.2116	2.23e-22	1.09e-20	0.463213	0.0759131	0.3873	7	155164995	island
cg08942939	0.495978	12.4957	2.1e-31	2.54e-29	0.520504	0.133441	0.387064	1	119532542	shore
cg03609960	0.448998	10.2378	1.78e-22	8.77e-21	0.473521	0.086524	0.386997	12	99288805	island
cg16857858	0.423649	10.0909	6.22e-22	2.9e-20	0.448161	0.0613289	0.386832	7	27213984	island
cg14327531	0.509002	12.6081	7.13e-32	9.01e-30	0.533506	0.146801	0.386705	10	8097331	island
cg05658487	0.463576	13.2731	1.07e-34	1.77e-32	0.488069	0.101527	0.386542	5	1887583	island
cg10423771	0.567381	14.6853	6.67e-41	1.88e-38	0.591857	0.205597	0.386259	10	50604499	island
cg22353551	0.603894	13.5926	4.48e-36	8.45e-34	0.628361	0.242248	0.386112	1	156357839	shore
cg02381279	0.578362	10.1337	4.32e-22	2.05e-20	0.602824	0.216784	0.386039	19	16394366	shore
cg10443049	0.452533	11.3678	8.14e-27	6.3e-25	0.476993	0.0909856	0.386007	7	8481537	shore
cg08812889	0.5286	16.9641	2.13e-51	1.47e-48	0.553053	0.167158	0.385895	4	174439925	island
cg05057910	0.603055	11.8152	1.32e-28	1.22e-26	0.627486	0.241926	0.38556	7	27260441	island
cg07533148	0.409647	12.2709	1.8e-30	1.99e-28	0.434063	0.0487418	0.385321	1	248020812	island
cg07961015	0.522954	10.8432	9.11e-25	5.68e-23	0.547355	0.162281	0.385074	5	1876215	island
cg12500879	0.42661	10.553	1.17e-23	6.58e-22	0.451007	0.0659993	0.385007	11	31848649	island
cg17538572	0.429852	11.5796	1.17e-27	9.83e-26	0.454246	0.0692804	0.384966	10	94834763	island
cg15935770	0.607293	11.101	9.11e-26	6.34e-24	0.631675	0.246901	0.384773	14	70160160	opensea
cg08315202	0.424152	10.2067	2.32e-22	1.13e-20	0.448531	0.0638097	0.384721	7	98246006	island
cg25397945	0.419577	10.2055	2.34e-22	1.14e-20	0.443949	0.0593185	0.384631	19	37096148	island
cg23089825	0.455505	12.0884	1.02e-29	1.05e-27	0.479874	0.0953041	0.38457	1	170630558	island
cg08393041	0.558395	12.175	4.48e-30	4.8e-28	0.582756	0.198308	0.384448	3	147109426	island
cg11793699	0.546274	11.2244	2.99e-26	2.19e-24	0.57063	0.186255	0.384375	1	156814901	island
cg18252309	0.475411	11.409	5.59e-27	4.4e-25	0.499766	0.115408	0.384358	7	153583867	island
cg09238180	0.410553	11.8727	7.7e-29	7.31e-27	0.434904	0.0506203	0.384283	2	176993632	island
cg12483545	0.761575	14.2753	4.51e-39	1.1e-36	0.785923	0.401685	0.384238	1	2198879	opensea
cg12140851	0.634422	12.4354	3.75e-31	4.44e-29	0.658767	0.274564	0.384204	7	26897612	opensea
cg15814504	0.435344	10.3521	6.67e-23	3.46e-21	0.459682	0.075595	0.384087	5	50694985	island
cg19678828	0.518311	15.6432	2.98e-45	1.21e-42	0.542645	0.158617	0.384028	21	27945413	island
cg15929797	0.562111	10.2121	2.22e-22	1.08e-20	0.586441	0.202487	0.383954	5	172660796	island
cg25496678	0.458581	11.1058	8.74e-26	6.09e-24	0.482903	0.0990622	0.383841	10	118899407	island
cg17362434	0.578183	13.7613	8.25e-37	1.66e-34	0.602499	0.218766	0.383734	11	69832232	island
cg09165441	0.453088	11.3541	9.22e-27	7.1e-25	0.477394	0.0938155	0.383579	10	103044194	island
cg08445802	0.593229	15.0488	1.53e-42	4.95e-40	0.617525	0.234107	0.383418	6	85482612	island
cg26736812	0.464543	12.9153	3.62e-33	5.19e-31	0.488838	0.105429	0.383408	17	48042353	island
cg08548396	0.414931	12.0158	2.01e-29	2.02e-27	0.439214	0.0560078	0.383206	6	30095549	island
cg24114154	0.461226	9.42018	1.62e-19	5.78e-18	0.485507	0.102327	0.38318	17	46655829	shore
cg06714480	0.479871	11.8828	7e-29	6.68e-27	0.504149	0.121003	0.383146	2	182544307	shelf
cg10526277	0.509253	12.3225	1.1e-30	1.24e-28	0.533526	0.15047	0.383056	3	157813363	shore
cg03817667	0.499115	13.1995	2.22e-34	3.55e-32	0.523387	0.14035	0.383036	7	54609953	island
cg02694427	0.511453	16.7323	2.62e-50	1.63e-47	0.53572	0.152752	0.382968	2	176964512	island
cg18193094	0.490998	14.2324	6.98e-39	1.68e-36	0.515264	0.132312	0.382953	6	101846905	island
cg25351606	0.679181	24.8636	1.15e-89	9.58e-86	0.703447	0.320502	0.382945	6	100917427	island
cg19370653	0.451414	11.8219	1.24e-28	1.15e-26	0.475672	0.0928453	0.382827	4	111550040	island
cg12997720	0.511276	11.8383	1.06e-28	9.93e-27	0.535532	0.152741	0.382791	7	27225058	island
cg00174573	0.545902	11.78	1.83e-28	1.66e-26	0.570154	0.187422	0.382732	12	125172635	opensea
cg10703826	0.497017	13.6074	3.86e-36	7.32e-34	0.521266	0.138585	0.382681	1	119532116	island
cg24683222	0.714146	21.502	2.89e-73	7.89e-70	0.738394	0.355716	0.382678	4	41880440	island
cg09884341	0.472117	11.4387	4.26e-27	3.4e-25	0.496364	0.113721	0.382643	5	87974464	shore
cg16664405	0.475889	12.9575	2.4e-33	3.5e-31	0.500133	0.117529	0.382604	10	111216962	island
cg10805039	0.501472	10.8893	6.05e-25	3.85e-23	0.525702	0.14332	0.382382	17	750241	opensea
cg23189410	0.648981	15.4033	3.74e-44	1.4e-41	0.673203	0.290943	0.38226	3	147125712	shore
cg00792424	0.504482	12.1731	4.56e-30	4.88e-28	0.528701	0.146496	0.382205	6	10386160	shore
cg00901320	0.489456	12.1807	4.25e-30	4.56e-28	0.513664	0.131629	0.382035	12	129338534	island
cg24456654	0.593829	12.9995	1.59e-33	2.36e-31	0.618035	0.236036	0.381999	4	41754125	shore
cg03874199	0.476087	14.0571	4.16e-38	9.4e-36	0.500291	0.118313	0.381978	2	176964456	island
cg15653173	0.474249	13.0725	7.77e-34	1.18e-31	0.498453	0.116479	0.381974	13	112723034	island
cg13382769	0.502211	11.5689	1.29e-27	1.08e-25	0.526412	0.144489	0.381923	7	79084078	shore
cg25547580	0.463938	12.3739	6.76e-31	7.78e-29	0.488139	0.106216	0.381922	18	55103734	island
cg02574502	0.432595	7.939	1.33e-14	2.65e-13	0.456794	0.0749135	0.38188	19	54486058	island
cg00282510	0.473878	10.7783	1.62e-24	9.86e-23	0.498076	0.116202	0.381874	9	100611516	island
cg15565065	0.405757	10.9113	4.98e-25	3.2e-23	0.429945	0.0482376	0.381707	17	46655476	island
cg17525406	0.444423	10.4048	4.23e-23	2.24e-21	0.468608	0.0869346	0.381674	1	4715520	island
cg21346043	0.501622	11.0454	1.5e-25	1.02e-23	0.525805	0.14417	0.381635	8	86351067	island
cg24945701	0.520564	17.0299	1.04e-51	7.38e-49	0.544746	0.163133	0.381612	3	62362783	island
cg03224572	0.44614	11.8315	1.13e-28	1.05e-26	0.470317	0.0887744	0.381543	8	97172012	island
cg16509851	0.442469	15.7013	1.61e-45	6.63e-43	0.466645	0.0851092	0.381536	4	174430614	island
cg08044097	0.518375	11.8391	1.05e-28	9.86e-27	0.54255	0.161039	0.381511	8	55371013	island
cg18486102	0.395123	11.1319	6.91e-26	4.87e-24	0.419289	0.0379164	0.381373	12	50297777	island
cg00793935	0.476847	11.3128	1.34e-26	1.02e-24	0.501008	0.119718	0.38129	2	234847769	island
cg23290344	0.440688	13.1495	3.64e-34	5.71e-32	0.464849	0.0835635	0.381285	8	24771466	island
cg16042259	0.540753	13.5456	7.17e-36	1.32e-33	0.564913	0.18363	0.381284	6	100917206	island
cg05314679	0.509068	15.616	3.97e-45	1.6e-42	0.533221	0.152053	0.381168	8	101821998	opensea
cg07173635	0.534613	13.409	2.8e-35	4.9e-33	0.558756	0.177748	0.381008	9	971480	island
cg02011392	0.455118	11.7962	1.57e-28	1.44e-26	0.479259	0.0982885	0.38097	6	101847541	shore
cg09537551	0.513593	10.2683	1.37e-22	6.85e-21	0.537718	0.15699	0.380728	8	99950917	shore
cg01348293	0.519856	11.2063	3.53e-26	2.56e-24	0.543981	0.163267	0.380713	7	27260113	island
cg14458834	0.393494	9.45903	1.18e-19	4.27e-18	0.417609	0.037039	0.38057	17	46655394	island
cg17698295	0.460073	10.281	1.23e-22	6.17e-21	0.484186	0.103645	0.380542	8	145106299	island
cg04548856	0.465662	12.2257	2.77e-30	3.01e-28	0.489775	0.109247	0.380528	14	57284528	island
cg12368583	0.511627	12.2896	1.51e-30	1.68e-28	0.535737	0.155243	0.380495	10	77605508	opensea
cg14371731	0.42146	10.5796	9.27e-24	5.27e-22	0.445562	0.065203	0.380359	10	81003175	island
cg16458866	0.629495	12.674	3.77e-32	4.88e-30	0.653594	0.273281	0.380313	1	40598779	island
cg00334063	0.50134	12.0677	1.23e-29	1.27e-27	0.525437	0.145154	0.380283	3	147106010	shelf
cg01688536	0.448415	10.7905	1.45e-24	8.89e-23	0.47251	0.0922584	0.380252	7	35296968	island
cg26429925	0.47775	11.3063	1.42e-26	1.08e-24	0.501839	0.121678	0.380161	15	83953775	island
cg12973941	0.446521	10.5315	1.41e-23	7.86e-22	0.47061	0.0904629	0.380147	4	13545639	island
cg12355110	0.513839	15.601	4.65e-45	1.87e-42	0.537919	0.157906	0.380013	19	57617754	island
cg26299169	0.466586	12.903	4.08e-33	5.83e-31	0.490666	0.110662	0.380003	13	28498956	island
cg12279419	0.594256	17.3776	2.38e-53	1.9e-50	0.618335	0.238336	0.379999	6	33943662	island
cg06169131	0.514085	13.2046	2.12e-34	3.38e-32	0.538149	0.158382	0.379767	10	103536348	island
cg04902729	0.442248	10.4894	2.03e-23	1.11e-21	0.466311	0.0865731	0.379738	1	181452707	island
cg03705912	0.540044	12.9662	2.2e-33	3.23e-31	0.564104	0.1844	0.379704	5	16179210	island
cg05039548	0.51134	13.7331	1.1e-36	2.18e-34	0.535398	0.155732	0.379666	1	91190366	shore
cg27405791	0.484172	12.3868	5.97e-31	6.91e-29	0.50822	0.128716	0.379504	4	41882953	island
cg05573844	0.65141	12.725	2.3e-32	3.05e-30	0.675457	0.295965	0.379492	12	54354590	island
cg01081168	0.857707	23.5129	4.37e-83	2.35e-79	0.881753	0.502269	0.379484	1	212278486	opensea
cg26790247	0.589507	12.852	6.71e-33	9.34e-31	0.613551	0.234108	0.379443	3	147108512	island
cg08065231	0.439121	11.0354	1.64e-25	1.11e-23	0.463156	0.0838485	0.379308	19	9473684	island
cg23881278	0.433468	11.0593	1.33e-25	9.06e-24	0.457503	0.078196	0.379307	11	113346299	island
cg20072171	0.41186	10.7033	3.13e-24	1.86e-22	0.435886	0.0567344	0.379151	3	62356962	island
cg11200222	0.467278	9.77039	9.15e-21	3.76e-19	0.4913	0.112203	0.379097	1	215255110	shore
cg01198033	0.673321	14.3655	1.79e-39	4.5e-37	0.69734	0.318299	0.379041	7	155302342	island
cg19912142	0.421965	12.8833	4.95e-33	7e-31	0.445983	0.066952	0.379031	10	119494671	island
cg21907579	0.480037	11.9017	5.87e-29	5.63e-27	0.504054	0.125033	0.379021	12	114845868	island
cg21297493	0.518722	13.6803	1.86e-36	3.62e-34	0.542731	0.163835	0.378896	1	156357905	shore
cg22274539	0.50735	15.3716	5.22e-44	1.93e-41	0.531357	0.152509	0.378847	12	103696209	island
cg16966315	0.468198	16.8545	6.98e-51	4.59e-48	0.492193	0.113519	0.378674	7	149112318	island
cg23806894	0.483775	12.7616	1.62e-32	2.17e-30	0.507767	0.12914	0.378627	4	111535528	shelf
cg09858188	0.493455	9.2836	4.86e-19	1.64e-17	0.517439	0.138949	0.37849	7	156814480	island
cg01978237	0.588612	15.0855	1.04e-42	3.42e-40	0.612593	0.234136	0.378457	6	100896803	shore
cg05496203	0.57951	11.3003	1.5e-26	1.14e-24	0.603488	0.225086	0.378403	2	66664798	shelf
cg18786873	0.431913	14.5312	3.27e-40	8.69e-38	0.455888	0.0775215	0.378367	1	110610899	island
cg24472375	0.54083	9.9679	1.76e-21	7.81e-20	0.564805	0.186453	0.378352	6	108485102	shore
cg25574024	0.430555	9.60568	3.56e-20	1.37e-18	0.454521	0.0763069	0.378215	11	2161894	island
cg21774338	0.590235	12.5779	9.54e-32	1.19e-29	0.6142	0.236	0.3782	1	50884242	island
cg14451382	0.461466	13.2637	1.18e-34	1.94e-32	0.485419	0.107421	0.377997	5	1876397	island
cg07819944	0.506908	9.91743	2.68e-21	1.17e-19	0.530857	0.152908	0.377949	10	124897153	island
cg01419831	0.397794	11.1889	4.13e-26	2.99e-24	0.421741	0.0438223	0.377919	2	162283705	island
cg26444528	0.511233	14.8226	1.61e-41	4.87e-39	0.535177	0.15731	0.377866	13	58207859	island
cg06794543	0.79095	20.858	4.01e-70	9.76e-67	0.814893	0.437034	0.377859	15	42749748	opensea
cg02213103	0.608936	10.7177	2.76e-24	1.65e-22	0.632879	0.255021	0.377858	3	181421548	opensea
cg10643691	0.478056	10.4916	2e-23	1.09e-21	0.50199	0.124283	0.377707	8	95246514	opensea
cg08089301	0.394857	12.2692	1.83e-30	2.02e-28	0.41879	0.0410866	0.377704	17	46655561	island
cg04281464	0.388573	10.9112	4.98e-25	3.2e-23	0.412505	0.0348158	0.37769	14	70014873	island
cg07875385	0.504874	8.98301	5.26e-18	1.57e-16	0.528807	0.151124	0.377683	2	190044601	opensea
cg01914621	0.498582	11.5186	2.05e-27	1.69e-25	0.522505	0.144969	0.377536	7	155260474	island
cg03554749	0.493141	12.7772	1.39e-32	1.88e-30	0.517064	0.13953	0.377534	4	85405132	island
cg18675097	0.69668	19.6147	4.43e-64	6.94e-61	0.720599	0.343126	0.377473	6	28227127	island
cg25527090	0.555158	13.6998	1.53e-36	3e-34	0.579076	0.201625	0.377451	10	118894180	island
cg18361098	0.4807	11.3825	7.12e-27	5.54e-25	0.504615	0.127216	0.377399	14	37136391	shore
cg11379081	0.584699	14.4949	4.75e-40	1.25e-37	0.608608	0.231304	0.377304	1	209405050	island
cg09597070	0.48657	11.5844	1.12e-27	9.42e-26	0.510473	0.133259	0.377214	12	54088972	shore
cg16919569	0.619753	20.3794	8.58e-68	1.77e-64	0.643651	0.266506	0.377145	4	174452835	island
cg16990168	0.691633	17.5058	5.87e-54	4.93e-51	0.71553	0.338393	0.377137	1	119526060	shore
cg12337525	0.565269	14.543	2.89e-40	7.73e-38	0.589164	0.212066	0.377098	4	81185228	shelf
cg12252069	0.635503	11.6984	3.9e-28	3.44e-26	0.659398	0.282308	0.377089	7	26897597	opensea
cg07519235	0.495655	8.47505	2.6e-16	6.39e-15	0.519547	0.142498	0.377049	16	19894978	island
cg03475285	0.427384	10.4823	2.16e-23	1.18e-21	0.451275	0.0742479	0.377027	8	54789207	shore
cg25764899	0.415659	11.0001	2.25e-25	1.5e-23	0.439547	0.0625626	0.376984	1	47697948	island
cg12492087	0.78673	21.6036	9.24e-74	2.59e-70	0.810618	0.43364	0.376978	15	42749885	opensea
cg17242937	0.605261	11.9536	3.61e-29	3.53e-27	0.629142	0.252261	0.376881	4	111561114	shore
cg04534765	0.44037	13.2701	1.11e-34	1.82e-32	0.464248	0.087423	0.376825	18	74962369	island
cg15528437	0.509444	13.7421	1e-36	2e-34	0.53332	0.156521	0.376799	5	134386159	island
cg12127282	0.615897	13.6489	2.55e-36	4.9e-34	0.639771	0.263008	0.376763	2	177014685	shore
cg03694713	0.441581	10.664	4.43e-24	2.6e-22	0.465452	0.0887351	0.376717	8	23564156	island
cg23291886	0.616701	14.6909	6.29e-41	1.78e-38	0.640565	0.26396	0.376605	4	174440681	shore
cg00014998	0.742199	17.9049	7.42e-56	7.08e-53	0.766063	0.389465	0.376597	2	177014962	island
cg14156751	0.583112	19.5026	1.55e-63	2.32e-60	0.606965	0.230532	0.376433	10	50976571	island
cg20985450	0.430725	10.138	4.17e-22	1.97e-20	0.454571	0.0782493	0.376321	13	100621382	island
cg11248896	0.588765	14.1161	2.28e-38	5.29e-36	0.612605	0.236387	0.376218	2	177003747	shore
cg02286091	0.494186	13.8222	4.47e-37	9.18e-35	0.518014	0.141973	0.376041	5	78407678	opensea
cg08461949	0.531963	17.516	5.25e-54	4.43e-51	0.55579	0.179771	0.376019	19	52104632	island
cg18952796	0.454257	9.03902	3.39e-18	1.04e-16	0.478083	0.102088	0.375995	7	98246633	island
cg27315333	0.559579	13.2032	2.15e-34	3.43e-32	0.583403	0.207435	0.375968	2	63285950	island
cg21591742	0.492947	11.0366	1.63e-25	1.1e-23	0.51677	0.140814	0.375956	2	176980998	island
cg14037837	0.490433	10.1314	4.41e-22	2.08e-20	0.514254	0.138339	0.375915	11	31839314	shore
cg18343437	0.463391	16.2172	6.64e-48	3.45e-45	0.48721	0.11132	0.37589	8	142528415	island
cg07104706	0.487924	9.55099	5.57e-20	2.1e-18	0.511743	0.135853	0.37589	13	84456127	shelf
cg21448057	0.495273	12.4268	4.07e-31	4.8e-29	0.519088	0.143264	0.375824	13	84453836	island
cg23180938	0.391651	11.8659	8.2e-29	7.77e-27	0.415461	0.0397124	0.375749	5	115152485	island
cg14765959	0.441971	13.7797	6.86e-37	1.39e-34	0.465781	0.0900388	0.375742	6	106429316	island
cg27175093	0.551091	11.9546	3.58e-29	3.5e-27	0.574894	0.199257	0.375636	14	57265910	shore
cg09548780	0.610712	12.4072	4.91e-31	5.73e-29	0.634511	0.258935	0.375575	2	218770270	opensea
cg02177231	0.52766	10.2063	2.33e-22	1.13e-20	0.551453	0.175974	0.375479	1	119529930	island
cg18947951	0.488619	11.0187	1.91e-25	1.28e-23	0.51241	0.136952	0.375458	2	63285739	shore
cg21995304	0.549953	13.914	1.77e-37	3.81e-35	0.573744	0.198295	0.375449	6	10391237	shore
cg11269599	0.499691	9.40521	1.82e-19	6.48e-18	0.523477	0.148112	0.375365	19	52391304	island
cg12353688	0.666942	15.5354	9.29e-45	3.66e-42	0.690724	0.315408	0.375316	7	27265004	shore
cg00058879	0.477369	13.4121	2.71e-35	4.75e-33	0.50115	0.125849	0.375301	22	40082173	island
cg12456714	0.456826	11.4422	4.13e-27	3.3e-25	0.480604	0.105359	0.375245	5	16180393	island
cg19456540	0.399177	11.5967	9.98e-28	8.44e-26	0.422952	0.0477404	0.375212	14	60976285	island
cg02309273	0.453891	8.62723	8.23e-17	2.14e-15	0.477666	0.102458	0.375209	1	38412744	opensea
cg23572908	0.470272	8.14365	3.03e-15	6.54e-14	0.494044	0.118887	0.375157	7	158937969	island
cg13021333	0.452834	10.9164	4.76e-25	3.07e-23	0.476603	0.101495	0.375108	6	6004207	island
cg14640592	0.642408	17.5237	4.83e-54	4.11e-51	0.666168	0.291195	0.374974	1	203044726	island
cg27549944	0.55804	12.8894	4.66e-33	6.6e-31	0.581799	0.206859	0.37494	1	204328843	opensea
cg05452406	0.466163	11.5529	1.49e-27	1.25e-25	0.489919	0.115017	0.374902	6	10881891	island
cg07997434	0.439655	10.1756	3.03e-22	1.46e-20	0.463396	0.0887215	0.374675	2	238864969	island
cg07027116	0.415644	8.02326	7.27e-15	1.49e-13	0.43938	0.0648	0.37458	1	65731738	island
cg03585912	0.542408	18.5227	8.21e-59	9.46e-56	0.566143	0.19157	0.374573	6	10385776	shore
cg06883496	0.561712	15.2253	2.42e-43	8.43e-41	0.585446	0.210893	0.374553	13	28503235	island
cg21012296	0.439735	11.1979	3.81e-26	2.76e-24	0.463468	0.0889327	0.374535	20	21502728	island
cg22869726	0.457217	11.9642	3.27e-29	3.21e-27	0.48095	0.106417	0.374532	21	34398265	island
cg17276590	0.447529	11.1959	3.88e-26	2.81e-24	0.47126	0.0967544	0.374505	10	119304487	island
cg22620221	0.489467	17.0495	8.44e-52	6.05e-49	0.513197	0.138712	0.374484	7	153584416	island
cg05210266	0.447003	10.6274	6.1e-24	3.54e-22	0.470733	0.0962502	0.374483	8	65282507	island
cg05749969	0.513392	9.06995	2.66e-18	8.24e-17	0.537113	0.162768	0.374345	1	38412711	opensea
cg03361164	0.521507	12.3009	1.36e-30	1.52e-28	0.545228	0.170889	0.374339	6	100915805	island
cg07251099	0.414338	9.67873	1.95e-20	7.74e-19	0.438057	0.0637414	0.374316	3	112052405	island
cg05222982	0.584454	12.3727	6.83e-31	7.86e-29	0.608168	0.233932	0.374236	13	28545214	shore
cg09626867	0.484667	12.4051	5.01e-31	5.84e-29	0.508377	0.134207	0.37417	3	45053351	opensea
cg09557462	0.520016	13.1212	4.81e-34	7.47e-32	0.543718	0.169664	0.374054	8	26721736	island
cg12892506	0.435062	12.8106	1e-32	1.38e-30	0.458758	0.0848093	0.373948	3	147113918	island
cg13601435	0.469102	10.3412	7.33e-23	3.78e-21	0.492795	0.11888	0.373915	9	120507431	island
cg05422029	0.505988	12.8436	7.28e-33	1.01e-30	0.52968	0.155796	0.373884	6	27235843	opensea
cg15506609	0.677029	19.6398	3.35e-64	5.36e-61	0.70072	0.326846	0.373875	7	27206073	island
cg07014673	0.487269	10.9623	3.16e-25	2.07e-23	0.51095	0.137243	0.373707	2	237078733	island
cg02973171	0.443082	10.1057	5.48e-22	2.57e-20	0.466761	0.0930729	0.373688	11	82443614	island
cg25517810	0.509374	13.28	1e-34	1.66e-32	0.533044	0.159504	0.373539	2	105474385	shore
cg00817367	0.382005	8.70258	4.63e-17	1.24e-15	0.405673	0.0321726	0.3735	12	52401214	island
cg16531209	0.49302	10.6172	6.67e-24	3.85e-22	0.516688	0.143189	0.373499	8	99951696	shore
cg22904737	0.57009	14.2466	6.04e-39	1.46e-36	0.593753	0.220324	0.373429	17	36735245	island
cg12304520	0.651273	11.5456	1.6e-27	1.33e-25	0.674933	0.301549	0.373384	5	140810123	shore
cg18623980	0.405998	10.5072	1.74e-23	9.6e-22	0.429656	0.056293	0.373363	2	45240563	island
cg24495585	0.438404	10.585	8.84e-24	5.05e-22	0.462062	0.0887106	0.373351	4	56659985	island
cg08726667	0.752338	16.9649	2.11e-51	1.46e-48	0.775993	0.402689	0.373304	16	28573379	opensea
cg02034689	0.624513	18.8146	3.24e-60	4.09e-57	0.648167	0.27488	0.373286	5	54518136	shore
cg25691167	0.408522	10.3856	5e-23	2.62e-21	0.432169	0.0589858	0.373183	7	19184961	island
cg04384626	0.550922	13.4151	2.63e-35	4.62e-33	0.574557	0.201566	0.372991	4	41882580	island
cg07405182	0.674449	12.6368	5.41e-32	6.88e-30	0.698083	0.32511	0.372973	1	40598455	shore
cg04993975	0.396432	8.86672	1.3e-17	3.73e-16	0.420065	0.0471064	0.372958	17	35294472	island
cg08812189	0.462649	10.3607	6.2e-23	3.22e-21	0.486281	0.113341	0.37294	3	147110367	island
cg20754261	0.416923	11.8761	7.46e-29	7.09e-27	0.440554	0.0676164	0.372938	2	468330	island
cg13169011	0.569499	12.958	2.39e-33	3.48e-31	0.593123	0.220304	0.37282	14	60973462	shore
cg20429172	0.504752	10.3868	4.95e-23	2.59e-21	0.528373	0.155595	0.372779	1	248020436	island
cg27360326	0.427211	11.6204	8.02e-28	6.86e-26	0.450829	0.0781004	0.372729	13	53422691	island
cg05255275	0.456105	11.0931	9.79e-26	6.79e-24	0.479721	0.107032	0.372689	14	60952097	island
cg23615741	0.533753	12.4727	2.62e-31	3.15e-29	0.557366	0.184724	0.372642	10	101297642	island
cg21707187	0.415701	11.5629	1.36e-27	1.14e-25	0.439313	0.0666804	0.372633	12	54345862	island
cg18698884	0.664052	16.0416	4.33e-47	2.08e-44	0.687662	0.315062	0.3726	11	16632724	island
cg21784383	0.538916	11.2159	3.24e-26	2.36e-24	0.562522	0.189989	0.372534	1	217311172	island
cg16288089	0.443415	10.7174	2.77e-24	1.65e-22	0.467009	0.0946654	0.372344	7	97361408	island
cg14236662	0.499084	10.4696	2.42e-23	1.31e-21	0.522676	0.150363	0.372313	2	176988284	island
cg06594404	0.508395	15.9257	1.49e-46	6.74e-44	0.531987	0.159682	0.372305	4	380396	island
cg13096208	0.425112	11.4335	4.47e-27	3.56e-25	0.4487	0.0764556	0.372244	18	55019843	island
cg06822689	0.474392	10.5382	1.33e-23	7.44e-22	0.497978	0.125753	0.372226	3	141516291	island
cg27177554	0.575605	15.4239	3.01e-44	1.14e-41	0.599187	0.22704	0.372147	10	16562102	island
cg11873482	0.441418	10.0499	8.8e-22	4.03e-20	0.464996	0.0929074	0.372089	7	97361244	island
cg03120185	0.492674	12.7234	2.34e-32	3.09e-30	0.516246	0.144253	0.371993	6	100054118	shore
cg20014398	0.524779	12.0333	1.71e-29	1.73e-27	0.548344	0.176465	0.371878	11	31825792	island
cg16626067	0.462878	13.7303	1.13e-36	2.24e-34	0.486442	0.114571	0.371871	16	66613266	island
cg20785796	0.618078	18.1213	6.88e-57	7e-54	0.641642	0.26978	0.371861	2	200326721	island
cg00824767	0.449468	11.4001	6.06e-27	4.75e-25	0.47303	0.101182	0.371849	10	23488272	island
cg26809635	0.414753	10.2849	1.19e-22	5.98e-21	0.438314	0.0664987	0.371815	12	54355087	island
cg23322933	0.597347	17.3616	2.83e-53	2.25e-50	0.620904	0.249151	0.371753	14	61109207	island
cg05937737	0.582816	18.6102	3.12e-59	3.69e-56	0.606368	0.234694	0.371674	3	170303540	island
cg19866866	0.538489	13.0237	1.25e-33	1.88e-31	0.562031	0.190509	0.371522	1	182026044	island
cg12764034	0.477586	15.3807	4.74e-44	1.76e-41	0.501125	0.129652	0.371473	1	75602846	island
cg19942495	0.601831	17.6207	1.67e-54	1.49e-51	0.62537	0.2539	0.37147	17	32484027	island
cg10249375	0.384064	10.1501	3.76e-22	1.79e-20	0.407598	0.0361982	0.3714	1	63795934	island
cg10877084	0.456628	9.34815	2.89e-19	1.01e-17	0.480161	0.108788	0.371373	5	87967728	shore
cg19859290	0.413185	10.0177	1.15e-21	5.23e-20	0.436712	0.0654298	0.371282	11	20618399	island
cg20935165	0.414473	12.235	2.54e-30	2.77e-28	0.437997	0.0667659	0.371231	2	172972840	island
cg17299899	0.51901	11.3242	1.21e-26	9.24e-25	0.542533	0.171322	0.37121	18	76738478	island
cg20818417	0.43294	9.47112	1.07e-19	3.89e-18	0.456461	0.0852723	0.371189	1	76082690	shore
cg15316843	0.430914	10.1445	3.94e-22	1.87e-20	0.454433	0.0832792	0.371154	8	65282946	island
cg15618108	0.526247	10.3291	8.13e-23	4.16e-21	0.549764	0.178638	0.371126	1	203044677	shore
cg15054725	0.453829	13.2876	9.31e-35	1.55e-32	0.477345	0.106229	0.371116	2	223176606	island
cg07011913	0.558043	11.6939	4.06e-28	3.58e-26	0.581556	0.210482	0.371074	2	177014626	shore
cg26911220	0.473934	10.0309	1.03e-21	4.7e-20	0.497445	0.126403	0.371043	1	228652478	island
cg09349604	0.419098	8.71452	4.22e-17	1.14e-15	0.442605	0.0716333	0.370971	4	41880747	shore
cg03964958	0.473499	19.7393	1.1e-64	1.82e-61	0.497002	0.126088	0.370914	2	176964720	island
cg13502125	0.727918	16.1763	1.03e-47	5.23e-45	0.751417	0.380577	0.37084	1	147826191	island
cg10617784	0.55437	11.4696	3.21e-27	2.6e-25	0.577868	0.207037	0.370831	2	71134586	island
cg09159022	0.505362	12.504	1.94e-31	2.35e-29	0.528856	0.158093	0.370763	8	4849522	island
cg24753760	0.515544	13.3375	5.68e-35	9.62e-33	0.539034	0.168345	0.370688	6	101846767	island
cg11891393	0.570837	12.1949	3.71e-30	4e-28	0.594323	0.223671	0.370652	6	100911727	shore
cg09290600	0.464606	10.25	1.6e-22	7.94e-21	0.488088	0.117518	0.37057	4	41753032	shore
cg04487296	0.705267	12.7985	1.13e-32	1.54e-30	0.728748	0.358183	0.370565	7	149389669	island
cg26276327	0.655102	17.3073	5.12e-53	4.02e-50	0.678583	0.308028	0.370555	1	247511469	opensea
cg24604013	0.459987	12.355	8.09e-31	9.24e-29	0.483464	0.112958	0.370506	13	112721325	island
cg20744163	0.768403	12.6381	5.34e-32	6.81e-30	0.791873	0.421486	0.370386	10	80999841	shelf
cg16254309	0.443452	10.1323	4.37e-22	2.07e-20	0.466919	0.0965712	0.370348	7	145814152	shore
cg16746576	0.505486	11.0112	2.04e-25	1.37e-23	0.52895	0.158658	0.370292	8	99962118	shore
cg23049458	0.457283	11.4619	3.44e-27	2.78e-25	0.480747	0.110458	0.370289	1	62660624	island
cg06528306	0.41207	8.01492	7.72e-15	1.58e-13	0.435534	0.0652472	0.370286	8	53852661	island
cg20527270	0.476059	10.8717	7.08e-25	4.47e-23	0.499515	0.129348	0.370167	8	49468688	island
cg16086620	0.42424	10.166	3.29e-22	1.58e-20	0.447692	0.0775828	0.37011	14	93389557	island
cg03714619	0.459244	10.6208	6.47e-24	3.74e-22	0.482689	0.112698	0.369991	2	45160445	shore
cg09578028	0.549038	10.5242	1.5e-23	8.34e-22	0.572481	0.20253	0.369951	2	176987411	island
cg03985727	0.490103	10.4525	2.8e-23	1.51e-21	0.513545	0.143595	0.36995	7	15727525	opensea
cg21488538	0.448363	10.8654	7.48e-25	4.72e-23	0.471802	0.101901	0.369902	2	98964436	shore
cg11142389	0.622063	14.1828	1.16e-38	2.74e-36	0.645495	0.275723	0.369771	3	147125765	shore
cg16967880	0.442856	9.56097	5.14e-20	1.95e-18	0.466287	0.0965173	0.36977	7	27213971	island
cg26014036	0.527702	9.95785	1.91e-21	8.47e-20	0.551126	0.181467	0.369659	3	147112096	shore
cg11859607	0.468828	10.8825	6.43e-25	4.08e-23	0.492251	0.122609	0.369643	18	909154	island
cg02587316	0.437513	8.08615	4.61e-15	9.71e-14	0.460929	0.0913941	0.369535	19	37096321	island
cg11563680	0.599004	21.5815	1.18e-73	3.3e-70	0.622418	0.252925	0.369493	6	100917397	island
cg08390877	0.468228	13.4254	2.37e-35	4.18e-33	0.491638	0.122208	0.36943	2	119615998	shore
cg24803391	0.469378	11.6712	5.01e-28	4.38e-26	0.492787	0.123362	0.369425	7	21209338	opensea
cg21230493	0.438912	12.8881	4.72e-33	6.69e-31	0.46232	0.0929114	0.369408	8	26722496	island
cg13703049	0.450392	9.9532	1.99e-21	8.79e-20	0.473797	0.104426	0.369372	7	27213610	island
cg11800620	0.520114	10.4263	3.51e-23	1.88e-21	0.543519	0.174165	0.369354	1	217311993	shore
cg08464190	0.407245	10.7308	2.46e-24	1.48e-22	0.430649	0.0613079	0.369341	16	49315302	island
cg25800765	0.555705	13.1403	3.99e-34	6.24e-32	0.579104	0.209851	0.369252	12	85673347	shore
cg08305436	0.565026	14.8785	9.02e-42	2.78e-39	0.58842	0.219224	0.369196	19	22806184	island
cg20627174	0.427662	10.633	5.81e-24	3.38e-22	0.451054	0.0819084	0.369145	2	119599744	island
cg19389293	0.512101	13.2381	1.52e-34	2.46e-32	0.535483	0.16649	0.368993	18	13641872	island
cg12444328	0.454278	9.56987	4.78e-20	1.82e-18	0.477659	0.108681	0.368978	1	197887955	shore
cg13944175	0.471138	16.431	6.71e-49	3.76e-46	0.494517	0.125567	0.36895	19	52222698	island
cg27508551	0.447126	11.3279	1.17e-26	8.94e-25	0.470503	0.101583	0.36892	7	27195918	island
cg18293662	0.542748	15.3065	1.03e-43	3.69e-41	0.566123	0.197238	0.368884	3	27766054	shore
cg17421991	0.519443	10.5652	1.05e-23	5.95e-22	0.542817	0.17395	0.368867	7	156795356	island
cg19716643	0.503668	13.4378	2.1e-35	3.71e-33	0.527041	0.158192	0.368849	14	52735026	island
cg14228146	0.579282	15.721	1.31e-45	5.41e-43	0.602644	0.233973	0.368671	2	119607395	island
cg22488797	0.459788	16.573	1.46e-49	8.49e-47	0.483149	0.11448	0.368669	5	134363324	island
cg11772171	0.501273	9.11873	1.81e-18	5.71e-17	0.524628	0.156049	0.368579	11	2292544	island
cg17438030	0.569354	17.6832	8.44e-55	7.63e-52	0.592709	0.224134	0.368575	5	72526379	island
cg18407955	0.58328	13.2984	8.37e-35	1.4e-32	0.606635	0.238072	0.368562	7	158110685	island
cg08617683	0.509477	10.5987	7.84e-24	4.5e-22	0.532827	0.164334	0.368494	12	133083589	opensea
cg03171770	0.486353	13.2044	2.12e-34	3.39e-32	0.509699	0.14127	0.368429	10	43393728	island
cg16700364	0.59082	14.0082	6.82e-38	1.52e-35	0.614164	0.245763	0.368402	2	157178889	shore
cg08363794	0.585953	16.5911	1.2e-49	7.02e-47	0.609296	0.240917	0.368379	2	176986460	island
cg17107572	0.504271	11.4594	3.52e-27	2.84e-25	0.527614	0.159244	0.368369	2	66667590	opensea
cg18334734	0.504359	10.7766	1.64e-24	1e-22	0.527701	0.159336	0.368365	5	87959611	shelf
cg14118850	0.714181	14.6638	8.33e-41	2.32e-38	0.737517	0.369236	0.368281	2	10447890	shelf
cg01580681	0.534675	13.088	6.67e-34	1.02e-31	0.558003	0.189856	0.368147	4	174450016	shore
cg16653620	0.499376	11.7674	2.05e-28	1.86e-26	0.522704	0.154567	0.368137	2	162284135	island
cg00253379	0.47745	9.30742	4.01e-19	1.37e-17	0.500776	0.132661	0.368115	16	54404709	opensea
cg00563824	0.548137	12.7298	2.2e-32	2.92e-30	0.571463	0.203351	0.368113	1	209405064	island
cg08032924	0.515006	16.8908	4.71e-51	3.16e-48	0.53833	0.17025	0.368079	16	66613096	island
cg18115040	0.523873	18.7874	4.38e-60	5.41e-57	0.547196	0.179136	0.36806	2	176981328	island
cg00983904	0.520158	15.8405	3.68e-46	1.61e-43	0.543473	0.175535	0.367938	12	6665288	island
cg14669274	0.416802	8.39603	4.7e-16	1.12e-14	0.440111	0.0722734	0.367837	8	143592375	island
cg07973435	0.528091	16.1479	1.39e-47	7.02e-45	0.551395	0.183623	0.367772	6	100905458	island
cg03886192	0.493936	10.2561	1.52e-22	7.55e-21	0.517237	0.149515	0.367722	5	161495049	opensea
cg04228935	0.384131	11.0336	1.67e-25	1.13e-23	0.407432	0.0397149	0.367717	21	36399258	island
cg23989821	0.436608	10.1731	3.09e-22	1.49e-20	0.459908	0.09221	0.367698	14	60952405	island
cg08833577	0.492364	16.2307	5.74e-48	3.01e-45	0.515663	0.147971	0.367693	10	118899288	island
cg26236177	0.614132	12.6545	4.56e-32	5.84e-30	0.637431	0.269755	0.367676	14	61110649	shore
cg05766802	0.420058	9.79715	7.32e-21	3.04e-19	0.443356	0.075693	0.367663	2	118982056	island
cg01891252	0.478958	15.2838	1.31e-43	4.65e-41	0.502251	0.134661	0.36759	1	50881219	island
cg17450733	0.610111	12.8022	1.09e-32	1.49e-30	0.633394	0.265955	0.367439	12	45443875	shore
cg16727923	0.481414	10.798	1.36e-24	8.34e-23	0.504697	0.137263	0.367435	13	84453665	island
cg12505170	0.429401	11.5607	1.39e-27	1.16e-25	0.452684	0.085258	0.367426	5	72595685	island
cg16283362	0.504467	11.2293	2.87e-26	2.1e-24	0.527748	0.160332	0.367417	7	156795914	island
cg15711902	0.423667	9.99953	1.35e-21	6.05e-20	0.446945	0.0795786	0.367367	1	170630457	island
cg19717586	0.446314	8.71308	4.27e-17	1.15e-15	0.469589	0.102289	0.3673	11	131781257	island
cg22367191	0.50522	14.519	3.71e-40	9.82e-38	0.528494	0.161201	0.367293	6	10425648	shore
cg16935980	0.573838	11.8015	1.5e-28	1.37e-26	0.597109	0.229867	0.367242	7	155255310	island
cg22070406	0.463339	13.7332	1.1e-36	2.18e-34	0.486609	0.119375	0.367234	18	55019708	island
cg03148184	0.529946	13.1377	4.09e-34	6.39e-32	0.553215	0.185996	0.367219	4	111562513	shore
cg24624901	0.433263	10.0779	6.94e-22	3.22e-20	0.456532	0.0893139	0.367218	7	19184273	island
cg26354128	0.459899	11.0395	1.58e-25	1.07e-23	0.483167	0.115973	0.367194	14	93897195	island
cg00073837	0.540442	13.2619	1.2e-34	1.97e-32	0.563708	0.196533	0.367175	2	223177008	island
cg16400631	0.438242	12.2937	1.45e-30	1.62e-28	0.461509	0.0943354	0.367173	1	91300215	shore
cg27364741	0.498052	13.9496	1.24e-37	2.7e-35	0.521315	0.154202	0.367113	2	63281069	island
cg24961583	0.378005	11.2358	2.7e-26	1.99e-24	0.401266	0.0341892	0.367076	3	27765409	island
cg09420907	0.493039	9.62593	3.02e-20	1.17e-18	0.516298	0.149228	0.367071	12	4273763	shore
cg22344631	0.508662	13.9082	1.88e-37	4.02e-35	0.531914	0.164958	0.366956	2	177012133	shore
cg15373239	0.496475	11.9519	3.67e-29	3.58e-27	0.519727	0.152791	0.366936	10	119303225	island
cg14416371	0.385836	8.58986	1.09e-16	2.81e-15	0.409083	0.0422102	0.366873	11	43602847	island
cg00087368	0.578906	14.4638	6.53e-40	1.7e-37	0.602152	0.235302	0.36685	6	100896392	shore
cg05474726	0.447499	10.3701	5.71e-23	2.98e-21	0.470739	0.103977	0.366763	8	65291523	shore
cg04227922	0.497377	17.3846	2.21e-53	1.77e-50	0.520617	0.153856	0.36676	2	119615496	island
cg16987305	0.408182	9.45101	1.26e-19	4.55e-18	0.431422	0.0646705	0.366751	1	65991596	island
cg09516965	0.400259	8.50073	2.14e-16	5.32e-15	0.423497	0.0567688	0.366728	14	52734529	island
cg12368612	0.587098	13.343	5.38e-35	9.14e-33	0.610336	0.24361	0.366726	12	115135999	island
cg00158333	0.433026	10.5183	1.58e-23	8.76e-22	0.456259	0.0896146	0.366644	17	47075855	island
cg05863502	0.504291	12.8353	7.89e-33	1.09e-30	0.527521	0.160919	0.366602	9	140771990	island
cg25209842	0.403158	11.634	7.08e-28	6.08e-26	0.426382	0.0598718	0.366511	10	103536342	island
cg14367020	0.475739	11.6115	8.7e-28	7.42e-26	0.498962	0.132482	0.36648	6	99292286	shore
cg19096825	0.440155	10.1535	3.65e-22	1.75e-20	0.463371	0.0969965	0.366375	13	112711941	island
cg11328436	0.581603	14.3902	1.39e-39	3.52e-37	0.604819	0.238446	0.366373	12	54360511	island
cg19104015	0.535386	11.6778	4.72e-28	4.13e-26	0.558602	0.192235	0.366366	17	46646043	shelf
cg19188855	0.504859	11.53	1.85e-27	1.53e-25	0.528068	0.161787	0.366281	12	54355476	island
cg13877670	0.397999	8.55846	1.39e-16	3.51e-15	0.421203	0.0550025	0.366201	15	53083532	island
cg24496475	0.519514	15.9891	7.58e-47	3.52e-44	0.542715	0.176579	0.366136	4	1400189	island
cg04286194	0.680152	16.2888	3.08e-48	1.65e-45	0.703342	0.337376	0.365966	5	54519023	shore
cg04317962	0.557954	13.9144	1.76e-37	3.79e-35	0.581137	0.215284	0.365853	16	79623625	island
cg22541254	0.493766	13.527	8.63e-36	1.58e-33	0.516943	0.151187	0.365756	6	101846779	island
cg13703871	0.440684	10.2587	1.49e-22	7.39e-21	0.463855	0.0981871	0.365668	19	9473674	island
cg14031054	0.611659	14.0689	3.69e-38	8.38e-36	0.634829	0.269176	0.365654	1	164681652	opensea
cg16353006	0.530802	9.62205	3.11e-20	1.21e-18	0.553969	0.188373	0.365595	1	197882469	shore
cg25558103	0.469552	10.7469	2.14e-24	1.29e-22	0.492716	0.127161	0.365555	17	42835859	island
cg01708273	0.526901	14.7512	3.38e-41	9.86e-39	0.550061	0.184565	0.365495	2	176974060	shore
cg02798576	0.519672	13.485	1.31e-35	2.36e-33	0.542819	0.177527	0.365293	10	101290168	island
cg18177414	0.444273	9.65663	2.34e-20	9.2e-19	0.467418	0.102161	0.365258	7	149389929	island
cg12806763	0.480438	9.15227	1.38e-18	4.43e-17	0.503581	0.138346	0.365235	17	46655836	shore
cg05732750	0.505519	11.9354	4.28e-29	4.15e-27	0.528657	0.163506	0.365151	7	6704045	island
cg16364121	0.439776	9.04188	3.31e-18	1.01e-16	0.462913	0.0977854	0.365127	17	35291924	island
cg05423393	0.476348	9.03933	3.38e-18	1.03e-16	0.499484	0.134369	0.365115	6	111888567	opensea
cg25324047	0.486989	13.9369	1.41e-37	3.05e-35	0.510124	0.145034	0.36509	10	22765840	island
cg09403666	0.527956	13.4038	2.94e-35	5.14e-33	0.551091	0.186002	0.365089	10	23461493	island
cg11500797	0.506328	10.8991	5.55e-25	3.55e-23	0.529462	0.164376	0.365086	7	96652123	island
cg11947981	0.380778	9.24143	6.81e-19	2.27e-17	0.403907	0.0389	0.365007	2	182322749	island
cg17104824	0.723791	16.6116	9.62e-50	5.71e-47	0.746918	0.381948	0.36497	2	177014959	island
cg02480199	0.62559	15.4223	3.06e-44	1.16e-41	0.648717	0.28375	0.364967	5	145725913	shore
cg20585530	0.439186	12.057	1.37e-29	1.39e-27	0.462307	0.0974265	0.36488	14	60975912	island
cg19848629	0.491998	13.6661	2.15e-36	4.15e-34	0.515118	0.150249	0.364869	8	65286244	island
cg08949408	0.462028	8.71816	4.1e-17	1.11e-15	0.485143	0.120365	0.364778	10	16562470	island
cg00295794	0.463233	11.4681	3.25e-27	2.63e-25	0.486346	0.121588	0.364759	13	100641409	island
cg00123762	0.51276	10.3834	5.09e-23	2.67e-21	0.535872	0.171129	0.364743	6	41343697	shore
cg12475759	0.406769	13.4072	2.84e-35	4.98e-33	0.429871	0.0652896	0.364582	1	4714672	island
cg11706983	0.572731	12.6863	3.35e-32	4.36e-30	0.595833	0.231258	0.364576	7	27233454	shore
cg05455720	0.502175	12.9402	2.84e-33	4.12e-31	0.525268	0.160833	0.364435	8	65291703	shore
cg22396555	0.504487	13.0532	9.38e-34	1.42e-31	0.527579	0.163162	0.364417	13	28502461	island
cg11823511	0.473289	12.0016	2.3e-29	2.29e-27	0.49638	0.13197	0.36441	1	91183697	island
cg06756919	0.571059	13.6272	3.17e-36	6.03e-34	0.594149	0.229762	0.364387	14	37135898	island
cg19125370	0.57188	15.3562	6.13e-44	2.25e-41	0.594966	0.230636	0.36433	6	10390532	island
cg15834072	0.487887	18.6462	2.09e-59	2.5e-56	0.51097	0.146684	0.364286	4	155411603	island
cg14587524	0.395135	9.27677	5.13e-19	1.73e-17	0.418214	0.05401	0.364204	19	38183262	island
cg12827262	0.464826	9.56403	5.01e-20	1.9e-18	0.487899	0.123784	0.364115	6	35479910	island
cg14717557	0.614394	13.5909	4.56e-36	8.58e-34	0.637466	0.273366	0.3641	6	100895618	shore
cg00503383	0.466019	13.0577	8.98e-34	1.36e-31	0.489089	0.125015	0.364074	1	91301651	island
cg01524278	0.527854	12.3758	6.63e-31	7.65e-29	0.550923	0.186872	0.364051	12	54355460	island
cg03507241	0.402175	8.18929	2.17e-15	4.77e-14	0.425244	0.0611985	0.364045	18	12307649	island
cg08893692	0.44379	11.7451	2.53e-28	2.27e-26	0.466856	0.10285	0.364006	5	72595741	island
cg13007843	0.512225	11.2581	2.21e-26	1.64e-24	0.535289	0.1713	0.363989	14	61120662	shelf
cg04111071	0.487492	12.3663	7.26e-31	8.33e-29	0.510549	0.14667	0.363879	7	19813299	shore
cg27259271	0.599084	14.6861	6.62e-41	1.87e-38	0.622141	0.258284	0.363856	1	243646395	island
cg20370678	0.509303	14.0904	2.96e-38	6.79e-36	0.532359	0.168503	0.363856	17	58216297	island
cg19620724	0.528426	12.9446	2.72e-33	3.96e-31	0.551477	0.187713	0.363764	6	50810852	island
cg06117072	0.580485	17.2268	1.23e-52	9.28e-50	0.603532	0.239824	0.363708	6	50791385	island
cg18863595	0.474946	11.4382	4.28e-27	3.41e-25	0.49799	0.134335	0.363655	3	6902845	island
cg08394412	0.555724	9.19713	9.69e-19	3.16e-17	0.578765	0.215148	0.363617	16	50875140	island
cg04521004	0.563315	13.01	1.43e-33	2.13e-31	0.586354	0.22277	0.363584	3	157821262	island
cg17890928	0.535835	11.0487	1.46e-25	9.92e-24	0.558867	0.195388	0.363479	17	48546193	island
cg12091642	0.484159	14.6826	6.86e-41	1.93e-38	0.507181	0.143862	0.36332	14	61104566	island
cg14565725	0.566308	16.8219	9.94e-51	6.46e-48	0.589326	0.226073	0.363253	1	119532044	island
cg08465346	0.592149	14.4004	1.25e-39	3.18e-37	0.615156	0.25208	0.363076	12	54441458	island
cg24736989	0.459092	12.4771	2.52e-31	3.02e-29	0.482099	0.119035	0.363064	14	60973904	island
cg18921771	0.417333	9.04502	3.23e-18	9.92e-17	0.440337	0.0773009	0.363037	14	60952196	island
cg01281157	0.483077	11.8254	1.2e-28	1.11e-26	0.506078	0.143101	0.362977	5	178422260	island
cg23676302	0.596591	12.2732	1.76e-30	1.95e-28	0.619591	0.256621	0.36297	2	177025859	shore
cg27407147	0.570795	13.7858	6.45e-37	1.31e-34	0.593793	0.230857	0.362936	15	89920824	island
cg07918545	0.48866	9.54402	5.9e-20	2.22e-18	0.511654	0.148776	0.362879	10	129535669	island
cg07184578	0.48278	11.278	1.84e-26	1.38e-24	0.50577	0.142951	0.36282	6	99291343	island
cg05167251	0.461329	11.7311	2.88e-28	2.57e-26	0.484317	0.121527	0.36279	2	176987465	island
cg06316886	0.574424	9.25044	6.33e-19	2.12e-17	0.597404	0.23474	0.362664	2	177027043	shore
cg02643054	0.475341	10.9445	3.7e-25	2.41e-23	0.498312	0.135809	0.362502	7	27206544	shore
cg01959730	0.468106	12.2978	1.4e-30	1.56e-28	0.491076	0.128576	0.3625	1	119548825	shore
cg01416712	0.593139	13.0535	9.36e-34	1.42e-31	0.616106	0.253645	0.362461	4	41750864	shore
cg23288059	0.40192	11.3427	1.02e-26	7.86e-25	0.424877	0.0625949	0.362282	14	38724945	island
cg03975694	0.522465	11.6774	4.73e-28	4.14e-26	0.54542	0.183154	0.362266	19	38042472	shelf
cg14977066	0.415419	10.7443	2.19e-24	1.32e-22	0.438373	0.0761332	0.36224	1	50891195	island
cg01558212	0.444961	11.6504	6.08e-28	5.25e-26	0.467912	0.105724	0.362188	2	200327336	island
cg11229513	0.505747	13.5702	5.61e-36	1.05e-33	0.528693	0.166574	0.362119	8	70984559	island
cg09734394	0.490256	12.6837	3.44e-32	4.46e-30	0.513195	0.151198	0.361996	7	20818887	shore
cg07485198	0.431184	10.3855	5e-23	2.62e-21	0.454122	0.0921339	0.361988	8	95246699	opensea
cg03521696	0.45015	11.8303	1.14e-28	1.07e-26	0.473084	0.111151	0.361933	6	29795595	island
cg08091192	0.425978	10.8602	7.84e-25	4.93e-23	0.448906	0.0870709	0.361835	3	147114986	shore
cg18475643	0.383666	8.50953	2.01e-16	4.99e-15	0.406592	0.0447961	0.361796	1	46956496	island
cg23690166	0.462275	10.3655	5.94e-23	3.09e-21	0.485194	0.123497	0.361697	17	46711017	island
cg04917226	0.438332	10.918	4.69e-25	3.03e-23	0.461249	0.0995807	0.361669	7	19157839	island
cg01000615	0.567969	13.6549	2.4e-36	4.63e-34	0.590885	0.229242	0.361643	1	145562817	opensea
cg24245418	0.381433	9.87312	3.89e-21	1.67e-19	0.404348	0.0427294	0.361618	7	24324976	island
cg06304097	0.41154	8.64557	7.15e-17	1.88e-15	0.434448	0.072931	0.361517	10	133109867	island
cg18391899	0.430473	11.0284	1.75e-25	1.18e-23	0.453379	0.0918841	0.361495	10	23462616	island
cg00582524	0.453671	9.8126	6.44e-21	2.69e-19	0.476577	0.115096	0.36148	16	51184392	island
cg15312264	0.522503	12.9792	1.94e-33	2.85e-31	0.545408	0.18395	0.361457	14	55907299	island
cg19291576	0.58454	10.5841	8.91e-24	5.08e-22	0.60744	0.246047	0.361393	9	969530	island
cg18282455	0.430275	10.7875	1.49e-24	9.12e-23	0.453175	0.0917906	0.361384	13	36729109	island
cg09420439	0.398497	8.47058	2.69e-16	6.59e-15	0.421395	0.0600448	0.36135	7	27136424	island
cg07817024	0.583041	11.8254	1.2e-28	1.11e-26	0.605936	0.244623	0.361313	1	119535500	shore
cg11827910	0.517715	11.8832	6.98e-29	6.66e-27	0.540609	0.179311	0.361298	11	31825756	island
cg22877509	0.464823	9.3661	2.5e-19	8.76e-18	0.487714	0.126473	0.361241	1	155290607	island
cg13267264	0.429043	8.98811	5.06e-18	1.52e-16	0.451932	0.0907195	0.361213	8	70983600	island
cg10591607	0.474277	13.6088	3.81e-36	7.22e-34	0.497164	0.13598	0.361184	6	101846916	island
cg01190024	0.515285	11.409	5.59e-27	4.4e-25	0.538169	0.177037	0.361132	10	8078357	island
cg26730416	0.482072	10.8548	8.22e-25	5.16e-23	0.504955	0.14383	0.361125	11	4233502	opensea
cg05875410	0.542554	13.2183	1.85e-34	2.97e-32	0.565437	0.204316	0.361121	16	51187572	island
cg19883813	0.43498	11.6243	7.74e-28	6.63e-26	0.45786	0.0967895	0.36107	10	8098005	island
cg03287111	0.460173	13.1689	3.01e-34	4.75e-32	0.483047	0.122061	0.360986	2	121625634	shore
cg21836358	0.626678	11.5987	9.8e-28	8.3e-26	0.64955	0.288609	0.360941	1	63790202	island
cg08152546	0.465176	11.6616	5.48e-28	4.76e-26	0.488047	0.127119	0.360927	13	112717207	island
cg01370541	0.443497	11.366	8.28e-27	6.4e-25	0.466368	0.105444	0.360924	4	41882812	island
cg06796713	0.592951	11.3592	8.8e-27	6.79e-25	0.615812	0.25503	0.360782	2	66664871	shelf
cg17353412	0.641227	15.8527	3.23e-46	1.42e-43	0.664084	0.303369	0.360715	7	27141774	shore
cg00674679	0.476737	13.3276	6.27e-35	1.06e-32	0.499588	0.138968	0.36062	2	176931680	island
cg24021956	0.41568	8.01271	7.85e-15	1.61e-13	0.438528	0.0779479	0.360581	7	79083509	island
cg15412759	0.489185	10.4853	2.11e-23	1.15e-21	0.512033	0.15147	0.360563	6	50683213	island
cg07266404	0.411068	10.0553	8.4e-22	3.86e-20	0.433912	0.073394	0.360518	12	54447584	shore
cg11312408	0.445662	13.3544	4.8e-35	8.22e-33	0.468505	0.10801	0.360495	13	58207013	island
cg23068913	0.421035	12.0701	1.21e-29	1.24e-27	0.443878	0.0833925	0.360486	10	23463377	island
cg26332310	0.507228	10.5728	9.84e-24	5.58e-22	0.53007	0.169592	0.360478	1	91182305	island
cg19025113	0.627377	13.7122	1.35e-36	2.66e-34	0.650219	0.289743	0.360476	2	45155201	island
cg23132268	0.484239	8.09949	4.18e-15	8.86e-14	0.50708	0.146616	0.360464	5	147162169	opensea
cg27615388	0.473188	15.4066	3.61e-44	1.36e-41	0.496029	0.13558	0.360449	5	63257092	island
cg20830514	0.44526	10.2416	1.72e-22	8.5e-21	0.468094	0.10774	0.360354	7	158936538	island
cg05486035	0.434356	8.92615	8.21e-18	2.4e-16	0.457189	0.0968481	0.360341	16	56697088	island
cg14419975	0.529357	9.93778	2.26e-21	9.94e-20	0.552182	0.191966	0.360217	1	91196332	shelf
cg23010048	0.605892	10.223	2.02e-22	9.9e-21	0.628712	0.26858	0.360132	19	52391257	island
cg16405026	0.388284	9.30034	4.25e-19	1.45e-17	0.4111	0.0510251	0.360075	2	145281942	island
cg06528559	0.567008	10.2362	1.8e-22	8.89e-21	0.589817	0.229861	0.359956	2	63275509	island
cg13677149	0.466053	12.6965	3.04e-32	3.96e-30	0.488857	0.128976	0.359881	7	27284789	island
cg05128414	0.458617	13.1911	2.42e-34	3.85e-32	0.48142	0.12157	0.35985	1	197882836	shore
cg07964848	0.544773	11.5837	1.12e-27	9.48e-26	0.567574	0.207745	0.359829	10	28035894	shore
cg06896987	0.592443	13.1391	4.03e-34	6.31e-32	0.615243	0.255436	0.359807	2	177003735	shore
cg24960947	0.475645	9.79551	7.42e-21	3.08e-19	0.498442	0.138669	0.359773	11	65816463	island
cg03730428	0.444644	16.2063	7.46e-48	3.85e-45	0.46744	0.107682	0.359759	11	32009004	island
cg14082127	0.488521	12.9167	3.57e-33	5.13e-31	0.511318	0.151564	0.359753	6	101847349	shore
cg03690956	0.588964	13.4917	1.23e-35	2.22e-33	0.611755	0.252078	0.359678	10	118900324	island
cg08535928	0.437308	9.7574	1.02e-20	4.17e-19	0.460099	0.100423	0.359676	1	246952495	island
cg09232478	0.571659	11.5769	1.2e-27	1.01e-25	0.594445	0.234852	0.359593	1	119548852	shore
cg22777724	0.609292	10.203	2.4e-22	1.17e-20	0.632078	0.27249	0.359588	17	46622516	shore
cg11717507	0.429477	10.7565	1.96e-24	1.19e-22	0.452261	0.0927119	0.359549	12	114838825	island
cg11294513	0.438693	8.28462	1.08e-15	2.46e-14	0.461475	0.101939	0.359536	19	58220295	island
cg08668790	0.446825	8.15565	2.78e-15	6.02e-14	0.469604	0.110119	0.359485	19	58220662	shore
cg00489401	0.505884	10.1403	4.09e-22	1.94e-20	0.528662	0.169202	0.35946	5	180075875	island
cg23424003	0.426653	10.1932	2.6e-22	1.26e-20	0.449427	0.0900276	0.3594	7	101006035	island
cg00046499	0.435734	10.3744	5.51e-23	2.88e-21	0.458507	0.0991193	0.359388	3	154146183	shore
cg05667348	0.439112	11.231	2.82e-26	2.07e-24	0.461883	0.10253	0.359353	10	118892581	island
cg07820868	0.620686	13.4832	1.34e-35	2.4e-33	0.643457	0.284108	0.359349	1	119528638	shore
cg21697851	0.434575	14.7319	4.12e-41	1.19e-38	0.457343	0.0980271	0.359316	21	38076869	island
cg05095591	0.490685	10.8468	8.83e-25	5.52e-23	0.513449	0.154213	0.359236	3	147129184	shore
cg24761507	0.398513	8.93115	7.9e-18	2.31e-16	0.421276	0.0620551	0.359221	17	35293930	island
cg09970569	0.430115	10.6688	4.24e-24	2.49e-22	0.452875	0.0936919	0.359183	8	109094032	shore
cg14605874	0.563734	12.9657	2.21e-33	3.24e-31	0.586489	0.227374	0.359115	6	100915395	shore
cg21546184	0.420684	11.1796	4.49e-26	3.23e-24	0.443438	0.0843527	0.359085	8	65283649	shore
cg02530022	0.532927	11.1888	4.13e-26	2.99e-24	0.555676	0.196668	0.359008	7	96642708	shelf
cg11012061	0.448478	11.9411	4.06e-29	3.94e-27	0.471222	0.112287	0.358935	5	145722468	island
cg14225678	0.389208	9.20327	9.23e-19	3.02e-17	0.411944	0.0531303	0.358814	7	54612325	island
cg15415452	0.408506	11.0443	1.52e-25	1.03e-23	0.431241	0.0724479	0.358793	13	112759355	island
cg03462380	0.489625	12.0823	1.08e-29	1.11e-27	0.512357	0.153613	0.358744	15	27112902	island
cg21306240	0.441111	10.4351	3.26e-23	1.74e-21	0.463843	0.105106	0.358737	1	38230845	island
cg18952647	0.388081	9.61923	3.19e-20	1.23e-18	0.410811	0.0520994	0.358712	15	83953744	island
cg24061208	0.518516	11.2355	2.71e-26	1.99e-24	0.541243	0.182581	0.358662	18	14748250	shore
cg12606911	0.583854	11.6048	9.26e-28	7.87e-26	0.606578	0.247959	0.358619	2	87036626	island
cg09537620	0.430589	14.4813	5.46e-40	1.43e-37	0.453312	0.0947166	0.358595	11	31826574	island
cg17840719	0.478242	9.75853	1.01e-20	4.13e-19	0.500963	0.142395	0.358569	5	178368253	island
cg25219329	0.426553	10.8278	1.04e-24	6.46e-23	0.449274	0.0907064	0.358568	22	42679444	island
cg19806642	0.448164	12.8849	4.87e-33	6.89e-31	0.470885	0.112321	0.358564	5	178422140	island
cg22491927	0.394328	9.9425	2.17e-21	9.57e-20	0.417048	0.0585012	0.358547	19	13617091	island
cg25888561	0.496929	11.5513	1.52e-27	1.26e-25	0.519648	0.161107	0.358542	10	44163067	island
cg00913949	0.465761	9.84449	4.94e-21	2.09e-19	0.48848	0.129947	0.358533	1	217311511	island
cg16705627	0.548908	14.8245	1.58e-41	4.78e-39	0.571624	0.213134	0.35849	13	112721950	island
cg02058870	0.728923	15.127	6.77e-43	2.27e-40	0.751632	0.393269	0.358363	14	72053146	opensea
cg26597242	0.526452	10.9882	2.51e-25	1.66e-23	0.549159	0.190806	0.358353	5	161274540	opensea
cg16419441	0.496672	11.7527	2.35e-28	2.12e-26	0.519377	0.161069	0.358308	8	105478683	island
cg17542408	0.437539	9.87513	3.82e-21	1.64e-19	0.460242	0.101962	0.35828	11	78673100	island
cg22941646	0.594308	10.3821	5.15e-23	2.7e-21	0.617009	0.25877	0.358238	1	235814339	island
cg13080379	0.523713	13.9667	1.04e-37	2.29e-35	0.546412	0.188198	0.358214	1	119527156	island
cg07078225	0.377925	9.76905	9.25e-21	3.8e-19	0.40062	0.0424538	0.358166	12	52652377	island
cg10026317	0.631755	20.2466	3.8e-67	7.58e-64	0.654448	0.296328	0.35812	1	47694919	shore
cg23003783	0.493171	12.5015	1.99e-31	2.41e-29	0.515863	0.157761	0.358102	5	178422071	island
cg27072996	0.497037	11.2293	2.86e-26	2.1e-24	0.519726	0.161665	0.35806	19	822635	island
cg00557947	0.396237	10.0076	1.26e-21	5.67e-20	0.418925	0.0608741	0.358051	10	102419245	island
cg08857729	0.439341	13.0875	6.7e-34	1.03e-31	0.462028	0.103992	0.358037	1	67217826	shore
cg07778029	0.428587	11.5789	1.18e-27	9.89e-26	0.451269	0.0933145	0.357955	7	27205114	island
cg23244488	0.421867	12.4486	3.3e-31	3.93e-29	0.444549	0.0866046	0.357944	7	19146032	island
cg01528052	0.424076	10.8359	9.72e-25	6.05e-23	0.44675	0.0889215	0.357828	6	30095728	shore
cg00469602	0.609949	13.3517	4.94e-35	8.43e-33	0.63262	0.274843	0.357777	2	172955930	shelf
cg06782035	0.492893	9.87976	3.68e-21	1.58e-19	0.515563	0.157811	0.357752	5	16179135	island
cg08958294	0.44312	11.2832	1.76e-26	1.32e-24	0.465789	0.108044	0.357745	6	146350131	shore
cg24722073	0.431634	16.2922	2.97e-48	1.59e-45	0.454301	0.0965889	0.357712	4	41882163	shore
cg06188545	0.650049	16.92	3.44e-51	2.35e-48	0.672715	0.315009	0.357706	1	156863643	island
cg12668399	0.393132	9.95415	1.97e-21	8.73e-20	0.415795	0.05814	0.357655	3	141516458	island
cg04958794	0.409959	10.4233	3.61e-23	1.92e-21	0.432619	0.0750008	0.357619	14	97685274	island
cg20029745	0.573765	11.3718	7.85e-27	6.09e-25	0.596421	0.238885	0.357536	18	28621985	island
cg18991611	0.370384	8.25509	1.34e-15	3.02e-14	0.393038	0.0355237	0.357514	8	49468828	island
cg05471296	0.397808	9.23488	7.17e-19	2.38e-17	0.42046	0.0629963	0.357463	7	27196302	island
cg24415208	0.456121	11.2851	1.73e-26	1.3e-24	0.478771	0.121326	0.357445	19	54466441	island
cg25830182	0.464511	9.94605	2.11e-21	9.3e-20	0.487145	0.129945	0.357201	4	85417077	shore
cg13654588	0.550742	12.2255	2.78e-30	3.02e-28	0.573374	0.216224	0.35715	10	120354081	island
cg16407471	0.410877	9.62	3.17e-20	1.23e-18	0.433503	0.076437	0.357066	11	43602914	island
cg09684233	0.524839	10.4411	3.09e-23	1.66e-21	0.547464	0.190408	0.357056	2	175206966	island
cg14319235	0.586456	14.6663	8.12e-41	2.27e-38	0.609077	0.252092	0.356985	1	79472282	island
cg02925601	0.563043	12.117	7.76e-30	8.1e-28	0.585656	0.228789	0.356867	6	27648605	shore
cg12483476	0.392434	12.8701	5.63e-33	7.91e-31	0.415047	0.0581834	0.356863	5	178421711	island
cg24340081	0.613848	11.7376	2.71e-28	2.42e-26	0.636458	0.279639	0.356819	8	63614431	opensea
cg03686593	0.403701	7.96703	1.09e-14	2.19e-13	0.426311	0.0694978	0.356813	18	11149470	island
cg20842326	0.439417	11.1657	5.09e-26	3.64e-24	0.462026	0.105229	0.356797	7	157476887	island
cg04849842	0.44409	9.0962	2.16e-18	6.77e-17	0.466697	0.109932	0.356765	8	140714610	island
cg13563725	0.517479	12.7595	1.65e-32	2.22e-30	0.54008	0.183413	0.356666	15	27212911	island
cg24041917	0.43982	14.3313	2.54e-39	6.34e-37	0.462412	0.105892	0.35652	1	119535986	island
cg00626856	0.473792	10.9889	2.49e-25	1.65e-23	0.496382	0.139879	0.356503	5	1885950	island
cg13438893	0.429394	11.3573	8.96e-27	6.91e-25	0.451983	0.0955009	0.356482	13	79170303	island
cg08640634	0.429777	10.858	7.99e-25	5.02e-23	0.452366	0.0958976	0.356468	6	108486450	island
cg23683588	0.486688	15.3609	5.84e-44	2.15e-41	0.50927	0.152903	0.356367	14	37136283	island
cg26949694	0.515751	13.7829	6.64e-37	1.35e-34	0.53833	0.182019	0.356311	11	27742060	island
cg24863335	0.432225	10.5487	1.21e-23	6.81e-22	0.4548	0.0985401	0.35626	18	70535406	island
cg01635405	0.408512	10.0751	7.11e-22	3.29e-20	0.431081	0.0749119	0.356169	10	124896713	island
cg12432236	0.508364	10.8401	9.36e-25	5.83e-23	0.530931	0.174791	0.35614	13	58209133	shore
cg18713028	0.544197	13.9823	8.87e-38	1.96e-35	0.566761	0.210668	0.356093	12	54329935	shelf
cg13080565	0.523822	13.7265	1.17e-36	2.32e-34	0.546384	0.190328	0.356056	6	101846797	island
cg09299055	0.456683	10.4384	3.16e-23	1.7e-21	0.47924	0.123272	0.355968	15	41793629	island
cg02164225	0.438246	10.8283	1.04e-24	6.44e-23	0.460802	0.104841	0.355961	2	176977773	shore
cg18096722	0.420037	11.1538	5.67e-26	4.03e-24	0.442589	0.0866892	0.3559	8	70947218	island
cg10395685	0.410019	10.1765	3e-22	1.45e-20	0.43257	0.0766863	0.355884	11	86085715	island
cg16348470	0.428554	11.73	2.91e-28	2.59e-26	0.451095	0.0953706	0.355725	1	34642609	island
cg08718490	0.508154	12.9927	1.7e-33	2.52e-31	0.530688	0.17507	0.355618	4	52943099	island
cg01658421	0.580432	12.7428	1.94e-32	2.59e-30	0.602965	0.247367	0.355598	2	176945899	island
cg08884571	0.473671	10.238	1.78e-22	8.75e-21	0.496202	0.140632	0.355571	19	45901453	island
cg20996682	0.470396	11.8245	1.21e-28	1.12e-26	0.492924	0.137413	0.35551	7	79084048	shore
cg07981013	0.533389	11.9445	3.93e-29	3.83e-27	0.555916	0.200421	0.355495	7	156795767	island
cg23241781	0.401021	10.302	1.03e-22	5.21e-21	0.423548	0.0680559	0.355492	14	70653964	shore
cg25078444	0.498649	9.98531	1.52e-21	6.79e-20	0.521172	0.165724	0.355449	14	29235193	island
cg19358493	0.588792	11.9336	4.35e-29	4.22e-27	0.611314	0.25589	0.355423	10	119300942	shore
cg18456523	0.466796	7.14865	3.09e-12	4.49e-11	0.489315	0.133923	0.355392	5	54516805	island
cg26256223	0.441129	8.88829	1.1e-17	3.18e-16	0.463645	0.108315	0.35533	8	145106582	island
cg25594100	0.803366	16.6625	5.55e-50	3.33e-47	0.825871	0.470709	0.355162	7	4786943	island
cg11036833	0.379655	13.7826	6.66e-37	1.35e-34	0.402158	0.047036	0.355122	5	115152494	island
cg16310491	0.580895	14.1655	1.38e-38	3.26e-36	0.603397	0.248282	0.355115	5	87973597	shore
cg10297473	0.453054	12.3263	1.06e-30	1.2e-28	0.47555	0.120535	0.355014	16	51184152	island
cg05380019	0.587366	12.0034	2.26e-29	2.25e-27	0.609861	0.254852	0.355009	7	19146555	shore
cg21762788	0.46642	11.8085	1.4e-28	1.29e-26	0.488912	0.133958	0.354955	8	9756501	island
cg00991875	0.530238	11.8703	7.88e-29	7.47e-27	0.552729	0.197794	0.354935	6	161100376	island
cg14780632	0.472747	9.41651	1.66e-19	5.94e-18	0.495235	0.140349	0.354886	11	65816521	island
cg00817598	0.52126	12.1878	3.97e-30	4.27e-28	0.543746	0.188889	0.354857	17	44897512	shore
cg10083898	0.523599	10.7836	1.54e-24	9.42e-23	0.546082	0.191267	0.354815	12	66123380	shore
cg09474331	0.373398	8.89734	1.03e-17	2.97e-16	0.395877	0.0411273	0.35475	19	54926805	shore
cg04088697	0.472986	13.5267	8.66e-36	1.59e-33	0.495463	0.140747	0.354716	7	96627050	opensea
cg09082287	0.524261	9.8688	4.03e-21	1.72e-19	0.546735	0.192064	0.354671	1	65730494	shore
cg18935453	0.688192	14.3415	2.29e-39	5.73e-37	0.710666	0.355997	0.354669	11	68167030	opensea
cg16052975	0.593629	11.6982	3.91e-28	3.45e-26	0.616103	0.261441	0.354662	17	15821016	island
cg21207665	0.462657	8.9203	8.59e-18	2.51e-16	0.485127	0.130524	0.354603	14	37129342	shore
cg00963378	0.489979	12.1588	5.22e-30	5.56e-28	0.512445	0.157904	0.354542	13	20716638	island
cg19712603	0.396659	11.3679	8.13e-27	6.3e-25	0.419121	0.0646332	0.354488	13	53422777	island
cg10445315	0.394992	9.98506	1.52e-21	6.8e-20	0.417448	0.0630641	0.354384	21	38066047	island
cg16887264	0.377022	13.2919	8.93e-35	1.49e-32	0.399476	0.0451274	0.354348	4	147561775	island
cg14871932	0.427089	15.4305	2.81e-44	1.07e-41	0.449541	0.0952273	0.354314	7	44185323	island
cg01699217	0.415858	8.6183	8.8e-17	2.29e-15	0.438309	0.0840099	0.354299	20	61638488	island
cg09481404	0.44409	15.3424	7.09e-44	2.57e-41	0.466539	0.112275	0.354264	15	53087316	island
cg06482428	0.492911	10.8937	5.82e-25	3.71e-23	0.515359	0.161105	0.354254	4	21950173	island
cg26885268	0.580149	11.3569	8.99e-27	6.93e-25	0.602594	0.24839	0.354204	7	149389941	island
cg18143296	0.542447	13.9363	1.41e-37	3.06e-35	0.564888	0.210753	0.354135	3	157812763	island
cg26315862	0.46566	11.6912	4.17e-28	3.66e-26	0.488095	0.134034	0.354062	13	21520519	island
cg14507337	0.437125	11.5737	1.23e-27	1.04e-25	0.459556	0.10557	0.353985	14	60978161	island
cg22660578	0.431896	12.7003	2.93e-32	3.83e-30	0.454318	0.100476	0.353841	17	35294029	island
cg03740167	0.459623	11.3927	6.49e-27	5.08e-25	0.482043	0.128235	0.353807	10	23463746	island
cg10660256	0.545218	13.478	1.41e-35	2.52e-33	0.567637	0.213835	0.353802	5	78407683	opensea
cg12213062	0.440198	10.3934	4.67e-23	2.46e-21	0.462617	0.108816	0.353801	2	220299653	island
cg26503073	0.498725	11.1004	9.16e-26	6.37e-24	0.521142	0.167365	0.353777	7	6704074	island
cg17138769	0.441947	12.6101	6.99e-32	8.84e-30	0.464364	0.110599	0.353765	10	118892211	island
cg09829319	0.420596	9.17608	1.15e-18	3.7e-17	0.443011	0.0892715	0.35374	6	10882238	shore
cg22158650	0.467994	11.3418	1.03e-26	7.92e-25	0.490405	0.136726	0.353679	7	27291388	island
cg24611446	0.432333	9.98177	1.56e-21	6.99e-20	0.454744	0.101077	0.353667	12	113917737	island
cg25340966	0.434988	11.7115	3.45e-28	3.06e-26	0.457394	0.103795	0.353599	1	119532195	island
cg04467618	0.599358	15.2572	1.73e-43	6.09e-41	0.621761	0.268208	0.353553	6	134210946	island
cg26106948	0.511371	13.0462	1.01e-33	1.52e-31	0.533773	0.180249	0.353524	3	27766284	shore
cg23874437	0.604386	12.3773	6.54e-31	7.54e-29	0.626787	0.273269	0.353518	19	38886110	island
cg26115633	0.496377	10.4993	1.87e-23	1.03e-21	0.518774	0.165312	0.353462	10	129535893	island
cg04299439	0.504147	13.6807	1.85e-36	3.61e-34	0.526541	0.173138	0.353402	2	182547599	shore
cg04599297	0.461029	10.2579	1.5e-22	7.44e-21	0.483421	0.130044	0.353377	10	26505442	island
cg23371746	0.526321	15.7555	9.07e-46	3.82e-43	0.548712	0.195353	0.353359	1	119532925	shore
cg25191628	0.388042	13.3467	5.19e-35	8.83e-33	0.410421	0.0572461	0.353175	1	50886949	island
cg02362103	0.53304	16.0078	6.21e-47	2.92e-44	0.555413	0.202329	0.353085	1	119532773	shore
cg15131808	0.36619	9.02049	3.92e-18	1.19e-16	0.388561	0.0355261	0.353035	5	528580	island
cg08149193	0.43041	10.8933	5.84e-25	3.72e-23	0.45278	0.0997504	0.353029	11	44333067	shore
cg18268547	0.734643	14.262	5.16e-39	1.25e-36	0.757009	0.404035	0.352975	17	79615552	island
cg11052202	0.49089	11.217	3.2e-26	2.34e-24	0.513255	0.160304	0.352951	6	99290546	island
cg10409981	0.599441	11.6542	5.87e-28	5.08e-26	0.621802	0.268913	0.352889	8	99984763	island
cg24884703	0.422458	11.3739	7.7e-27	5.98e-25	0.444816	0.0919813	0.352834	1	91185422	island
cg21299542	0.489209	14.6522	9.39e-41	2.6e-38	0.511564	0.158764	0.3528	4	111550407	shore
cg00017489	0.575355	11.5993	9.74e-28	8.26e-26	0.597705	0.244991	0.352714	7	153583318	island
cg18055610	0.452103	10.02	1.13e-21	5.13e-20	0.474446	0.121842	0.352604	6	30095419	island
cg22286936	0.527175	10.5105	1.69e-23	9.34e-22	0.549517	0.196937	0.35258	6	50683593	shore
cg24244374	0.582753	13.9746	9.6e-38	2.12e-35	0.60509	0.252587	0.352503	1	214153472	island
cg08361126	0.461784	10.153	3.67e-22	1.75e-20	0.48412	0.131635	0.352485	10	15762091	island
cg05924485	0.62025	14.4098	1.14e-39	2.9e-37	0.642581	0.290172	0.352409	19	22990378	island
cg13480357	0.485154	9.18723	1.05e-18	3.41e-17	0.507485	0.155079	0.352406	2	219906406	shore
cg02017282	0.429666	12.1966	3.65e-30	3.94e-28	0.451995	0.0996184	0.352376	17	44896923	island
cg10888941	0.434958	9.73726	1.2e-20	4.88e-19	0.457286	0.104915	0.352371	2	118981391	shore
cg23740491	0.599419	15.5277	1.01e-44	3.95e-42	0.621747	0.269381	0.352366	6	27228267	island
cg01900413	0.566571	12.4456	3.4e-31	4.04e-29	0.588899	0.236544	0.352355	11	128419356	island
cg25953239	0.498507	13.9044	1.95e-37	4.16e-35	0.520835	0.168484	0.352351	2	176982342	island
cg18011916	0.62455	11.9267	4.65e-29	4.49e-27	0.646876	0.294545	0.352331	7	35295120	shore
cg24553417	0.721065	15.815	4.83e-46	2.09e-43	0.743389	0.391089	0.3523	13	50244794	opensea
cg11949262	0.579817	13.4487	1.88e-35	3.35e-33	0.602139	0.249867	0.352273	7	20816184	shore
cg00037457	0.61074	16.1171	1.93e-47	9.59e-45	0.63306	0.280823	0.352237	17	59531744	island
cg15014975	0.561468	12.4005	5.24e-31	6.09e-29	0.583786	0.231569	0.352217	1	25257547	island
cg08482436	0.564255	11.2835	1.75e-26	1.31e-24	0.586571	0.234392	0.352179	7	96647888	shore
cg04337653	0.511904	12.0084	2.16e-29	2.16e-27	0.53422	0.182053	0.352167	6	100905587	island
cg03348397	0.487891	10.7945	1.4e-24	8.59e-23	0.510207	0.158043	0.352164	8	54789648	island
cg11071207	0.492384	13.8421	3.66e-37	7.57e-35	0.514695	0.162598	0.352097	1	110611218	island
cg02630214	0.507261	13.0146	1.37e-33	2.04e-31	0.529572	0.177488	0.352084	3	147098585	opensea
cg12308746	0.554978	10.8106	1.22e-24	7.49e-23	0.577284	0.225265	0.352019	2	172952415	shore
cg01656244	0.515226	11.4858	2.77e-27	2.25e-25	0.537531	0.185535	0.351996	8	65284080	shore
cg20248516	0.611761	14.1205	2.18e-38	5.07e-36	0.634065	0.282072	0.351993	2	119602901	island
cg13412545	0.651784	21.2243	6.56e-72	1.71e-68	0.674088	0.322103	0.351985	5	172175765	island
cg09656389	0.537766	13.5542	6.58e-36	1.22e-33	0.560063	0.20819	0.351873	11	31839790	island
cg18525486	0.529668	12.5751	9.81e-32	1.22e-29	0.551963	0.200112	0.351851	3	62357176	island
cg23065934	0.391907	11.1415	6.33e-26	4.49e-24	0.414202	0.0623658	0.351836	5	16180266	island
cg18242103	0.547218	11.6182	8.18e-28	6.99e-26	0.569507	0.21776	0.351747	14	52734253	island
cg02700894	0.420864	8.56623	1.31e-16	3.33e-15	0.443152	0.0914225	0.35173	3	12045449	shore
cg02892388	0.56805	12.6177	6.5e-32	8.23e-30	0.590338	0.238615	0.351723	7	155260310	island
cg00272971	0.472655	12.2283	2.7e-30	2.94e-28	0.494941	0.143241	0.3517	10	102419564	island
cg13307880	0.564	13.2504	1.35e-34	2.19e-32	0.586285	0.2346	0.351685	5	140744367	island
cg26311734	0.611424	12.9372	2.92e-33	4.23e-31	0.633706	0.282081	0.351624	4	94755520	shore
cg24865270	0.52763	15.9627	1e-46	4.63e-44	0.549904	0.198396	0.351508	6	10422447	island
cg20959866	0.420439	12.1528	5.53e-30	5.87e-28	0.442708	0.091276	0.351432	1	4714008	island
cg21996227	0.452548	11.9615	3.35e-29	3.29e-27	0.474815	0.123404	0.351412	1	156130826	opensea
cg24368848	0.457195	9.21753	8.24e-19	2.71e-17	0.479461	0.128072	0.351389	19	58545160	island
cg24292761	0.555729	16.7861	1.46e-50	9.29e-48	0.577995	0.226612	0.351383	6	117584665	island
cg13633270	0.554436	13.8456	3.53e-37	7.32e-35	0.5767	0.225344	0.351356	18	55095555	island
cg06544405	0.497158	13.4047	2.92e-35	5.1e-33	0.519417	0.168134	0.351283	18	70536807	island
cg10192893	0.419446	10.7862	1.51e-24	9.22e-23	0.441704	0.0904471	0.351257	4	41747895	island
cg22400703	0.603411	15.2993	1.11e-43	3.97e-41	0.625667	0.274439	0.351228	2	68545995	shore
cg02245378	0.491894	14.0806	3.27e-38	7.47e-36	0.514148	0.162952	0.351196	2	223161771	island
cg06629130	0.42012	13.4567	1.74e-35	3.1e-33	0.442361	0.0913691	0.350992	18	44787585	island
cg07810039	0.426548	7.73787	5.56e-14	1.02e-12	0.448788	0.0978149	0.350973	1	218524558	opensea
cg13699355	0.368787	8.53194	1.69e-16	4.25e-15	0.391027	0.0400552	0.350972	2	468179	island
cg08850461	0.461907	10.6845	3.7e-24	2.18e-22	0.484141	0.13326	0.350881	5	87990082	opensea
cg07027430	0.546246	12.602	7.57e-32	9.53e-30	0.568475	0.217667	0.350809	16	7354685	shore
cg21355828	0.561048	15.5614	7.07e-45	2.8e-42	0.583277	0.232469	0.350808	7	149389814	island
cg08552214	0.470856	10.2612	1.46e-22	7.24e-21	0.49308	0.142348	0.350732	2	176931864	island
cg12602633	0.473568	8.96788	5.93e-18	1.76e-16	0.495792	0.14507	0.350722	6	32119691	shore
cg11755405	0.462243	10.3326	7.89e-23	4.05e-21	0.48446	0.133849	0.350612	14	63511872	shore
cg26132320	0.493787	11.501	2.41e-27	1.97e-25	0.516003	0.165403	0.3506	20	44640353	island
cg13737332	0.427651	9.98128	1.57e-21	7.02e-20	0.449859	0.0993826	0.350477	10	100993583	shore
cg23847712	0.46856	12.6715	3.87e-32	4.99e-30	0.490767	0.140314	0.350453	4	9783196	island
cg18448949	0.424246	10.4742	2.32e-23	1.26e-21	0.446449	0.096058	0.350391	2	176993089	island
cg18497508	0.537631	12.445	3.42e-31	4.06e-29	0.559833	0.209451	0.350383	6	41528345	island
cg00459623	0.375878	9.11334	1.89e-18	5.95e-17	0.398076	0.0477685	0.350307	2	176936581	island
cg19107469	0.466936	12.1133	8.03e-30	8.37e-28	0.489132	0.138854	0.350278	20	55200445	island
cg13222752	0.465396	11.5143	2.13e-27	1.75e-25	0.48759	0.13734	0.35025	14	74892569	island
cg24989962	0.438786	12.3527	8.27e-31	9.45e-29	0.460978	0.110748	0.35023	14	52734286	island
cg00956199	0.467882	15.0463	1.57e-42	5.08e-40	0.490071	0.139902	0.350169	10	8078325	island
cg11605903	0.420426	9.85191	4.64e-21	1.97e-19	0.442613	0.0924598	0.350154	6	78176622	shelf
cg24033558	0.381957	8.73633	3.57e-17	9.7e-16	0.404143	0.054024	0.350119	15	45479755	island
cg18401367	0.386384	9.59634	3.84e-20	1.48e-18	0.408564	0.0585265	0.350038	5	176107201	island
cg12265623	0.547422	14.2612	5.2e-39	1.26e-36	0.569601	0.219591	0.35001	7	8481994	island
cg23248887	0.488876	9.43362	1.45e-19	5.2e-18	0.511055	0.161047	0.350007	14	38679643	island
cg01120173	0.589562	11.8962	6.18e-29	5.91e-27	0.611736	0.261804	0.349932	17	5019669	island
cg04306063	0.468479	9.70418	1.58e-20	6.33e-19	0.490651	0.140746	0.349905	5	76249502	island
cg18325622	0.421757	13.7179	1.28e-36	2.52e-34	0.443929	0.094028	0.3499	5	16180259	island
cg06247406	0.486045	13.0554	9.18e-34	1.39e-31	0.508197	0.158618	0.349578	6	101846791	island
cg15343119	0.422846	10.6527	4.89e-24	2.86e-22	0.444997	0.0954275	0.349569	18	74961785	island
cg02168303	0.430696	13.2141	1.93e-34	3.09e-32	0.452846	0.103287	0.349559	7	27265309	island
cg23715830	0.449717	10.8617	7.74e-25	4.87e-23	0.471867	0.122314	0.349552	3	13974614	island
cg02523844	0.393616	7.55068	2.05e-13	3.49e-12	0.415761	0.0662782	0.349483	7	79083507	island
cg18161327	0.588198	12.9341	3.01e-33	4.35e-31	0.610343	0.260869	0.349474	13	100627703	shelf
cg01022219	0.566152	12.6047	7.37e-32	9.3e-30	0.588297	0.238826	0.349471	18	13641735	island
cg23398076	0.581575	12.3494	8.54e-31	9.73e-29	0.603705	0.254455	0.34925	2	66664960	shelf
cg11893763	0.513494	12.9918	1.71e-33	2.53e-31	0.535623	0.186398	0.349226	10	125425688	island
cg01240795	0.579996	13.1198	4.88e-34	7.56e-32	0.602121	0.252967	0.349154	5	72528314	shore
cg26655340	0.532982	9.53466	6.37e-20	2.38e-18	0.555105	0.20597	0.349136	5	154230141	opensea
cg07791011	0.65814	13.1525	3.54e-34	5.56e-32	0.680261	0.331164	0.349097	3	62363922	shore
cg03362215	0.51236	11.5639	1.35e-27	1.13e-25	0.53448	0.18539	0.349091	6	78176806	shelf
cg14425564	0.487879	11.8199	1.26e-28	1.17e-26	0.509998	0.160941	0.349056	9	126794772	opensea
cg06275859	0.519771	13.3435	5.35e-35	9.1e-33	0.541885	0.192891	0.348994	4	1407694	island
cg03437479	0.380693	7.36059	7.5e-13	1.18e-11	0.402802	0.0538962	0.348905	18	32847251	shore
cg04097639	0.431637	8.34454	6.9e-16	1.61e-14	0.453746	0.104847	0.348899	1	200009830	island
cg09341793	0.4953	9.11086	1.92e-18	6.06e-17	0.517408	0.168516	0.348892	14	94405681	island
cg16713687	0.42531	12.4559	3.08e-31	3.68e-29	0.447418	0.0985331	0.348885	8	55366538	island
cg13482308	0.373919	10.9487	3.56e-25	2.33e-23	0.396026	0.0471422	0.348884	9	37002685	island
cg23546474	0.58156	13.5668	5.8e-36	1.08e-33	0.603664	0.254835	0.348829	2	223163033	island
cg18693673	0.51394	12.8335	8.03e-33	1.11e-30	0.536039	0.187279	0.34876	19	58629975	island
cg21158087	0.484397	17.736	4.73e-55	4.35e-52	0.506496	0.157736	0.34876	17	58216415	island
cg27050153	0.567983	13.2183	1.85e-34	2.97e-32	0.590081	0.241346	0.348735	14	102030110	island
cg22747746	0.395129	11.8949	6.26e-29	5.99e-27	0.41722	0.0685925	0.348627	8	23564193	island
cg01871127	0.437787	10.5435	1.27e-23	7.11e-22	0.459878	0.111256	0.348622	2	177026301	shore
cg10472919	0.734492	16.5252	2.44e-49	1.4e-46	0.756582	0.407972	0.34861	5	135266805	shore
cg17885226	0.643561	13.8463	3.51e-37	7.27e-35	0.665651	0.317054	0.348596	6	105388731	island
cg09797337	0.485876	17.9903	2.91e-56	2.86e-53	0.507964	0.159376	0.348588	13	112709538	shore
cg25537993	0.460934	9.89099	3.35e-21	1.45e-19	0.483022	0.134442	0.34858	19	58545182	island
cg04209913	0.47969	9.68814	1.81e-20	7.19e-19	0.501776	0.153222	0.348555	5	37836246	shore
cg08815081	0.506975	11.4215	4.98e-27	3.94e-25	0.529056	0.180587	0.348469	10	28035731	shore
cg10913846	0.598479	10.4489	2.89e-23	1.56e-21	0.62056	0.272092	0.348467	14	37133714	shore
cg15732658	0.401243	9.74147	1.16e-20	4.73e-19	0.423324	0.0748642	0.34846	6	10410042	shore
cg05210258	0.419851	9.02412	3.81e-18	1.16e-16	0.441931	0.0934754	0.348456	13	102569538	shore
cg01499197	0.512974	13.0129	1.39e-33	2.08e-31	0.535052	0.186636	0.348415	13	28544814	island
cg06422883	0.49942	11.4192	5.09e-27	4.02e-25	0.521496	0.173116	0.34838	5	72528296	shore
cg21821214	0.462823	10.8305	1.02e-24	6.33e-23	0.484898	0.13652	0.348378	2	176969223	island
cg09258804	0.5201	11.7989	1.53e-28	1.41e-26	0.542172	0.193834	0.348338	17	59532564	island
cg03340466	0.446292	9.581	4.36e-20	1.67e-18	0.468362	0.120069	0.348293	1	179712740	island
cg01972751	0.454963	9.76982	9.19e-21	3.78e-19	0.477028	0.128807	0.348221	6	137814728	island
cg00811065	0.518689	12.0431	1.56e-29	1.58e-27	0.540751	0.192575	0.348176	7	1287159	island
cg03563630	0.415282	10.8407	9.32e-25	5.81e-23	0.437341	0.0892284	0.348112	20	37435477	island
cg17302155	0.399832	10.4422	3.06e-23	1.64e-21	0.421886	0.0738512	0.348034	6	100061111	island
cg23325963	0.438208	10.4828	2.15e-23	1.17e-21	0.460257	0.112289	0.347969	2	45160093	island
cg21811143	0.40215	10.4124	3.96e-23	2.1e-21	0.424199	0.0762308	0.347968	2	119599748	island
cg10024583	0.653179	9.89373	3.27e-21	1.42e-19	0.675226	0.32729	0.347936	17	45772800	island
cg27313642	0.424166	11.5205	2.01e-27	1.66e-25	0.446212	0.098286	0.347926	8	65291542	shore
cg18049571	0.546782	11.7901	1.66e-28	1.52e-26	0.568825	0.220956	0.347869	8	54791151	shore
cg15607672	0.624513	12.5737	9.94e-32	1.24e-29	0.646555	0.298696	0.347859	14	57277227	shore
cg21038785	0.428424	11.1935	3.96e-26	2.87e-24	0.450462	0.102679	0.347783	15	53087068	shore
cg01603847	0.407542	8.75934	2.99e-17	8.2e-16	0.429578	0.0818229	0.347755	5	6449461	island
cg25577821	0.586672	12.0042	2.24e-29	2.23e-27	0.608704	0.261011	0.347693	15	53098475	island
cg03562414	0.570097	9.23081	7.41e-19	2.45e-17	0.592123	0.244512	0.347611	19	52391078	island
cg26799209	0.414304	9.66223	2.24e-20	8.81e-19	0.436331	0.0887305	0.3476	8	72754953	shore
cg23244790	0.436782	12.4955	2.11e-31	2.54e-29	0.458806	0.111239	0.347567	5	140811102	island
cg10065823	0.485435	10.6937	3.41e-24	2.02e-22	0.507458	0.159911	0.347547	9	96108467	island
cg12506930	0.480825	8.19821	2.03e-15	4.48e-14	0.502848	0.155302	0.347546	19	58220718	shore
cg03144922	0.521038	12.9834	1.86e-33	2.75e-31	0.543059	0.19554	0.347519	4	111540992	shore
cg05016408	0.51686	11.4538	3.71e-27	2.98e-25	0.53888	0.191373	0.347507	5	150326174	island
cg02036261	0.48688	13.4996	1.13e-35	2.06e-33	0.508898	0.161427	0.347471	14	57276057	island
cg09071889	0.470047	10.8946	5.77e-25	3.69e-23	0.492063	0.144616	0.347447	8	80523413	shore
cg12389770	0.54105	13.6398	2.79e-36	5.34e-34	0.563061	0.215692	0.34737	6	101847706	shore
cg07569216	0.596914	11.6898	4.22e-28	3.71e-26	0.618924	0.271566	0.347358	15	53075533	shore
cg23229261	0.435999	13.7046	1.46e-36	2.87e-34	0.458008	0.110673	0.347335	2	63284066	island
cg19852958	0.397222	9.21326	8.52e-19	2.8e-17	0.41923	0.0719243	0.347305	4	13545760	island
cg19142026	0.497516	9.716	1.44e-20	5.77e-19	0.519521	0.172255	0.347266	7	27170394	island
cg27361370	0.533835	11.4577	3.58e-27	2.88e-25	0.555839	0.208593	0.347246	3	157813327	shore
cg21497990	0.437573	13.1199	4.87e-34	7.56e-32	0.459575	0.112357	0.347218	7	155255122	island
cg12260798	0.433891	8.48879	2.35e-16	5.79e-15	0.455891	0.108693	0.347198	6	26240519	shore
cg08862890	0.365686	7.31775	1e-12	1.55e-11	0.387685	0.040526	0.347159	5	169064451	island
cg03970036	0.419605	9.18235	1.09e-18	3.53e-17	0.441602	0.0944619	0.34714	2	220174232	island
cg14750948	0.504346	12.3228	1.1e-30	1.24e-28	0.526338	0.179288	0.34705	3	147130477	island
cg06529756	0.421817	9.1981	9.62e-19	3.14e-17	0.443802	0.0968597	0.346942	5	75380303	island
cg15707093	0.411811	12.232	2.61e-30	2.84e-28	0.433794	0.0868851	0.346908	4	174450353	island
cg21743907	0.51118	11.0298	1.73e-25	1.17e-23	0.533161	0.186278	0.346882	7	129423053	island
cg07462756	0.528103	14.294	3.72e-39	9.14e-37	0.550083	0.203216	0.346866	4	4859985	island
cg14875171	0.469065	11.863	8.43e-29	7.97e-27	0.491038	0.144264	0.346775	2	50574196	island
cg22125805	0.415604	10.7578	1.94e-24	1.17e-22	0.437575	0.0908445	0.346731	12	119212248	island
cg01893212	0.38766	7.20262	2.16e-12	3.21e-11	0.40963	0.062925	0.346705	7	49813088	island
cg14424407	0.537014	16.5566	1.74e-49	1.01e-46	0.558977	0.212369	0.346608	17	36734838	island
cg04878000	0.475783	8.31047	8.89e-16	2.05e-14	0.497746	0.151138	0.346607	1	32237923	island
cg23817893	0.445541	12.2007	3.51e-30	3.79e-28	0.467504	0.120901	0.346603	11	86085932	island
cg14603098	0.379292	9.97903	1.6e-21	7.14e-20	0.401255	0.0546531	0.346602	17	32484259	island
cg12196573	0.434076	10.8067	1.26e-24	7.75e-23	0.456038	0.109441	0.346597	7	27195602	island
cg27393010	0.433673	9.21946	8.11e-19	2.67e-17	0.455635	0.109054	0.346581	7	121940216	island
cg18418186	0.398936	8.7416	3.43e-17	9.34e-16	0.420897	0.0743217	0.346575	3	184099432	island
cg04541368	0.542706	12.3783	6.48e-31	7.48e-29	0.564665	0.218117	0.346548	5	92909429	shore
cg00754604	0.836602	19.2677	2.11e-62	2.99e-59	0.858561	0.512019	0.346542	2	161230046	opensea
cg14663984	0.506301	9.21798	8.21e-19	2.7e-17	0.52826	0.181721	0.346539	1	969042	island
cg14991487	0.434012	10.2467	1.65e-22	8.15e-21	0.455962	0.109555	0.346407	2	176987404	island
cg14314029	0.424315	9.2081	8.88e-19	2.91e-17	0.446264	0.0998893	0.346375	7	121956643	island
cg17514558	0.572749	12.8661	5.85e-33	8.2e-31	0.594697	0.248331	0.346366	5	140621375	island
cg15377518	0.471218	9.78391	8.17e-21	3.38e-19	0.493165	0.146815	0.34635	2	145278113	shelf
cg26994225	0.446033	11.6672	5.2e-28	4.53e-26	0.467973	0.121725	0.346249	2	119616769	island
cg05020604	0.37616	8.29964	9.63e-16	2.21e-14	0.3981	0.0518615	0.346239	19	37096329	island
cg10945079	0.432031	13.1245	4.66e-34	7.25e-32	0.453967	0.107791	0.346177	2	162283856	island
cg01461847	0.460547	11.0916	9.92e-26	6.87e-24	0.482481	0.136337	0.346144	6	27648057	shore
cg11128216	0.543468	10.7616	1.88e-24	1.14e-22	0.565398	0.21931	0.346088	11	31825833	island
cg07355926	0.568356	17.8528	1.31e-55	1.24e-52	0.590277	0.244328	0.345949	19	1852127	island
cg07441518	0.534944	14.6795	7.08e-41	1.99e-38	0.556859	0.211009	0.34585	11	31846849	shore
cg08475953	0.414105	11.87	7.89e-29	7.49e-27	0.436017	0.090219	0.345798	5	178004091	island
cg24842086	0.523499	12.0262	1.82e-29	1.84e-27	0.545402	0.199752	0.34565	1	119531857	shore
cg17630392	0.494376	11.472	3.14e-27	2.54e-25	0.516278	0.170631	0.345647	5	32712623	island
cg12161228	0.447021	9.84272	5.01e-21	2.12e-19	0.468922	0.12329	0.345632	11	89224506	island
cg21131024	0.482482	9.20699	8.96e-19	2.94e-17	0.504383	0.158757	0.345626	8	104153643	shore
cg11955385	0.432568	9.36855	2.45e-19	8.6e-18	0.454468	0.108856	0.345612	17	46619088	island
cg16827475	0.409763	10.1489	3.8e-22	1.81e-20	0.431662	0.0860804	0.345581	10	131767526	island
cg18770350	0.438785	9.24459	6.64e-19	2.21e-17	0.460682	0.11512	0.345562	1	236849966	island
cg15672768	0.609782	20.5577	1.16e-68	2.66e-65	0.631678	0.286139	0.345539	5	140741220	island
cg05221167	0.472822	11.3235	1.22e-26	9.29e-25	0.494717	0.149187	0.34553	19	9609397	shore
cg00741900	0.549693	11.4442	4.05e-27	3.24e-25	0.571586	0.226089	0.345497	14	102027797	island
cg16509777	0.577294	14.6849	6.7e-41	1.89e-38	0.599183	0.253746	0.345438	2	45172265	shore
cg01460202	0.498649	14.7578	3.15e-41	9.24e-39	0.520538	0.175106	0.345431	16	23706506	opensea
cg24708471	0.439075	8.0407	6.41e-15	1.33e-13	0.460963	0.115542	0.345421	19	30719437	island
cg23097402	0.554293	12.8658	5.87e-33	8.22e-31	0.57618	0.230772	0.345409	1	50883394	island
cg27638126	0.475369	9.53647	6.27e-20	2.35e-18	0.497252	0.151911	0.345341	7	15725322	opensea
cg25513635	0.545626	11.1319	6.9e-26	4.87e-24	0.567499	0.222314	0.345185	19	18981378	shore
cg03032214	0.380669	9.9728	1.69e-21	7.5e-20	0.402541	0.0573782	0.345163	18	74961809	island
cg11433622	0.442618	10.6256	6.2e-24	3.59e-22	0.464489	0.119333	0.345157	2	66667549	opensea
cg00090261	0.466718	8.99365	4.84e-18	1.45e-16	0.488587	0.143464	0.345124	8	101118548	island
cg09484032	0.616666	14.1151	2.31e-38	5.34e-36	0.638536	0.293414	0.345122	12	54329854	shelf
cg15931949	0.510046	13.9602	1.11e-37	2.44e-35	0.531911	0.186866	0.345044	3	138662315	shore
cg14427009	0.596515	16.049	4e-47	1.94e-44	0.618374	0.273401	0.344974	13	58207058	island
cg20624923	0.584369	13.6241	3.27e-36	6.21e-34	0.606228	0.261263	0.344965	10	120355427	island
cg13922291	0.5344	11.3124	1.35e-26	1.02e-24	0.556258	0.211315	0.344943	1	46914528	shore
cg02623991	0.39504	10.1883	2.72e-22	1.32e-20	0.416895	0.0719883	0.344907	19	54926431	shore
cg12298745	0.526187	11.9429	3.99e-29	3.88e-27	0.548038	0.203197	0.344841	18	76737545	island
cg17939805	0.427005	12.6066	7.24e-32	9.14e-30	0.448851	0.104101	0.344749	18	44773988	island
cg12838303	0.465258	10.0395	9.61e-22	4.38e-20	0.487095	0.142488	0.344607	6	154360670	island
cg23619399	0.569109	10.6709	4.17e-24	2.45e-22	0.590937	0.246457	0.34448	13	79169753	shore
cg19555331	0.426718	12.057	1.37e-29	1.39e-27	0.448544	0.104101	0.344443	4	147561900	island
cg01832036	0.410562	12.1219	7.4e-30	7.75e-28	0.432386	0.0879769	0.344409	17	48050274	island
cg16508480	0.422656	8.37594	5.46e-16	1.29e-14	0.444477	0.100117	0.34436	5	5139874	island
cg22370006	0.421785	10.6637	4.44e-24	2.6e-22	0.443602	0.0993047	0.344297	6	154360344	shore
cg22791987	0.45738	10.2808	1.23e-22	6.18e-21	0.479196	0.134912	0.344283	17	43037114	shore
cg01497613	0.455462	11.0194	1.9e-25	1.28e-23	0.477275	0.133039	0.344236	17	48041301	island
cg08638320	0.613046	13.0963	6.14e-34	9.47e-32	0.634859	0.290633	0.344226	1	47900265	island
cg09969277	0.401474	10.9513	3.48e-25	2.28e-23	0.423285	0.0790709	0.344215	15	89922328	island
cg10679156	0.642581	15.5165	1.14e-44	4.42e-42	0.664392	0.320182	0.34421	6	27228101	island
cg13352750	0.410733	14.6052	1.53e-40	4.15e-38	0.432544	0.0883439	0.3442	7	27225123	island
cg14231297	0.520466	15.8478	3.4e-46	1.49e-43	0.542273	0.198135	0.344138	19	58629901	island
cg25901381	0.410386	11.7789	1.85e-28	1.68e-26	0.432192	0.0880733	0.344118	7	27225485	island
cg22717014	0.403591	12.1592	5.2e-30	5.54e-28	0.425396	0.0812814	0.344115	4	111542473	island
cg16606320	0.669126	12.6838	3.43e-32	4.45e-30	0.690928	0.346867	0.344061	4	56685972	opensea
cg25825506	0.465571	10.334	7.8e-23	4e-21	0.48737	0.143354	0.344016	7	96626659	opensea
cg14001023	0.615334	15.9325	1.38e-46	6.31e-44	0.637131	0.293142	0.34399	19	46526321	island
cg10755235	0.414959	14.4906	4.96e-40	1.3e-37	0.436753	0.0928248	0.343928	14	60974039	island
cg22474464	0.394339	8.48887	2.34e-16	5.79e-15	0.41613	0.0722339	0.343896	20	21492914	island
cg16051195	0.554271	13.4658	1.59e-35	2.84e-33	0.57606	0.232196	0.343864	6	166268183	island
cg18630667	0.413052	8.21164	1.84e-15	4.08e-14	0.434839	0.0910076	0.343832	19	37096323	island
cg01937068	0.50562	9.37556	2.32e-19	8.14e-18	0.527404	0.183631	0.343773	1	156406349	island
cg12560987	0.470284	11.0326	1.68e-25	1.14e-23	0.492067	0.148298	0.343769	7	1287065	island
cg22829917	0.485399	12.6278	5.9e-32	7.48e-30	0.507181	0.163434	0.343748	12	54357408	shore
cg25987744	0.547089	11.8248	1.2e-28	1.12e-26	0.568869	0.225159	0.34371	19	46916588	island
cg17241776	0.460568	11.1346	6.74e-26	4.76e-24	0.482346	0.13866	0.343687	13	51417469	island
cg01075271	0.510147	10.4588	2.65e-23	1.43e-21	0.531921	0.188287	0.343634	14	38080314	island
cg11980129	0.414139	10.4046	4.24e-23	2.24e-21	0.435911	0.0923238	0.343587	3	79815639	island
cg01779765	0.389741	8.6575	6.53e-17	1.72e-15	0.41151	0.0679618	0.343548	14	62583795	island
cg22817352	0.434764	9.94361	2.15e-21	9.49e-20	0.456532	0.113014	0.343518	1	204653629	shore
cg16927242	0.491064	9.14805	1.43e-18	4.58e-17	0.512829	0.169343	0.343486	2	66664667	shelf
cg19343464	0.482443	8.91431	9e-18	2.62e-16	0.504205	0.16077	0.343434	11	105481509	shore
cg19901801	0.428611	9.56782	4.86e-20	1.85e-18	0.450372	0.106961	0.343411	1	114697032	island
cg18168101	0.485365	9.24762	6.48e-19	2.16e-17	0.507119	0.1638	0.34332	8	104153627	shore
cg13279673	0.412187	12.0311	1.74e-29	1.76e-27	0.433941	0.0906335	0.343308	6	50674522	opensea
cg02794358	0.563816	8.8855	1.13e-17	3.24e-16	0.585562	0.242375	0.343188	2	54816818	opensea
cg11095383	0.558946	16.7694	1.75e-50	1.1e-47	0.580692	0.237515	0.343176	5	140174887	island
cg24882551	0.449562	12.4051	5.01e-31	5.84e-29	0.471306	0.128156	0.34315	4	85403032	island
cg18908419	0.713943	14.8472	1.25e-41	3.81e-39	0.735686	0.392552	0.343134	10	75800004	opensea
cg02801786	0.412806	10.7132	2.87e-24	1.71e-22	0.434548	0.091439	0.343109	12	113914222	island
cg04282694	0.450348	9.83064	5.54e-21	2.33e-19	0.472089	0.128993	0.343096	6	5996412	island
cg18318649	0.405488	9.95755	1.92e-21	8.49e-20	0.427226	0.0841785	0.343047	5	87974369	shore
cg20073553	0.46496	11.545	1.61e-27	1.34e-25	0.486698	0.143652	0.343046	4	13545291	island
cg03599078	0.529832	18.0751	1.14e-56	1.14e-53	0.551565	0.208599	0.342966	10	8078314	island
cg06943420	0.438107	9.20691	8.96e-19	2.94e-17	0.459839	0.11689	0.342948	1	1566699	island
cg20779964	0.523188	19.5867	6.05e-64	9.37e-61	0.544913	0.202063	0.342849	20	54580070	island
cg12378187	0.496616	12.5728	1e-31	1.25e-29	0.51834	0.175512	0.342828	3	62355443	island
cg05877497	0.564149	13.5009	1.12e-35	2.03e-33	0.585869	0.243096	0.342773	2	66667946	opensea
cg15798385	0.676182	11.8535	9.21e-29	8.67e-27	0.697901	0.355154	0.342747	7	27281569	shore
cg09127044	0.488913	16.467	4.56e-49	2.58e-46	0.51063	0.16791	0.34272	5	54519159	island
cg17869514	0.488968	10.6375	5.59e-24	3.25e-22	0.51068	0.168034	0.342646	9	1042770	island
cg10717463	0.462509	10.7859	1.51e-24	9.24e-23	0.484216	0.141657	0.342559	18	76740962	island
cg00332937	0.490297	12.954	2.48e-33	3.61e-31	0.512002	0.169456	0.342547	5	72740460	island
cg20887073	0.44161	12.1281	6.98e-30	7.33e-28	0.46331	0.120854	0.342455	6	10381764	island
cg19166302	0.383892	7.16586	2.76e-12	4.04e-11	0.405589	0.0631894	0.3424	3	122296613	island
cg14098847	0.430862	8.97768	5.49e-18	1.64e-16	0.452558	0.110168	0.34239	14	101923218	shore
cg06370771	0.396175	9.0519	3.06e-18	9.42e-17	0.417869	0.0755123	0.342357	1	18960940	shore
cg16178603	0.420675	12.0304	1.75e-29	1.77e-27	0.442365	0.100059	0.342306	2	66667101	opensea
cg07953015	0.730953	10.7798	1.6e-24	9.74e-23	0.752641	0.410372	0.342269	19	48285322	shelf
cg02874376	0.38123	10.6055	7.39e-24	4.25e-22	0.402917	0.060671	0.342246	14	101193397	island
cg14002960	0.410347	10.7363	2.34e-24	1.41e-22	0.432033	0.0897968	0.342237	18	31739423	island
cg01109169	0.518673	12.2582	2.03e-30	2.24e-28	0.540358	0.19815	0.342208	2	71134630	island
cg15133719	0.584493	11.9522	3.66e-29	3.57e-27	0.606175	0.264005	0.34217	2	223163804	island
cg17161250	0.437293	10.4549	2.74e-23	1.48e-21	0.458971	0.11687	0.342101	2	106682209	island
cg09017434	0.556582	18.5834	4.2e-59	4.91e-56	0.578259	0.236167	0.342092	5	16179660	island
cg21106407	0.484748	10.8296	1.03e-24	6.37e-23	0.50642	0.16441	0.34201	14	57262177	shore
cg01089498	0.400584	8.70736	4.46e-17	1.2e-15	0.422253	0.0802992	0.341953	4	11428985	shore
cg10603004	0.468185	11.0748	1.15e-25	7.93e-24	0.489853	0.147902	0.341951	8	23564294	island
cg14885748	0.40732	11.5504	1.53e-27	1.27e-25	0.428988	0.0870485	0.341939	12	127211262	island
cg07850987	0.579634	11.4742	3.08e-27	2.5e-25	0.6013	0.259386	0.341915	17	46645972	shelf
cg00107772	0.416036	11.2608	2.15e-26	1.6e-24	0.437694	0.0958945	0.3418	14	57261886	island
cg04697262	0.448689	10.3057	9.94e-23	5.05e-21	0.470347	0.128567	0.34178	10	130338886	island
cg08431536	0.403782	12.5926	8.28e-32	1.04e-29	0.425431	0.0837859	0.341645	2	223161894	island
cg12940439	0.44644	8.97944	5.41e-18	1.62e-16	0.468086	0.126483	0.341603	1	67600707	island
cg12065138	0.441528	9.30688	4.03e-19	1.38e-17	0.463172	0.12161	0.341562	1	4771201	shore
cg23146663	0.434604	9.3111	3.89e-19	1.33e-17	0.456242	0.114755	0.341487	5	151066662	opensea
cg21187352	0.420839	12.0576	1.36e-29	1.39e-27	0.442478	0.100995	0.341483	3	6903327	island
cg09639151	0.540445	15.7287	1.2e-45	5.02e-43	0.562083	0.220606	0.341477	5	140810920	island
cg14025053	0.443754	8.86696	1.3e-17	3.72e-16	0.46539	0.123951	0.341439	8	104153637	shore
cg22606224	0.432594	11.0637	1.27e-25	8.72e-24	0.454226	0.11285	0.341376	19	12266489	shore
cg01525538	0.721109	17.8662	1.14e-55	1.07e-52	0.742738	0.401407	0.341332	1	228785987	island
cg15188623	0.592492	9.69342	1.73e-20	6.89e-19	0.61412	0.272803	0.341317	15	90608429	shore
cg21901718	0.357906	10.33	8.07e-23	4.14e-21	0.379533	0.0382284	0.341305	5	16180076	island
cg26379859	0.374508	10.0077	1.26e-21	5.67e-20	0.396133	0.054862	0.341271	11	58672888	island
cg18063017	0.488867	10.2868	1.17e-22	5.89e-21	0.510491	0.169235	0.341256	1	180204974	island
cg00853940	0.447563	10.7035	3.13e-24	1.86e-22	0.469186	0.12794	0.341246	2	234847683	island
cg21042456	0.388703	9.86756	4.07e-21	1.74e-19	0.410325	0.069105	0.34122	7	1270558	island
cg17781313	0.453452	10.6926	3.44e-24	2.04e-22	0.475073	0.133874	0.341199	6	50817374	shore
cg07788369	0.4953	11.9859	2.67e-29	2.63e-27	0.516919	0.175749	0.34117	7	96619068	opensea
cg02155398	0.447565	11.1244	7.39e-26	5.19e-24	0.469182	0.128032	0.34115	2	45160490	shore
cg24880701	0.40905	13.9076	1.89e-37	4.04e-35	0.430667	0.0895238	0.341143	15	68121563	island
cg16257051	0.37867	11.8211	1.25e-28	1.16e-26	0.400287	0.0591459	0.341141	5	153862183	island
cg24453118	0.613905	12.1768	4.41e-30	4.72e-28	0.635521	0.294396	0.341125	13	47229927	opensea
cg00157572	0.562247	12.5126	1.79e-31	2.17e-29	0.583863	0.242741	0.341122	14	60977961	island
cg12936121	0.598864	13.0506	9.63e-34	1.45e-31	0.620479	0.279368	0.341111	6	10382738	shore
cg14582400	0.580583	12.6643	4.14e-32	5.33e-30	0.602197	0.261092	0.341106	13	112726118	shore
cg22827063	0.514195	11.7097	3.51e-28	3.11e-26	0.535805	0.194769	0.341036	2	66809119	island
cg00458878	0.432901	15.1745	4.12e-43	1.41e-40	0.45451	0.113501	0.341008	7	27260285	island
cg05192293	0.491366	10.6226	6.36e-24	3.68e-22	0.512974	0.171975	0.340999	10	71934086	shelf
cg15514380	0.694733	13.3103	7.44e-35	1.25e-32	0.71634	0.375358	0.340982	21	38737243	opensea
cg24150623	0.586474	11.544	1.62e-27	1.35e-25	0.608079	0.267136	0.340943	11	121971092	opensea
cg16370491	0.424305	8.81065	2.01e-17	5.63e-16	0.445908	0.104994	0.340914	12	75601928	shore
cg22232327	0.370429	9.69529	1.7e-20	6.8e-19	0.392028	0.0511657	0.340862	18	53447594	island
cg12408990	0.636309	12.2254	2.78e-30	3.02e-28	0.657905	0.317095	0.34081	5	179634671	island
cg03672274	0.452755	11.7709	1.99e-28	1.8e-26	0.474346	0.133606	0.34074	4	4860468	shore
cg16783744	0.445469	14.5352	3.13e-40	8.35e-38	0.467057	0.126366	0.340692	8	105478855	island
cg16987754	0.383881	11.4288	4.66e-27	3.71e-25	0.405468	0.0647899	0.340678	7	155242911	island
cg09542210	0.398518	9.71627	1.43e-20	5.76e-19	0.420105	0.0794324	0.340673	3	157821536	island
cg04415176	0.460084	12.1902	3.88e-30	4.17e-28	0.48167	0.141017	0.340653	2	176957842	island
cg26128092	0.460968	11.41	5.54e-27	4.36e-25	0.482554	0.141902	0.340653	1	3567550	island
cg19961043	0.480684	10.625	6.23e-24	3.61e-22	0.50227	0.161625	0.340645	17	48546431	island
cg07519816	0.377326	11.1333	6.82e-26	4.81e-24	0.398911	0.0582757	0.340635	18	53447596	island
cg16909733	0.397877	10.158	3.52e-22	1.68e-20	0.419462	0.0788302	0.340632	2	241459847	island
cg14298457	0.561275	12.6037	7.44e-32	9.39e-30	0.582854	0.242307	0.340547	2	177012117	shore
cg05157140	0.372916	8.97631	5.55e-18	1.65e-16	0.394494	0.0539649	0.340529	7	1272545	island
cg00117172	0.425513	7.7578	4.83e-14	8.93e-13	0.447085	0.106647	0.340438	1	25255838	island
cg07870999	0.46334	13.6493	2.54e-36	4.88e-34	0.484911	0.144484	0.340427	7	155260895	island
cg03452625	0.700101	14.2982	3.57e-39	8.77e-37	0.721672	0.381251	0.340421	3	11537620	opensea
cg12070159	0.458682	10.4262	3.52e-23	1.88e-21	0.480252	0.139847	0.340405	8	54789325	shore
cg21686287	0.754229	15.4938	1.44e-44	5.56e-42	0.775793	0.435484	0.340309	2	73021348	opensea
cg00143249	0.57676	11.7149	3.35e-28	2.97e-26	0.598322	0.258052	0.34027	7	156798810	island
cg01345315	0.472842	11.7784	1.85e-28	1.69e-26	0.494402	0.154164	0.340238	12	43945998	island
cg07809589	0.480989	8.79011	2.36e-17	6.54e-16	0.502548	0.162325	0.340222	2	66664535	shelf
cg13841603	0.511439	11.2393	2.62e-26	1.93e-24	0.532998	0.192776	0.340222	6	127839822	shelf
cg00890485	0.41168	10.0457	9.12e-22	4.17e-20	0.433238	0.093025	0.340213	14	70653919	shore
cg05408649	0.701908	13.8917	2.22e-37	4.7e-35	0.723463	0.383305	0.340158	12	54446019	island
cg01571001	0.630979	12.1156	7.86e-30	8.2e-28	0.65253	0.312423	0.340107	3	128215433	island
cg12595013	0.465183	19.4322	3.39e-63	4.97e-60	0.486734	0.146628	0.340106	3	147128123	island
cg06042849	0.50444	9.26385	5.69e-19	1.91e-17	0.525987	0.185954	0.340032	10	547025	opensea
cg09041678	0.53396	14.2353	6.78e-39	1.63e-36	0.555505	0.215504	0.340001	11	31839947	shore
cg06558014	0.391398	10.6993	3.25e-24	1.93e-22	0.412942	0.0729634	0.339978	6	100051116	island
cg08499046	0.459956	10.2605	1.47e-22	7.28e-21	0.481497	0.141552	0.339945	11	31824327	shore
cg26059468	0.419415	10.8016	1.32e-24	8.09e-23	0.440955	0.101019	0.339937	8	55370579	island
cg23130254	0.410762	12.4252	4.14e-31	4.87e-29	0.432303	0.0923685	0.339934	2	176964588	island
cg26609631	0.411732	11.636	6.94e-28	5.97e-26	0.433272	0.0933463	0.339926	13	28366814	island
cg14349667	0.459625	12.6943	3.1e-32	4.05e-30	0.481164	0.141255	0.339909	4	81189706	shore
cg26675654	0.487261	10.382	5.16e-23	2.7e-21	0.508799	0.168894	0.339906	7	1269693	island
cg19728226	0.474093	10.8921	5.9e-25	3.76e-23	0.495631	0.155733	0.339898	2	176968744	shore
cg23429510	0.508741	12.5049	1.93e-31	2.33e-29	0.530278	0.190405	0.339873	2	176936942	shore
cg08701183	0.714195	16.2721	3.69e-48	1.95e-45	0.73573	0.395881	0.339849	7	21209781	opensea
cg10792302	0.639847	11.6645	5.34e-28	4.64e-26	0.661378	0.321584	0.339794	12	54376019	shelf
cg04127342	0.476538	9.6871	1.82e-20	7.25e-19	0.498068	0.158308	0.33976	8	57358130	island
cg05467160	0.48064	10.113	5.16e-22	2.42e-20	0.502164	0.162488	0.339676	2	176945526	island
cg08066129	0.564446	13.4962	1.17e-35	2.13e-33	0.58597	0.246297	0.339673	21	38077258	island
cg12468774	0.519597	9.00521	4.42e-18	1.34e-16	0.54112	0.201454	0.339666	3	49236860	island
cg03048654	0.419026	10.1448	3.93e-22	1.87e-20	0.440548	0.1009	0.339648	10	118893138	shore
cg10784030	0.432719	8.16363	2.62e-15	5.7e-14	0.454239	0.114614	0.339626	1	38412688	opensea
cg02940147	0.660127	15.0315	1.83e-42	5.89e-40	0.681643	0.342082	0.339562	11	124747263	shore
cg25371919	0.567965	12.9582	2.38e-33	3.48e-31	0.589481	0.249933	0.339548	2	63284481	shore
cg06634716	0.498047	10.5548	1.15e-23	6.48e-22	0.519556	0.180122	0.339434	1	217311151	island
cg23316253	0.430024	13.4769	1.42e-35	2.55e-33	0.451532	0.112099	0.339433	10	8076277	island
cg10526374	0.396487	10.3547	6.52e-23	3.38e-21	0.417995	0.0785744	0.33942	11	2292525	island
cg12864185	0.516718	12.3934	5.61e-31	6.51e-29	0.538224	0.198831	0.339393	1	240160972	island
cg16258337	0.432593	8.51479	1.93e-16	4.81e-15	0.454098	0.114726	0.339372	4	41881829	shore
cg11171221	0.421637	11.9583	3.45e-29	3.38e-27	0.443137	0.103843	0.339294	10	124902844	shore
cg06756164	0.70787	15.2558	1.76e-43	6.17e-41	0.729368	0.390111	0.339257	1	109490978	opensea
cg25150953	0.652413	12.2696	1.83e-30	2.02e-28	0.673909	0.33468	0.339228	4	41540229	opensea
cg06126713	0.574715	9.30852	3.98e-19	1.36e-17	0.596209	0.257006	0.339203	7	16505617	opensea
cg03053579	0.47534	12.5314	1.49e-31	1.83e-29	0.49683	0.15769	0.33914	10	102987483	island
cg25221239	0.580938	12.6998	2.94e-32	3.85e-30	0.602427	0.2633	0.339127	10	131764419	island
cg18710784	0.426178	8.44579	3.24e-16	7.86e-15	0.447666	0.108552	0.339114	11	132813563	island
cg11192416	0.398977	10.5189	1.57e-23	8.71e-22	0.420458	0.0814616	0.338996	1	231296968	island
cg10477621	0.505894	12.018	1.97e-29	1.98e-27	0.527375	0.188387	0.338988	7	19184950	island
cg26681770	0.545237	8.80935	2.03e-17	5.68e-16	0.566717	0.22775	0.338967	20	56247302	island
cg26931862	0.43192	15.4025	3.77e-44	1.41e-41	0.453394	0.114509	0.338885	12	54349169	island
cg02561482	0.470231	13.4478	1.9e-35	3.37e-33	0.491704	0.152822	0.338883	6	50813551	island
cg12597389	0.501857	17.0387	9.49e-52	6.78e-49	0.523331	0.184454	0.338877	7	8482235	island
cg07279070	0.554102	13.863	2.96e-37	6.21e-35	0.575575	0.236701	0.338874	2	73148229	island
cg15484532	0.404202	14.6321	1.15e-40	3.17e-38	0.425672	0.0868502	0.338822	1	4714171	island
cg16739441	0.576841	10.7044	3.1e-24	1.84e-22	0.598307	0.259555	0.338752	12	21926524	opensea
cg14000361	0.412252	8.40104	4.53e-16	1.08e-14	0.433706	0.0951482	0.338557	6	10882336	shore
cg18035229	0.457706	10.0762	7.04e-22	3.26e-20	0.479158	0.140614	0.338544	8	70984270	island
cg00827893	0.730101	14.6997	5.75e-41	1.64e-38	0.751549	0.413077	0.338471	13	33162946	shore
cg00088183	0.496562	10.8189	1.13e-24	6.98e-23	0.518003	0.179634	0.338369	1	91185168	island
cg19080053	0.609205	14.9347	5.03e-42	1.58e-39	0.630645	0.292307	0.338337	6	5132887	shelf
cg23207077	0.538897	13.3482	5.11e-35	8.71e-33	0.560334	0.222038	0.338296	1	905988	shore
cg19917412	0.603524	13.6454	2.64e-36	5.06e-34	0.62496	0.286676	0.338284	11	64815189	island
cg07318983	0.652377	16.4083	8.56e-49	4.78e-46	0.673812	0.33554	0.338272	1	91185922	shore
cg08572611	0.419194	11.6003	9.65e-28	8.18e-26	0.440628	0.10238	0.338248	7	100253914	island
cg26019295	0.500395	9.418	1.64e-19	5.88e-18	0.521828	0.183592	0.338236	12	54409212	shore
cg02273398	0.50231	10.3742	5.51e-23	2.88e-21	0.523738	0.185575	0.338163	6	50817400	shore
cg26946259	0.500718	12.5407	1.37e-31	1.68e-29	0.522146	0.183987	0.33816	2	119599545	island
cg09275956	0.428808	10.5279	1.45e-23	8.09e-22	0.450234	0.112105	0.33813	1	50896251	shelf
cg00418216	0.437776	9.78808	7.9e-21	3.27e-19	0.459202	0.121076	0.338126	7	27227847	island
cg05093169	0.454976	10.4315	3.36e-23	1.8e-21	0.476401	0.138291	0.33811	11	71955401	island
cg14658067	0.420252	11.9754	2.94e-29	2.9e-27	0.441674	0.103609	0.338064	7	1273394	island
cg17139666	0.582205	13.0799	7.22e-34	1.1e-31	0.603627	0.26557	0.338057	4	174421440	island
cg02391509	0.572443	13.0788	7.3e-34	1.12e-31	0.593864	0.255813	0.338051	3	27766382	shore
cg23318812	0.407479	10.3303	8.05e-23	4.13e-21	0.428897	0.0908982	0.337999	12	66123127	island
cg06785999	0.362019	9.92944	2.43e-21	1.06e-19	0.383435	0.0454617	0.337973	14	60975964	island
cg25344503	0.453265	11.1179	7.83e-26	5.49e-24	0.474676	0.136779	0.337898	10	47083398	island
cg26186727	0.425082	10.8164	1.16e-24	7.13e-23	0.446493	0.108596	0.337897	18	70534534	island
cg22820316	0.611025	13.1581	3.35e-34	5.27e-32	0.632435	0.294565	0.33787	1	119532736	shore
cg06666025	0.42213	12.347	8.73e-31	9.94e-29	0.443539	0.105673	0.337866	16	66613278	island
cg08100687	0.48104	10.6945	3.39e-24	2.01e-22	0.502449	0.16459	0.337859	13	28502630	island
cg16519587	0.370308	11.2288	2.88e-26	2.11e-24	0.391716	0.0538768	0.337839	6	26614649	island
cg23085662	0.525287	12.5007	2e-31	2.42e-29	0.546691	0.208918	0.337773	18	59000860	island
cg22203219	0.53518	15.1239	6.99e-43	2.33e-40	0.556582	0.218828	0.337754	12	6665335	island
cg25104397	0.531065	10.0233	1.1e-21	5e-20	0.552466	0.214729	0.337737	10	104535920	opensea
cg05224741	0.360108	8.45583	3.01e-16	7.32e-15	0.381505	0.0438364	0.337668	6	10422322	island
cg21170796	0.626579	13.5046	1.08e-35	1.96e-33	0.647974	0.310339	0.337635	1	119528164	shore
cg16135698	0.453082	12.8729	5.47e-33	7.7e-31	0.474474	0.136874	0.3376	17	46825179	island
cg18297437	0.474453	15.1082	8.24e-43	2.74e-40	0.495844	0.158266	0.337578	3	147131332	island
cg22635491	0.47716	11.747	2.48e-28	2.23e-26	0.498549	0.161	0.337549	12	115109934	island
cg09317884	0.547001	11.1596	5.38e-26	3.84e-24	0.568389	0.230863	0.337526	1	165204512	island
cg05942459	0.452006	11.9493	3.76e-29	3.66e-27	0.473394	0.135869	0.337524	6	101846805	island
cg15837212	0.490379	13.252	1.32e-34	2.16e-32	0.511767	0.174244	0.337522	1	63795970	island
cg21370856	0.3809	9.1851	1.07e-18	3.46e-17	0.402287	0.06477	0.337517	16	23848003	island
cg17386213	0.408102	11.5962	1e-27	8.48e-26	0.429487	0.0919976	0.33749	6	108488335	island
cg17301223	0.452312	9.64329	2.61e-20	1.02e-18	0.473696	0.136228	0.337468	8	145106438	island
cg12062220	0.498554	15.2365	2.15e-43	7.51e-41	0.519938	0.182477	0.337461	15	53087232	island
cg16562275	0.423792	8.13078	3.33e-15	7.14e-14	0.445169	0.107809	0.337361	12	133481390	shelf
cg03839949	0.502857	12.0631	1.29e-29	1.32e-27	0.524232	0.186903	0.337329	3	128210541	island
cg20584905	0.472181	11.3702	7.96e-27	6.17e-25	0.493555	0.156248	0.337307	2	223163784	island
cg04645914	0.630572	10.6285	6.04e-24	3.5e-22	0.651944	0.314661	0.337283	19	52452317	island
cg08832906	0.401455	8.6796	5.52e-17	1.47e-15	0.422827	0.0855488	0.337279	7	139208852	island
cg22541735	0.389788	9.72189	1.37e-20	5.51e-19	0.411159	0.0739015	0.337258	2	176988203	island
cg25260543	0.527776	12.0105	2.12e-29	2.12e-27	0.549144	0.211937	0.337207	7	100946792	opensea
cg03408904	0.613769	11.0907	1e-25	6.92e-24	0.635134	0.29797	0.337164	22	17956462	opensea
cg08206318	0.59732	15.6338	3.29e-45	1.33e-42	0.618684	0.281528	0.337156	5	134363637	island
cg13813458	0.592471	14.0688	3.69e-38	8.38e-36	0.613835	0.276681	0.337154	17	35085134	opensea
cg19507206	0.377741	8.21423	1.81e-15	4.01e-14	0.399105	0.0619566	0.337148	10	103044008	island
cg19473529	0.462309	10.5552	1.15e-23	6.46e-22	0.483671	0.146549	0.337122	20	48726783	shelf
cg10530883	0.462605	9.07033	2.65e-18	8.22e-17	0.483965	0.146868	0.337098	5	3596207	island
cg15000841	0.416007	11.2818	1.78e-26	1.33e-24	0.437362	0.100348	0.337015	11	64815642	island
cg08692733	0.522031	12.0108	2.11e-29	2.11e-27	0.543385	0.206384	0.337001	10	112404738	shore
cg05829782	0.365871	8.63788	7.58e-17	1.99e-15	0.387225	0.0502396	0.336985	14	74707911	island
cg15368455	0.705997	17.0821	5.92e-52	4.29e-49	0.72735	0.390374	0.336976	5	37835958	shore
cg27501878	0.352936	9.20276	9.27e-19	3.03e-17	0.374287	0.0373374	0.33695	20	61638588	island
cg17466857	0.377291	11.3076	1.41e-26	1.07e-24	0.398641	0.0617107	0.336931	7	27225528	island
cg20872937	0.358204	9.53031	6.6e-20	2.46e-18	0.379552	0.0426434	0.336909	18	74961968	island
cg19404444	0.463622	9.03737	3.43e-18	1.05e-16	0.484968	0.148094	0.336874	1	2164602	shelf
cg07336617	0.491832	12.6302	5.76e-32	7.32e-30	0.513175	0.176362	0.336812	5	76935080	island
cg12626956	0.52409	13.8525	3.3e-37	6.87e-35	0.545432	0.208622	0.33681	9	79634509	island
cg20801476	0.591565	15.1035	8.66e-43	2.87e-40	0.612905	0.276135	0.33677	7	27281465	shore
cg17165841	0.44228	11.9169	5.09e-29	4.9e-27	0.46362	0.126851	0.336769	2	207507001	island
cg05860723	0.468329	13.9167	1.72e-37	3.71e-35	0.489666	0.152946	0.33672	12	81102486	island
cg07198881	0.442375	9.63191	2.87e-20	1.12e-18	0.463711	0.127006	0.336704	1	166134513	island
cg07317062	0.586785	10.6308	5.92e-24	3.44e-22	0.608121	0.271424	0.336697	7	27170388	island
cg15167959	0.488958	10.9096	5.05e-25	3.24e-23	0.510293	0.173606	0.336687	13	28502559	island
cg08493294	0.567158	10.4089	4.09e-23	2.17e-21	0.588489	0.251852	0.336637	2	25500416	island
cg15270654	0.443537	11.6495	6.13e-28	5.3e-26	0.464867	0.128255	0.336612	8	97170666	shore
cg22389137	0.464834	12.7785	1.37e-32	1.86e-30	0.486163	0.149569	0.336593	4	113432227	island
cg03726556	0.538637	13.7998	5.6e-37	1.14e-34	0.559965	0.223389	0.336576	2	119607379	island
cg13891768	0.5957	10.9046	5.28e-25	3.38e-23	0.617026	0.280471	0.336555	4	111536024	shelf
cg14186066	0.411439	10.5272	1.46e-23	8.14e-22	0.432765	0.0962139	0.336552	14	60976115	island
cg17780731	0.515874	11.6777	4.72e-28	4.14e-26	0.537198	0.200677	0.336521	5	67483678	opensea
cg16073378	0.416147	14.817	1.71e-41	5.14e-39	0.437468	0.100992	0.336476	2	468413	island
cg10595547	0.512082	13.0372	1.1e-33	1.65e-31	0.533402	0.196952	0.33645	10	119310911	shore
cg15087179	0.486622	9.55048	5.6e-20	2.11e-18	0.507941	0.171497	0.336445	6	50676699	opensea
cg22403811	0.604712	11.3427	1.02e-26	7.86e-25	0.626029	0.289622	0.336406	8	85096015	shore
cg26673012	0.369605	11.9705	3.08e-29	3.03e-27	0.390921	0.0545156	0.336406	7	35293753	island
cg04156293	0.517973	9.58466	4.23e-20	1.62e-18	0.53929	0.202892	0.336398	7	100488942	shore
cg13239420	0.397023	9.25676	6.02e-19	2.02e-17	0.418338	0.0819602	0.336378	1	240161249	island
cg05371578	0.637416	16.3755	1.22e-48	6.72e-46	0.658731	0.322354	0.336378	3	147128157	island
cg06833110	0.495199	10.2853	1.18e-22	5.96e-21	0.516512	0.180161	0.336351	2	66673316	island
cg24080247	0.4262	10.4214	3.67e-23	1.95e-21	0.447513	0.111169	0.336344	21	38082613	shore
cg02455820	0.418744	8.8486	1.5e-17	4.26e-16	0.440054	0.103743	0.336311	16	51147769	island
cg20981086	0.480569	11.1549	5.61e-26	4e-24	0.501878	0.165598	0.33628	14	101923256	shore
cg01235820	0.589049	10.3821	5.15e-23	2.7e-21	0.610358	0.274086	0.336271	20	642782	island
cg06148812	0.61187	13.9441	1.31e-37	2.85e-35	0.633175	0.29695	0.336224	22	19746368	island
cg06649410	0.49915	11.9018	5.86e-29	5.63e-27	0.520454	0.184251	0.336204	6	154360483	shore
cg24909548	0.421258	11.6609	5.52e-28	4.79e-26	0.442561	0.106362	0.3362	19	36736272	island
cg11814235	0.502051	10.0486	8.9e-22	4.08e-20	0.523352	0.187198	0.336154	18	28621490	island
cg13678973	0.388904	10.0918	6.17e-22	2.88e-20	0.410203	0.0740877	0.336115	1	50513870	island
cg08423533	0.521554	12.0318	1.73e-29	1.75e-27	0.542849	0.20678	0.336069	10	28030628	island
cg04628369	0.518107	8.71794	4.11e-17	1.11e-15	0.539402	0.203352	0.33605	20	56247426	island
cg09321400	0.408887	10.3286	8.17e-23	4.18e-21	0.430178	0.0941674	0.336011	16	55690443	island
cg03111404	0.603875	10.156	3.58e-22	1.71e-20	0.625165	0.289181	0.335983	6	28175984	shore
cg07382920	0.44611	13.2527	1.32e-34	2.15e-32	0.467398	0.131441	0.335958	1	3567646	island
cg15648389	0.633183	12.4996	2.03e-31	2.45e-29	0.654467	0.318573	0.335894	12	54448769	shore
cg13019143	0.502169	14.1835	1.15e-38	2.73e-36	0.523451	0.187594	0.335857	7	96633060	shore
cg24988255	0.547774	12.013	2.07e-29	2.07e-27	0.569047	0.233343	0.335704	7	27225396	island
cg07431286	0.370686	8.16476	2.6e-15	5.65e-14	0.391955	0.0562937	0.335662	5	72526496	island
cg24813736	0.476515	11.9241	4.76e-29	4.59e-27	0.497781	0.162185	0.335596	5	63255045	island
cg02897989	0.399614	8.27897	1.12e-15	2.55e-14	0.420879	0.0852897	0.33559	1	170637723	shelf
cg26205859	0.649007	10.7079	3.01e-24	1.79e-22	0.67027	0.334714	0.335556	7	76967860	opensea
cg15990972	0.611308	15.2755	1.43e-43	5.05e-41	0.63257	0.297028	0.335542	2	177012372	island
cg22643811	0.384743	9.35931	2.64e-19	9.22e-18	0.406002	0.0705087	0.335493	22	48885446	island
cg09180171	0.429411	9.36628	2.5e-19	8.75e-18	0.45067	0.115177	0.335493	1	22677913	opensea
cg22341310	0.622951	13.0782	7.34e-34	1.12e-31	0.64421	0.308723	0.335487	19	48048583	island
cg12614105	0.427619	10.2772	1.27e-22	6.36e-21	0.448877	0.113396	0.335482	7	24324435	island
cg20168806	0.388182	9.89604	3.21e-21	1.39e-19	0.409438	0.0739907	0.335447	6	10382828	shore
cg01031101	0.544607	13.9518	1.21e-37	2.64e-35	0.56586	0.230475	0.335385	6	28227091	island
cg16142855	0.627926	14.2987	3.55e-39	8.73e-37	0.649176	0.313823	0.335353	4	379900	island
cg02649597	0.419064	12.7101	2.66e-32	3.49e-30	0.440314	0.104971	0.335343	2	45171621	island
cg23713079	0.415306	9.19861	9.58e-19	3.13e-17	0.436552	0.101259	0.335293	5	72715996	island
cg06454760	0.503077	7.73451	5.69e-14	1.04e-12	0.52432	0.189082	0.335238	19	58570427	island
cg04274288	0.515003	14.0725	3.56e-38	8.09e-36	0.536242	0.201067	0.335175	6	27648004	island
cg19714985	0.598047	12.8206	9.11e-33	1.25e-30	0.619286	0.284115	0.335171	10	77043608	opensea
cg02925039	0.540359	13.9152	1.75e-37	3.77e-35	0.561596	0.226448	0.335148	12	43945213	island
cg20969194	0.490253	12.6868	3.34e-32	4.34e-30	0.511488	0.176372	0.335116	2	223163175	island
cg17555825	0.499956	15.8076	5.22e-46	2.25e-43	0.521191	0.186075	0.335116	5	76924190	island
cg17443359	0.466876	12.7964	1.15e-32	1.57e-30	0.488111	0.153008	0.335102	1	91300231	shore
cg19962990	0.489496	10.0666	7.64e-22	3.52e-20	0.510729	0.175632	0.335097	18	904523	shore
cg07152216	0.472017	10.9723	2.89e-25	1.91e-23	0.49325	0.15817	0.33508	3	147141219	shore
cg16038120	0.533018	10.0027	1.31e-21	5.9e-20	0.554249	0.219193	0.335057	14	29235196	island
cg12756396	0.443681	14.6699	7.82e-41	2.19e-38	0.464912	0.129867	0.335045	1	50886969	island
cg19350360	0.48669	8.99076	4.95e-18	1.49e-16	0.507919	0.172892	0.335027	15	100913948	island
cg07341624	0.55065	11.7993	1.53e-28	1.4e-26	0.571878	0.236867	0.335011	20	2539167	island
cg09238992	0.44926	13.2448	1.42e-34	2.31e-32	0.470488	0.13548	0.335008	10	23484228	island
cg09854734	0.500644	13.3932	3.27e-35	5.69e-33	0.521871	0.186886	0.334984	16	66613273	island
cg15341350	0.596769	11.4422	4.13e-27	3.3e-25	0.617995	0.28302	0.334975	12	119446891	opensea
cg09602288	0.48991	12.8997	4.21e-33	6e-31	0.511134	0.176185	0.334949	6	10382800	shore
cg18486235	0.546962	12.4714	2.66e-31	3.18e-29	0.568179	0.233345	0.334834	1	91300387	shore
cg20892260	0.426692	12.0092	2.14e-29	2.14e-27	0.447908	0.11309	0.334818	8	23564025	island
cg26186239	0.459158	10.842	9.21e-25	5.74e-23	0.480373	0.145565	0.334808	20	62119492	island
cg01014615	0.650063	12.8068	1.04e-32	1.43e-30	0.671273	0.33654	0.334734	2	177027621	island
cg24411961	0.695238	16.0055	6.36e-47	2.99e-44	0.716442	0.381803	0.334639	1	34642396	island
cg03730533	0.479632	10.5572	1.13e-23	6.36e-22	0.500836	0.166209	0.334628	7	26897685	opensea
cg04048259	0.391629	10.8399	9.38e-25	5.84e-23	0.412833	0.0782106	0.334623	20	57875346	island
cg04974290	0.396405	11.1141	8.1e-26	5.67e-24	0.417607	0.0830133	0.334594	17	5001047	island
cg10982364	0.457029	11.7324	2.84e-28	2.54e-26	0.478231	0.14364	0.334591	2	200329670	island
cg08125821	0.387966	10.9427	3.76e-25	2.45e-23	0.409167	0.0745932	0.334574	8	114445779	shore
cg25189564	0.406407	8.70458	4.56e-17	1.22e-15	0.427607	0.0930458	0.334561	7	158938051	island
cg17204129	0.410214	6.90918	1.48e-11	1.96e-10	0.431411	0.0968877	0.334524	7	117119601	opensea
cg01187920	0.557022	12.4714	2.66e-31	3.18e-29	0.578217	0.243739	0.334478	5	71015162	island
cg04022561	0.495266	12.0758	1.14e-29	1.18e-27	0.516459	0.182006	0.334453	5	50673245	opensea
cg20823772	0.667795	13.7122	1.35e-36	2.66e-34	0.688986	0.354564	0.334422	8	99962013	shore
cg08047907	0.36864	7.591	1.55e-13	2.68e-12	0.389823	0.0555339	0.334289	1	169396858	island
cg22539420	0.490322	11.3237	1.22e-26	9.27e-25	0.511504	0.177225	0.33428	2	200329680	island
cg14008999	0.598793	10.9832	2.62e-25	1.74e-23	0.619974	0.285716	0.334257	17	750766	opensea
cg24676071	0.59241	10.0855	6.51e-22	3.03e-20	0.613589	0.279357	0.334232	7	45613410	island
cg06425919	0.401315	13.113	5.21e-34	8.07e-32	0.422492	0.0882889	0.334203	11	17741925	island
cg21587238	0.623017	9.71651	1.43e-20	5.75e-19	0.644192	0.310013	0.334179	5	42953590	shore
cg23079252	0.651845	12.0894	1.01e-29	1.04e-27	0.67302	0.338848	0.334172	6	30095199	island
cg06206801	0.598137	9.67015	2.1e-20	8.29e-19	0.619312	0.285144	0.334168	18	24131379	shore
cg18582992	0.423789	9.16397	1.26e-18	4.06e-17	0.444961	0.110834	0.334127	15	45479642	island
cg09550083	0.707344	13.7739	7.27e-37	1.47e-34	0.728513	0.39444	0.334073	2	66672337	shore
cg00778807	0.457969	8.37291	5.59e-16	1.32e-14	0.479136	0.145088	0.334048	1	43524347	opensea
cg13647536	0.485104	9.87268	3.9e-21	1.67e-19	0.50627	0.172242	0.334028	7	27260466	island
cg18443359	0.40408	16.6049	1.03e-49	6.09e-47	0.425245	0.0912238	0.334021	5	134374693	island
cg25950625	0.447793	8.03165	6.84e-15	1.41e-13	0.468958	0.134947	0.334011	5	41510116	island
cg01184975	0.436537	10.1139	5.12e-22	2.41e-20	0.4577	0.123714	0.333986	12	114852091	island
cg20019985	0.478266	19.0451	2.51e-61	3.32e-58	0.499428	0.165462	0.333966	11	32008961	island
cg07099331	0.469343	11.5973	9.93e-28	8.4e-26	0.490504	0.156558	0.333947	10	102419617	island
cg26727693	0.475881	9.3243	3.5e-19	1.21e-17	0.49704	0.163136	0.333903	12	63544175	island
cg01352175	0.432194	12.0408	1.59e-29	1.61e-27	0.453352	0.11945	0.333903	18	44773985	island
cg10192198	0.51045	10.8054	1.27e-24	7.83e-23	0.531608	0.197706	0.333902	9	973184	island
cg00228017	0.482816	9.02496	3.79e-18	1.15e-16	0.503972	0.170099	0.333873	18	53447841	island
cg16868298	0.535931	10.3035	1.01e-22	5.14e-21	0.557082	0.223282	0.3338	7	120969033	shore
cg08701621	0.430515	7.56356	1.87e-13	3.21e-12	0.451665	0.117888	0.333777	19	58570419	island
cg21215767	0.507764	11.857	8.92e-29	8.42e-27	0.528914	0.195142	0.333771	2	119599819	island
cg17649293	0.522345	10.8926	5.87e-25	3.74e-23	0.543492	0.209757	0.333735	2	71134791	island
cg14511698	0.539013	11.9485	3.79e-29	3.69e-27	0.560158	0.226458	0.3337	14	60976898	island
cg23331421	0.413302	11.2133	3.31e-26	2.41e-24	0.434447	0.100755	0.333692	19	30866202	island
cg06272038	0.380224	10.0436	9.28e-22	4.24e-20	0.401366	0.0677186	0.333647	11	2292512	island
cg10635122	0.539173	8.80492	2.1e-17	5.88e-16	0.560312	0.226712	0.3336	19	52391090	island
cg26718878	0.487372	10.9195	4.63e-25	2.99e-23	0.508511	0.174923	0.333588	7	96647882	shore
cg15508809	0.532861	12.5186	1.69e-31	2.05e-29	0.553998	0.220424	0.333574	14	29231309	shelf
cg00860379	0.376942	8.69846	4.77e-17	1.28e-15	0.398077	0.0645393	0.333538	15	53097822	island
cg26844246	0.521811	14.8869	8.26e-42	2.56e-39	0.542942	0.209466	0.333476	5	170736277	island
cg25640519	0.509833	11.4907	2.65e-27	2.16e-25	0.530964	0.1975	0.333464	3	141516705	shore
cg20649017	0.425115	12.1758	4.45e-30	4.76e-28	0.446244	0.112796	0.333448	2	176980837	island
cg24809973	0.475194	13.5825	4.96e-36	9.31e-34	0.49632	0.162926	0.333394	8	72468820	island
cg08430009	0.391589	9.76586	9.5e-21	3.9e-19	0.412715	0.0793215	0.333394	22	19138124	island
cg10208485	0.521799	9.67917	1.95e-20	7.72e-19	0.54292	0.209594	0.333327	3	350602	shore
cg05470554	0.443444	9.79197	7.65e-21	3.17e-19	0.464565	0.131256	0.333309	7	120969079	shore
cg23994043	0.519104	16.3854	1.1e-48	6.08e-46	0.540222	0.206955	0.333267	2	200326725	island
cg25567594	0.461502	9.3315	3.31e-19	1.14e-17	0.482619	0.14936	0.33326	20	21683478	shore
cg12467749	0.382302	11.0371	1.62e-25	1.09e-23	0.403418	0.0701722	0.333246	7	35294430	island
cg05855917	0.392944	8.84587	1.53e-17	4.34e-16	0.414056	0.0808835	0.333172	3	147113700	island
cg06365535	0.596561	17.6738	9.35e-55	8.43e-52	0.617669	0.284553	0.333116	17	59534102	island
cg06896909	0.646488	13.2802	1e-34	1.66e-32	0.667596	0.334487	0.333109	7	19813297	shore
cg27362525	0.448601	10.8938	5.82e-25	3.71e-23	0.469709	0.136606	0.333102	17	5019638	island
cg09305161	0.639134	11.6954	4.01e-28	3.53e-26	0.660241	0.327151	0.33309	6	106551032	opensea
cg15772924	0.634775	11.389	6.71e-27	5.24e-25	0.65588	0.322827	0.333053	12	54413384	shore
cg17912835	0.702658	15.6399	3.08e-45	1.25e-42	0.723763	0.390712	0.333051	2	105478804	island
cg09360770	0.374385	9.10205	2.06e-18	6.48e-17	0.395488	0.0624571	0.333031	16	86600326	island
cg17167253	0.45303	11.1663	5.06e-26	3.63e-24	0.47413	0.141142	0.332988	2	119603383	island
cg04597433	0.426314	11.0287	1.74e-25	1.18e-23	0.447411	0.114471	0.332939	4	9783206	island
cg04961101	0.564502	12.3253	1.07e-30	1.21e-28	0.585599	0.252662	0.332936	20	37303484	shore
cg03226000	0.43851	9.23108	7.39e-19	2.45e-17	0.459604	0.126709	0.332894	16	55690378	island
cg09780241	0.426035	9.76171	9.83e-21	4.03e-19	0.447128	0.114265	0.332862	4	111535597	shelf
cg16605327	0.385185	9.88397	3.55e-21	1.53e-19	0.406277	0.0734246	0.332852	12	114846849	island
cg08271804	0.416222	9.06175	2.83e-18	8.76e-17	0.437312	0.104474	0.332838	19	22816896	shore
cg00939495	0.428792	12.4736	2.6e-31	3.12e-29	0.449883	0.117048	0.332834	4	9783398	island
cg24892966	0.489699	9.93738	2.27e-21	9.97e-20	0.510787	0.177997	0.33279	6	27526023	opensea
cg00495860	0.416597	10.574	9.73e-24	5.52e-22	0.437685	0.104897	0.332788	21	38065524	island
cg09784335	0.426226	9.23155	7.37e-19	2.44e-17	0.447312	0.114539	0.332773	4	41875193	shore
cg06661450	0.552033	9.50142	8.35e-20	3.08e-18	0.573117	0.240375	0.332742	1	197888512	shore
cg02447304	0.564544	14.437	8.61e-40	2.22e-37	0.585628	0.252887	0.332741	6	74024628	island
cg04569082	0.368801	9.84711	4.83e-21	2.05e-19	0.389885	0.0571492	0.332736	12	127940323	shore
cg21848524	0.428495	10.6148	6.81e-24	3.93e-22	0.449578	0.116856	0.332722	3	27771053	shore
cg18406033	0.452359	12.0001	2.33e-29	2.32e-27	0.473442	0.14073	0.332712	2	223159869	island
cg20950167	0.734751	15.1737	4.15e-43	1.42e-40	0.75583	0.423176	0.332654	17	35300448	island
cg05711235	0.661253	15.3863	4.47e-44	1.66e-41	0.682331	0.349686	0.332645	8	65498612	island
cg12317601	0.421974	10.7387	2.29e-24	1.38e-22	0.443049	0.110454	0.332595	10	119301760	island
cg21185686	0.535282	10.6122	6.97e-24	4.02e-22	0.556355	0.223785	0.332571	5	140810433	shore
cg19988449	0.440854	9.78012	8.44e-21	3.48e-19	0.461926	0.129384	0.332542	15	83952808	island
cg06245037	0.404747	12.4085	4.85e-31	5.67e-29	0.425818	0.0932788	0.33254	11	44332938	shore
cg07907386	0.43518	11.721	3.16e-28	2.81e-26	0.456251	0.12373	0.332521	4	41749443	island
cg24641186	0.633499	13.8763	2.59e-37	5.46e-35	0.654566	0.322095	0.332471	6	50804147	opensea
cg07124687	0.514675	8.65473	6.67e-17	1.76e-15	0.535742	0.203281	0.332461	6	28956332	island
cg13478928	0.49377	10.9216	4.54e-25	2.94e-23	0.514836	0.182391	0.332445	1	75596724	island
cg04550737	0.370088	8.61762	8.85e-17	2.3e-15	0.391153	0.0587088	0.332445	1	119530600	island
cg15808426	0.536102	12.1126	8.09e-30	8.43e-28	0.557168	0.224725	0.332443	19	57154302	island
cg19194373	0.434914	13.0919	6.42e-34	9.86e-32	0.455976	0.123596	0.33238	20	57875703	island
cg23710218	0.429248	10.83	1.02e-24	6.35e-23	0.450309	0.117946	0.332363	8	72756656	island
cg05872306	0.432547	10.9078	5.13e-25	3.3e-23	0.453606	0.121263	0.332344	14	29236535	shore
cg09793121	0.433657	12.4279	4.03e-31	4.75e-29	0.454717	0.122374	0.332343	21	34398263	island
cg20910807	0.454194	11.3507	9.52e-27	7.32e-25	0.475251	0.142946	0.332304	20	57875384	island
cg21669679	0.395356	8.06117	5.53e-15	1.15e-13	0.416411	0.0841383	0.332272	18	49866548	shore
cg20113824	0.439498	13.1016	5.83e-34	9.01e-32	0.460552	0.128288	0.332264	8	70946946	island
cg23642130	0.380862	9.23994	6.89e-19	2.29e-17	0.401916	0.0696645	0.332251	19	30866365	island
cg18705773	0.415246	10.1187	4.91e-22	2.31e-20	0.436299	0.104058	0.33224	5	170743564	island
cg25755575	0.437075	10.6342	5.75e-24	3.34e-22	0.458126	0.12592	0.332206	1	217311531	island
cg01029623	0.414343	10.4911	2e-23	1.1e-21	0.435394	0.103189	0.332204	12	122016779	island
cg09462924	0.462837	12.4429	3.49e-31	4.14e-29	0.483886	0.151711	0.332175	2	66666470	opensea
cg16851417	0.484682	13.1786	2.74e-34	4.34e-32	0.505728	0.173585	0.332143	21	38077042	island
cg04787888	0.513565	11.7214	3.15e-28	2.8e-26	0.53461	0.202498	0.332112	16	86547322	shore
cg10792987	0.56065	11.1939	3.95e-26	2.86e-24	0.581693	0.249605	0.332088	19	18575406	shelf
cg21542223	0.525778	12.3267	1.06e-30	1.2e-28	0.546819	0.214763	0.332056	1	91190005	shore
cg02460251	0.356964	8.28534	1.07e-15	2.44e-14	0.378006	0.0459499	0.332056	5	176107427	island
cg21836370	0.635637	13.4403	2.05e-35	3.63e-33	0.656678	0.324628	0.33205	12	85667451	opensea
cg16703762	0.632936	14.1524	1.58e-38	3.71e-36	0.653976	0.32194	0.332036	5	76932047	shore
cg18249173	0.385428	10.6401	5.46e-24	3.18e-22	0.406466	0.0744514	0.332015	7	35293245	island
cg27262412	0.493511	9.24128	6.81e-19	2.27e-17	0.514549	0.182542	0.332007	1	119530702	island
cg20731469	0.409987	11.6954	4.01e-28	3.53e-26	0.431024	0.0990339	0.33199	6	108495678	island
cg21296230	0.491957	10.8326	1e-24	6.22e-23	0.512992	0.181027	0.331965	15	33010536	island
cg05270938	0.514188	12.3854	6.05e-31	7e-29	0.535218	0.203331	0.331887	2	119616568	island
cg05162306	0.635708	10.9776	2.76e-25	1.82e-23	0.656736	0.324894	0.331841	14	95826734	island
cg18685561	0.420218	9.53355	6.43e-20	2.4e-18	0.441244	0.109426	0.331817	4	165305022	island
cg02935338	0.514825	11.5574	1.43e-27	1.2e-25	0.535845	0.204128	0.331717	18	25755847	island
cg16971668	0.471261	9.46132	1.16e-19	4.2e-18	0.492279	0.160585	0.331694	3	27764810	shore
cg18736063	0.452148	10.7038	3.12e-24	1.86e-22	0.473166	0.141473	0.331693	20	21378560	shore
cg05787556	0.534527	15.2168	2.65e-43	9.18e-41	0.555543	0.223885	0.331658	5	170735186	island
cg09077934	0.44595	10.425	3.56e-23	1.9e-21	0.466957	0.135442	0.331515	15	29407792	island
cg21054521	0.432749	14.1779	1.22e-38	2.88e-36	0.453755	0.122263	0.331492	13	112759386	island
cg02564291	0.486291	11.7595	2.21e-28	2e-26	0.507294	0.17585	0.331444	5	122430235	shore
cg18836626	0.449894	11.6776	4.72e-28	4.14e-26	0.470896	0.139457	0.331438	13	26042746	island
cg24981593	0.410454	9.07062	2.64e-18	8.2e-17	0.431455	0.100031	0.331424	2	45160253	shore
cg12189551	0.396407	9.23157	7.36e-19	2.44e-17	0.417405	0.0860302	0.331375	14	60952945	island
cg07984133	0.409877	10.8591	7.91e-25	4.97e-23	0.430874	0.099521	0.331353	13	28544592	island
cg01951086	0.508815	9.52468	6.91e-20	2.57e-18	0.529809	0.198492	0.331316	4	111551642	shore
cg24586978	0.847237	24.7756	3.09e-89	2.45e-85	0.86823	0.536936	0.331294	13	99612723	opensea
cg05376374	0.357021	9.76421	9.63e-21	3.95e-19	0.378013	0.0467378	0.331275	11	43602920	island
cg17235702	0.435002	8.04911	6.03e-15	1.25e-13	0.455992	0.124738	0.331254	7	54956419	island
cg12238343	0.379246	9.92696	2.48e-21	1.08e-19	0.400236	0.0689855	0.33125	5	33936402	island
cg22187630	0.445889	10.7188	2.74e-24	1.64e-22	0.466879	0.135636	0.331243	19	13616871	island
cg06122871	0.477455	11.3003	1.5e-26	1.14e-24	0.498444	0.167208	0.331237	6	85476210	shelf
cg24416513	0.393382	7.72472	6.09e-14	1.11e-12	0.414368	0.0831718	0.331197	2	176994764	island
cg08087868	0.469189	17.1006	4.85e-52	3.54e-49	0.490175	0.15899	0.331184	16	51188129	island
cg03234186	0.410847	7.84575	2.59e-14	4.98e-13	0.431832	0.100658	0.331174	19	58220657	shore
cg10257049	0.505732	9.5594	5.2e-20	1.97e-18	0.526716	0.195562	0.331154	5	154230308	opensea
cg21183523	0.511397	10.3896	4.83e-23	2.53e-21	0.532375	0.201307	0.331068	18	22929205	shore
cg18074954	0.368408	11.3889	6.72e-27	5.25e-25	0.389386	0.0583303	0.331055	18	44787492	island
cg07510423	0.374747	9.67338	2.04e-20	8.08e-19	0.395725	0.0646715	0.331053	2	106681998	island
cg27356513	0.449698	11.4354	4.39e-27	3.5e-25	0.470673	0.139653	0.331021	7	27265463	island
cg02253760	0.464474	8.32962	7.71e-16	1.79e-14	0.485448	0.154441	0.331008	3	147077616	island
cg25771271	0.447484	9.3217	3.58e-19	1.23e-17	0.468457	0.137473	0.330984	1	119550191	island
cg01791371	0.457463	12.911	3.77e-33	5.4e-31	0.478435	0.14746	0.330976	6	50817193	shore
cg17199800	0.456107	11.2691	2e-26	1.49e-24	0.477079	0.146111	0.330968	7	96632777	shore
cg01251150	0.473671	10.7945	1.4e-24	8.59e-23	0.494642	0.163685	0.330957	5	67535553	opensea
cg18651870	0.535034	11.2057	3.55e-26	2.58e-24	0.556004	0.225067	0.330937	18	70535005	island
cg09235539	0.463635	9.0499	3.11e-18	9.56e-17	0.484602	0.153705	0.330897	1	65730481	shore
cg11671688	0.585996	18.5005	1.05e-58	1.2e-55	0.606963	0.276074	0.33089	6	110301075	island
cg10420161	0.504971	15.9077	1.8e-46	8.08e-44	0.525937	0.195054	0.330884	10	102899983	island
cg05864326	0.574219	12.5431	1.33e-31	1.64e-29	0.595183	0.26434	0.330843	2	177030150	shore
cg12404831	0.643639	13.277	1.03e-34	1.71e-32	0.664599	0.333827	0.330771	2	192114017	shelf
cg18750960	0.453069	9.21718	8.26e-19	2.72e-17	0.474029	0.143265	0.330763	2	177016417	island
cg01293179	0.496353	9.74305	1.15e-20	4.67e-19	0.517311	0.186554	0.330757	2	176996285	shore
cg07103129	0.445421	12.2806	1.64e-30	1.83e-28	0.466376	0.135687	0.330689	6	50787964	island
cg04401986	0.381196	10.4094	4.07e-23	2.16e-21	0.40215	0.0714656	0.330685	4	81189927	shelf
cg04194947	0.672705	17.4067	1.73e-53	1.4e-50	0.69365	0.363097	0.330553	2	177012191	shore
cg26107890	0.350583	6.92831	1.31e-11	1.74e-10	0.371526	0.0410193	0.330506	3	124860686	island
cg04261138	0.446016	11.4801	2.91e-27	2.37e-25	0.466957	0.13648	0.330478	5	87968636	island
cg15703773	0.479632	10.61	7.11e-24	4.09e-22	0.500569	0.170152	0.330417	7	156813342	island
cg09019936	0.400229	9.04516	3.23e-18	9.9e-17	0.421165	0.0907724	0.330392	2	162283434	shore
cg04907257	0.46601	11.3651	8.34e-27	6.45e-25	0.486942	0.156602	0.33034	5	7395318	island
cg24704177	0.467024	9.86115	4.3e-21	1.83e-19	0.487953	0.157672	0.330281	2	177027710	island
cg19375537	0.426061	12.203	3.44e-30	3.71e-28	0.446987	0.116741	0.330246	1	46951589	island
cg21282549	0.374355	8.39534	4.73e-16	1.13e-14	0.395281	0.0650387	0.330242	19	51925128	island
cg19126300	0.367867	9.30203	4.19e-19	1.43e-17	0.388792	0.0585699	0.330222	11	32457162	island
cg06360427	0.432896	12.5987	7.81e-32	9.83e-30	0.45382	0.123615	0.330205	18	74962672	island
cg27049766	0.380625	7.51687	2.58e-13	4.34e-12	0.401549	0.0713457	0.330203	19	58220516	island
cg20906291	0.657123	22.6638	6.12e-79	2.51e-75	0.678045	0.347865	0.330181	6	10382103	island
cg05382956	0.536117	10.6634	4.45e-24	2.61e-22	0.557037	0.22689	0.330147	11	10627849	opensea
cg09659227	0.428916	10.8552	8.19e-25	5.14e-23	0.449835	0.119703	0.330131	17	46797291	island
cg13702629	0.491092	10.5938	8.19e-24	4.69e-22	0.512011	0.181884	0.330127	15	66546648	shore
cg09359114	0.517585	11.6373	6.86e-28	5.9e-26	0.538504	0.208382	0.330122	7	96650096	shore
cg23480730	0.397369	8.91987	8.62e-18	2.52e-16	0.418284	0.0882213	0.330063	14	33402027	shore
cg01503065	0.447043	12.4131	4.64e-31	5.44e-29	0.467957	0.137906	0.330051	4	155411806	island
cg19718882	0.455075	10.2629	1.44e-22	7.15e-21	0.475985	0.145988	0.329997	11	32458714	shore
cg18188717	0.422653	8.316	8.53e-16	1.97e-14	0.443559	0.113639	0.32992	5	154230223	opensea
cg03757784	0.448788	9.48255	9.74e-20	3.57e-18	0.469693	0.139795	0.329897	16	22826113	island
cg02667022	0.411099	8.41889	3.96e-16	9.53e-15	0.432003	0.102108	0.329895	5	147162223	opensea
cg11804928	0.456955	10.1101	5.28e-22	2.48e-20	0.477857	0.147988	0.329869	17	38220298	shore
cg00153106	0.42058	9.91238	2.8e-21	1.22e-19	0.441482	0.111623	0.329859	5	172671561	island
cg02829688	0.526139	13.4002	3.05e-35	5.32e-33	0.547039	0.217213	0.329826	1	119527008	island
cg14410016	0.604435	21.2922	3.06e-72	8.15e-69	0.625331	0.295567	0.329763	2	176986659	island
cg21896766	0.584778	9.94971	2.05e-21	9.03e-20	0.605674	0.275918	0.329756	8	114444395	shore
cg12919006	0.4424	8.73588	3.58e-17	9.74e-16	0.463292	0.133581	0.329711	2	124782713	island
cg21908235	0.496473	10.6419	5.38e-24	3.13e-22	0.517362	0.187708	0.329654	1	146551744	island
cg12670347	0.526724	14.2544	5.58e-39	1.35e-36	0.547612	0.217964	0.329648	12	114847578	island
cg03727202	0.458859	10.2626	1.44e-22	7.16e-21	0.479746	0.150124	0.329622	15	53075718	shore
cg27109129	0.426313	8.3604	6.13e-16	1.44e-14	0.447199	0.117581	0.329618	4	74864165	island
cg27638196	0.458173	9.80825	6.68e-21	2.79e-19	0.479057	0.149482	0.329575	2	219826870	shore
cg07207982	0.764672	12.2529	2.14e-30	2.35e-28	0.785554	0.456019	0.329535	6	34984930	opensea
cg23625660	0.46712	9.78408	8.16e-21	3.37e-19	0.487995	0.15855	0.329446	5	135266516	island
cg04837832	0.638826	13.1939	2.35e-34	3.75e-32	0.659702	0.330257	0.329445	10	101290958	island
cg04431946	0.419747	8.14647	2.97e-15	6.41e-14	0.440622	0.111186	0.329437	2	47797569	island
cg22989843	0.459923	10.9203	4.59e-25	2.97e-23	0.480793	0.151442	0.329351	2	223154201	shore
cg10119075	0.495456	8.72821	3.8e-17	1.03e-15	0.516325	0.186982	0.329343	10	7709738	opensea
cg13023870	0.62224	12.7778	1.38e-32	1.87e-30	0.643107	0.313803	0.329304	14	37124018	shore
cg00904966	0.441548	8.47572	2.59e-16	6.36e-15	0.462414	0.133129	0.329285	16	1122937	island
cg14273822	0.372609	7.6492	1.03e-13	1.83e-12	0.393471	0.0642464	0.329225	6	26271716	shore
cg06135689	0.564419	11.8671	8.11e-29	7.69e-27	0.58528	0.256069	0.329211	17	35085060	opensea
cg09142313	0.42406	9.43689	1.41e-19	5.08e-18	0.44492	0.115714	0.329206	5	72677859	island
cg16108230	0.55574	18.2088	2.62e-57	2.75e-54	0.576599	0.247417	0.329182	6	117584815	island
cg11571585	0.425883	10.1756	3.03e-22	1.46e-20	0.446738	0.117621	0.329117	13	28365638	island
cg08027484	0.625636	12.4149	4.56e-31	5.35e-29	0.646487	0.317437	0.329049	6	10556523	opensea
cg18471993	0.557267	20.5979	7.42e-69	1.7e-65	0.578117	0.249076	0.329041	6	100917416	island
cg16675507	0.386304	10.0613	7.99e-22	3.68e-20	0.407154	0.0781284	0.329025	5	155108371	island
cg17928920	0.593334	8.81389	1.96e-17	5.5e-16	0.614178	0.28523	0.328948	1	968558	island
cg21200539	0.372262	9.36347	2.55e-19	8.94e-18	0.393106	0.0641667	0.328939	4	147562073	shore
cg26860935	0.460954	10.5059	1.76e-23	9.7e-22	0.481797	0.152864	0.328933	4	1407989	island
cg04495995	0.41724	8.43912	3.41e-16	8.25e-15	0.438081	0.109195	0.328886	7	19147157	island
cg15959252	0.683676	16.4279	6.94e-49	3.89e-46	0.704508	0.375766	0.328742	12	48578724	shore
cg25942450	0.591424	11.6128	8.6e-28	7.34e-26	0.612254	0.283535	0.328719	5	170736251	island
cg00889398	0.466285	11.3998	6.08e-27	4.77e-25	0.487113	0.158416	0.328697	13	28502089	island
cg04549162	0.47487	12.6793	3.59e-32	4.64e-30	0.495696	0.167036	0.32866	10	125425690	island
cg07704934	0.441945	13.1748	2.84e-34	4.5e-32	0.462768	0.134155	0.328613	11	44332940	shore
cg18202449	0.365647	8.8141	1.96e-17	5.49e-16	0.386466	0.057914	0.328552	1	50513654	island
cg14028400	0.666019	14.6655	8.18e-41	2.29e-38	0.686834	0.358341	0.328493	6	28793656	opensea
cg02432280	0.377922	8.41557	4.06e-16	9.75e-15	0.398737	0.0702488	0.328488	7	152622368	island
cg07719492	0.381586	9.95041	2.03e-21	8.98e-20	0.402399	0.0739418	0.328457	8	70983348	island
cg16105687	0.583702	11.0692	1.21e-25	8.32e-24	0.604514	0.276072	0.328442	19	22805801	island
cg26199241	0.401148	7.51742	2.57e-13	4.33e-12	0.421959	0.0935232	0.328436	17	59529486	island
cg03262554	0.453444	9.97554	1.65e-21	7.35e-20	0.474255	0.145835	0.32842	9	136474735	island
cg14298200	0.651405	16.3491	1.62e-48	8.84e-46	0.672213	0.343837	0.328375	8	65498812	island
cg26990587	0.402478	11.8637	8.37e-29	7.92e-27	0.423284	0.0949315	0.328353	7	100253901	island
cg25975621	0.399897	9.14835	1.43e-18	4.57e-17	0.420698	0.0924301	0.328268	1	217311177	island
cg26113809	0.428402	12.0574	1.36e-29	1.39e-27	0.449202	0.12095	0.328252	12	54132180	island
cg04697148	0.444167	10.2811	1.23e-22	6.17e-21	0.464966	0.136726	0.32824	7	24325079	island
cg11280525	0.470178	12.9378	2.9e-33	4.2e-31	0.490977	0.162738	0.328239	5	87955695	island
cg19589939	0.557028	8.5876	1.11e-16	2.85e-15	0.577827	0.249595	0.328232	12	103355326	shelf
cg06531379	0.45352	9.74773	1.1e-20	4.5e-19	0.474318	0.146097	0.328221	1	47911449	shore
cg05527785	0.465621	8.82043	1.87e-17	5.24e-16	0.486418	0.158215	0.328204	17	46656543	shore
cg21126583	0.396567	8.18472	2.25e-15	4.92e-14	0.417362	0.0891944	0.328168	7	145813421	island
cg10682957	0.576241	12.498	2.06e-31	2.48e-29	0.597034	0.268885	0.328149	11	117756485	opensea
cg09839170	0.453712	9.48481	9.56e-20	3.51e-18	0.474505	0.146364	0.328141	5	134376247	island
cg01295203	0.52719	10.8357	9.74e-25	6.05e-23	0.547982	0.219859	0.328122	8	70984199	island
cg18260397	0.457792	9.25186	6.26e-19	2.09e-17	0.478582	0.150486	0.328096	5	154230438	opensea
cg09601175	0.488132	13.3012	8.14e-35	1.36e-32	0.508921	0.180841	0.32808	2	177025608	island
cg10486998	0.400273	9.37379	2.35e-19	8.26e-18	0.421059	0.0930216	0.328038	18	74961787	island
cg07137606	0.614581	10.8544	8.25e-25	5.17e-23	0.635367	0.30733	0.328037	1	242687018	island
cg19403534	0.615543	13.1688	3.01e-34	4.75e-32	0.636328	0.308318	0.32801	10	120355419	island
cg06354392	0.426259	9.76208	9.8e-21	4.02e-19	0.447044	0.119038	0.328005	2	176970064	shore
cg04669574	0.421772	10.4861	2.09e-23	1.14e-21	0.442555	0.114571	0.327983	12	50297945	island
cg02023345	0.398297	10.0929	6.11e-22	2.85e-20	0.419079	0.0911109	0.327968	10	63212226	shore
cg24884142	0.499042	13.5558	6.47e-36	1.2e-33	0.519824	0.191857	0.327968	1	119532056	island
cg11694519	0.50494	11.3358	1.09e-26	8.34e-25	0.525719	0.197802	0.327917	11	111783563	opensea
cg12060499	0.53319	9.07497	2.55e-18	7.94e-17	0.553968	0.226065	0.327903	14	102172296	island
cg19759481	0.532249	9.11495	1.86e-18	5.88e-17	0.55302	0.225229	0.327791	7	27183401	island
cg04842146	0.351595	8.26102	1.28e-15	2.89e-14	0.372363	0.044623	0.32774	8	85097056	island
cg26327071	0.383365	9.09037	2.26e-18	7.07e-17	0.404133	0.076399	0.327734	17	46655818	shore
cg20610452	0.448076	8.39314	4.81e-16	1.14e-14	0.468842	0.141119	0.327724	2	9235898	opensea
cg25307168	0.386507	12.2048	3.38e-30	3.65e-28	0.407273	0.0795508	0.327723	20	37353035	island
cg02574175	0.623564	13.8716	2.72e-37	5.71e-35	0.64433	0.316615	0.327715	8	142160235	opensea
cg17975443	0.449932	8.58007	1.18e-16	3.01e-15	0.470697	0.143005	0.327691	17	59534998	island
cg07307078	0.403262	8.62744	8.21e-17	2.14e-15	0.424021	0.0964258	0.327595	18	12307630	island
cg16937268	0.475992	10.169	3.2e-22	1.54e-20	0.496748	0.169197	0.32755	20	21684417	island
cg13462129	0.603229	11.2584	2.2e-26	1.63e-24	0.623983	0.296453	0.32753	7	96651281	island
cg02488338	0.550522	9.33111	3.32e-19	1.15e-17	0.571274	0.243776	0.327498	5	63798214	shelf
cg03078363	0.373902	11.131	6.96e-26	4.9e-24	0.394653	0.0671728	0.32748	12	54408664	island
cg17812788	0.349871	9.06852	2.69e-18	8.33e-17	0.37062	0.0431791	0.327441	17	40333009	island
cg07345999	0.689534	17.0525	8.17e-52	5.88e-49	0.710281	0.382864	0.327417	11	16632636	island
cg23774356	0.379554	8.09902	4.2e-15	8.88e-14	0.4003	0.0728904	0.32741	22	19137874	island
cg27296341	0.694207	11.8249	1.2e-28	1.12e-26	0.714953	0.387548	0.327405	6	154485839	opensea
cg05021643	0.51272	19.6237	4.01e-64	6.33e-61	0.533463	0.206112	0.327351	2	177029608	island
cg05047401	0.620518	13.7367	1.06e-36	2.1e-34	0.64126	0.313932	0.327328	1	156131213	opensea
cg16956686	0.640093	16.0846	2.74e-47	1.34e-44	0.660832	0.333533	0.327299	7	4304779	island
cg09424526	0.363485	10.025	1.09e-21	4.93e-20	0.384222	0.056971	0.327251	2	223163809	island
cg09937438	0.578422	15.3099	9.98e-44	3.57e-41	0.599157	0.27193	0.327227	7	1095005	shelf
cg18106668	0.41034	9.68841	1.8e-20	7.18e-19	0.431074	0.103862	0.327212	7	24323261	shore
cg21760402	0.46905	10.3501	6.79e-23	3.51e-21	0.489778	0.162672	0.327106	6	50690590	shore
cg16596440	0.667322	13.5475	7.03e-36	1.3e-33	0.688046	0.360987	0.327059	4	140684596	opensea
cg10932018	0.439918	7.37133	6.97e-13	1.11e-11	0.460641	0.133616	0.327025	5	54516487	island
cg24750887	0.605695	10.1945	2.58e-22	1.25e-20	0.626415	0.299427	0.326988	4	89534723	opensea
cg24194775	0.648651	9.92766	2.46e-21	1.08e-19	0.66937	0.34239	0.32698	9	35791475	shore
cg19352038	0.645188	14.4006	1.25e-39	3.18e-37	0.665907	0.338945	0.326962	2	223164869	shore
cg00989365	0.577064	15.4772	1.72e-44	6.58e-42	0.597783	0.270822	0.32696	14	70014548	island
cg22694818	0.540545	17.2495	9.61e-53	7.31e-50	0.56126	0.234352	0.326908	1	75595970	island
cg01720455	0.473844	10.8395	9.42e-25	5.86e-23	0.494558	0.167668	0.32689	2	176948343	island
cg18451588	0.442434	7.68788	7.89e-14	1.42e-12	0.463144	0.136322	0.326821	7	29606289	island
cg07877559	0.455284	9.54358	5.92e-20	2.22e-18	0.475993	0.149173	0.32682	5	11903299	shore
cg23207990	0.403357	12.08	1.1e-29	1.13e-27	0.424066	0.0972491	0.326817	4	154710535	island
cg13252401	0.491367	9.20641	9e-19	2.95e-17	0.512076	0.185266	0.32681	2	233793311	island
cg23708361	0.484439	7.81743	3.17e-14	6.02e-13	0.505148	0.178342	0.326806	7	145813432	island
cg20329405	0.436235	9.19549	9.82e-19	3.2e-17	0.456943	0.130138	0.326806	1	197888123	shore
cg08491487	0.571944	19.0406	2.64e-61	3.48e-58	0.592652	0.265859	0.326793	6	30039130	island
cg18799217	0.455634	11.6898	4.22e-28	3.71e-26	0.476337	0.149616	0.326722	5	87985589	island
cg08139247	0.586237	22.5319	2.7e-78	1.06e-74	0.60694	0.280221	0.326718	14	38725312	island
cg24931520	0.441239	11.0806	1.09e-25	7.54e-24	0.461937	0.135303	0.326633	6	99291587	island
cg23588462	0.560422	11.5483	1.56e-27	1.3e-25	0.581119	0.254486	0.326633	13	95357223	shore
cg02164046	0.42853	12.8037	1.07e-32	1.47e-30	0.449227	0.122609	0.326618	3	187388148	island
cg09523275	0.640277	14.7696	2.79e-41	8.24e-39	0.660973	0.334365	0.326608	6	28227093	island
cg08523865	0.520315	13.0736	7.68e-34	1.17e-31	0.541011	0.214411	0.3266	2	124782253	island
cg05576262	0.485022	8.5795	1.18e-16	3.02e-15	0.505715	0.179157	0.326559	16	3234344	shore
cg13791131	0.387049	8.17176	2.47e-15	5.38e-14	0.40774	0.0812085	0.326532	11	2161892	island
cg26307359	0.393391	8.36278	6.03e-16	1.42e-14	0.414081	0.0875627	0.326518	17	27332646	island
cg16234557	0.376546	8.88571	1.12e-17	3.24e-16	0.397234	0.0707502	0.326484	10	119292062	shore
cg21477176	0.594186	10.9731	2.87e-25	1.89e-23	0.614873	0.288407	0.326466	19	54445888	shore
cg23633856	0.701539	16.036	4.6e-47	2.21e-44	0.722225	0.395768	0.326458	1	170636363	shelf
cg07135032	0.470664	10.7773	1.63e-24	9.94e-23	0.49135	0.164895	0.326455	1	165322099	island
cg26316946	0.391105	10.8437	9.07e-25	5.66e-23	0.41179	0.085351	0.326439	6	101846967	island
cg15125338	0.448942	9.26382	5.69e-19	1.91e-17	0.469626	0.143212	0.326414	17	44899394	shelf
cg07502829	0.555635	13.9491	1.24e-37	2.71e-35	0.576316	0.249931	0.326385	13	112708288	island
cg23348270	0.4407	10.9584	3.27e-25	2.15e-23	0.461382	0.134999	0.326383	2	176969612	island
cg19792599	0.387315	13.3535	4.85e-35	8.29e-33	0.407995	0.0816414	0.326354	11	125774406	island
cg26708319	0.424096	12.9646	2.24e-33	3.27e-31	0.444773	0.118474	0.326298	4	111552040	shore
cg15541630	0.588709	14.7046	5.47e-41	1.56e-38	0.609383	0.283115	0.326268	8	87081770	island
cg08076830	0.575143	14.7346	4.01e-41	1.16e-38	0.595817	0.26955	0.326268	18	44774923	island
cg20334313	0.472832	11.9705	3.08e-29	3.03e-27	0.493505	0.167247	0.326258	8	50822381	island
cg11700800	0.540614	12.6139	6.75e-32	8.53e-30	0.561284	0.235081	0.326203	5	92906633	island
cg04495670	0.405018	9.63057	2.9e-20	1.13e-18	0.425683	0.0995646	0.326118	11	69634296	island
cg18236477	0.522926	9.63642	2.77e-20	1.08e-18	0.543589	0.217503	0.326086	13	26043066	island
cg27282264	0.498742	9.5289	6.67e-20	2.49e-18	0.519404	0.193328	0.326076	16	7353499	shore
cg01964337	0.692579	12.1396	6.26e-30	6.6e-28	0.713237	0.387226	0.326011	12	105104782	opensea
cg14741939	0.447142	10.5717	9.93e-24	5.63e-22	0.467799	0.141806	0.325993	3	147127137	island
cg20233073	0.452911	11.4607	3.48e-27	2.81e-25	0.473561	0.147678	0.325883	4	54960226	shore
cg16667251	0.430127	9.06127	2.84e-18	8.79e-17	0.450775	0.124922	0.325853	2	54697181	opensea
cg07163547	0.466386	9.71837	1.41e-20	5.67e-19	0.487032	0.161213	0.325818	1	165413323	opensea
cg11557636	0.387791	8.9033	9.81e-18	2.84e-16	0.408435	0.0826346	0.325801	4	37246751	island
cg06000994	0.394468	10.9426	3.77e-25	2.45e-23	0.415111	0.0893322	0.325779	19	30866194	island
cg01921432	0.439301	11.4124	5.42e-27	4.27e-25	0.459942	0.13421	0.325731	1	91182534	island
cg21838979	0.602607	15.963	1e-46	4.62e-44	0.623246	0.297529	0.325717	2	106681945	shore
cg07029873	0.42459	9.48807	9.31e-20	3.42e-18	0.445228	0.119535	0.325693	1	217311014	island
cg09344183	0.390382	8.71352	4.25e-17	1.15e-15	0.411019	0.0853374	0.325682	2	175205785	island
cg04188862	0.561287	11.5109	2.2e-27	1.8e-25	0.581924	0.25625	0.325674	15	88801474	shore
cg17340519	0.565108	12.406	4.97e-31	5.79e-29	0.585745	0.260077	0.325668	1	224805852	island
cg15690342	0.484798	8.41421	4.11e-16	9.85e-15	0.505433	0.179786	0.325647	5	72594851	island
cg10008757	0.393938	8.29321	1.01e-15	2.31e-14	0.41457	0.0889678	0.325603	10	8097183	island
cg05589845	0.409856	11.1777	4.57e-26	3.29e-24	0.430488	0.10489	0.325598	7	27282444	island
cg19351026	0.35355	9.13053	1.65e-18	5.22e-17	0.374181	0.0486023	0.325578	2	63285425	shore
cg01442601	0.434149	9.70026	1.63e-20	6.53e-19	0.454779	0.12922	0.325559	14	102030727	island
cg00835279	0.597173	13.8618	3e-37	6.27e-35	0.617801	0.292264	0.325537	2	3642710	island
cg17555373	0.526535	20.961	1.26e-70	3.14e-67	0.547162	0.221644	0.325518	13	53775108	island
cg19156875	0.406395	8.62758	8.2e-17	2.14e-15	0.42702	0.101521	0.3255	17	43974446	island
cg11207307	0.571737	15.8901	2.17e-46	9.66e-44	0.592362	0.266868	0.325494	12	8025593	island
cg17177455	0.459183	10.2612	1.46e-22	7.24e-21	0.479808	0.154316	0.325492	2	176969218	island
cg05380821	0.425745	11.5953	1.01e-27	8.55e-26	0.446369	0.120889	0.32548	6	108491108	island
cg16787600	0.358267	8.0815	4.77e-15	1e-13	0.378891	0.0534235	0.325467	10	106400880	island
cg01449136	0.61326	15.5446	8.43e-45	3.33e-42	0.633883	0.308434	0.325448	14	61109317	island
cg06014958	0.466878	10.8413	9.27e-25	5.78e-23	0.487501	0.162053	0.325448	6	10425553	shore
cg19729116	0.386916	8.54131	1.58e-16	3.98e-15	0.407538	0.0821036	0.325434	6	26501981	island
cg14515453	0.421537	12.3062	1.29e-30	1.44e-28	0.442157	0.116752	0.325404	7	19158041	island
cg09042277	0.436792	10.2272	1.95e-22	9.56e-21	0.457406	0.132092	0.325314	12	114840854	island
cg15440688	0.48768	12.4593	2.98e-31	3.56e-29	0.508294	0.182985	0.325309	14	95237637	island
cg18020955	0.573435	11.4298	4.62e-27	3.68e-25	0.594045	0.268795	0.32525	1	147790806	shore
cg16269733	0.433599	9.07445	2.56e-18	7.97e-17	0.454205	0.129015	0.32519	1	156616804	island
cg02613827	0.474732	8.01809	7.55e-15	1.55e-13	0.495338	0.170152	0.325186	4	41754857	shore
cg19497031	0.356552	10.269	1.36e-22	6.81e-21	0.377151	0.0520786	0.325072	13	79176272	island
cg04017533	0.391936	9.49415	8.86e-20	3.26e-18	0.412534	0.0874624	0.325072	18	55020099	island
cg06894334	0.533911	12.6398	5.25e-32	6.7e-30	0.554508	0.229469	0.325039	4	1398599	island
cg11109845	0.603429	10.2679	1.38e-22	6.87e-21	0.624025	0.298993	0.325032	7	148394888	shore
cg19693031	0.775017	11.2489	2.4e-26	1.77e-24	0.795612	0.470593	0.325019	1	145441552	opensea
cg06165395	0.436519	9.3846	2.15e-19	7.59e-18	0.457113	0.132117	0.324995	1	37500790	shore
cg10640333	0.628829	15.7213	1.3e-45	5.4e-43	0.649419	0.324486	0.324934	2	63280625	shore
cg14859460	0.489467	10.3456	7.05e-23	3.64e-21	0.510057	0.185127	0.32493	5	178422244	island
cg05121006	0.515825	11.3158	1.31e-26	9.93e-25	0.536414	0.211491	0.324923	4	85402397	shore
cg09543255	0.42508	9.24061	6.85e-19	2.28e-17	0.445667	0.120774	0.324893	3	170302640	shore
cg08827756	0.519002	9.63911	2.71e-20	1.06e-18	0.539589	0.2147	0.32489	6	6006770	island
cg03080142	0.446266	9.56294	5.05e-20	1.92e-18	0.466852	0.141977	0.324876	8	50822801	island
cg08214995	0.536654	11.5039	2.34e-27	1.92e-25	0.557238	0.232402	0.324835	16	22826243	island
cg08582485	0.443589	8.36531	5.91e-16	1.39e-14	0.464164	0.139465	0.324699	20	22557518	island
cg01142710	0.426043	9.8977	3.16e-21	1.37e-19	0.446617	0.121926	0.324691	5	145713754	island
cg14940898	0.398753	7.85554	2.42e-14	4.66e-13	0.419324	0.0946792	0.324645	6	50678484	shelf
cg19971716	0.347185	10.5001	1.85e-23	1.02e-21	0.367756	0.0431243	0.324632	4	122301740	island
cg03464573	0.452973	11.452	3.77e-27	3.03e-25	0.473541	0.148956	0.324585	7	27205504	island
cg00619126	0.389269	12.5803	9.32e-32	1.17e-29	0.409835	0.0852812	0.324554	2	105459775	island
cg14188639	0.453784	9.17906	1.12e-18	3.62e-17	0.47435	0.149797	0.324553	11	2161544	island
cg25738714	0.414615	9.84754	4.81e-21	2.04e-19	0.435181	0.110629	0.324551	1	50893658	island
cg25755283	0.432219	9.21872	8.16e-19	2.69e-17	0.452785	0.128234	0.324551	1	119531093	shore
cg07152755	0.542292	11.6126	8.62e-28	7.35e-26	0.562853	0.238365	0.324488	2	105474472	shore
cg06132727	0.535388	13.4945	1.19e-35	2.16e-33	0.555948	0.231499	0.324449	4	174422191	island
cg13046832	0.381042	11.1215	7.58e-26	5.32e-24	0.401601	0.0771526	0.324449	14	29254680	island
cg21802055	0.392039	8.6644	6.19e-17	1.64e-15	0.412596	0.0881852	0.32441	4	4868794	island
cg14568830	0.414954	15.8662	2.8e-46	1.24e-43	0.435509	0.111127	0.324382	10	23463243	island
cg25561762	0.530003	11.1117	8.28e-26	5.79e-24	0.550557	0.226186	0.324371	13	20876028	island
cg03843000	0.363664	9.5522	5.52e-20	2.08e-18	0.384218	0.059856	0.324362	12	114846968	island
cg23363754	0.485454	8.14223	3.06e-15	6.6e-14	0.506008	0.181649	0.324359	7	29606082	island
cg04636269	0.523673	9.52961	6.64e-20	2.48e-18	0.544226	0.21988	0.324346	17	35300868	island
cg21831481	0.509325	14.1451	1.7e-38	3.98e-36	0.529877	0.205539	0.324338	4	41880604	shore
cg10023530	0.407465	10.9965	2.33e-25	1.55e-23	0.428015	0.103701	0.324314	18	11148783	island
cg05740045	0.685411	15.5123	1.19e-44	4.61e-42	0.705956	0.381725	0.324231	8	65499926	island
cg25049698	0.442985	9.04369	3.27e-18	1e-16	0.463529	0.139316	0.324212	6	50692605	shore
cg01683883	0.452189	12.4506	3.24e-31	3.86e-29	0.472733	0.148527	0.324206	16	66613053	island
cg17039236	0.367478	12.1444	5.99e-30	6.33e-28	0.388019	0.0638608	0.324158	18	77548049	island
cg13912117	0.360512	8.64656	7.1e-17	1.86e-15	0.38105	0.0569362	0.324114	8	132054555	island
cg15603568	0.403115	7.33311	9.02e-13	1.41e-11	0.42365	0.0995869	0.324063	11	105481283	island
cg12071888	0.463529	11.6734	4.91e-28	4.29e-26	0.484059	0.160076	0.323983	1	91195159	shelf
cg14314744	0.468851	16.8669	6.11e-51	4.06e-48	0.489379	0.165422	0.323957	6	100897445	island
cg06391932	0.572823	12.8038	1.07e-32	1.47e-30	0.59335	0.269403	0.323947	2	45159894	island
cg21695661	0.502573	10.0405	9.53e-22	4.35e-20	0.5231	0.199159	0.323942	1	63796263	shore
cg06319475	0.393588	8.85211	1.46e-17	4.15e-16	0.414114	0.0901765	0.323938	8	145105829	island
cg06679720	0.388971	10.4093	4.07e-23	2.16e-21	0.409497	0.0855728	0.323924	13	51417686	island
cg05050657	0.497356	11.0929	9.8e-26	6.8e-24	0.517879	0.193996	0.323883	1	46957105	island
cg09866983	0.458052	9.48441	9.59e-20	3.52e-18	0.478575	0.154703	0.323872	17	46799755	shore
cg25831075	0.497529	10.3486	6.88e-23	3.56e-21	0.51805	0.194202	0.323847	3	164915196	opensea
cg15174552	0.464177	10.3262	8.34e-23	4.27e-21	0.484695	0.160893	0.323802	2	118982352	island
cg23004758	0.475412	8.49887	2.17e-16	5.39e-15	0.495928	0.172157	0.323771	13	58204221	island
cg02051616	0.575007	13.26	1.22e-34	2e-32	0.595522	0.271775	0.323747	5	172661132	island
cg04243401	0.404717	9.65738	2.33e-20	9.15e-19	0.425231	0.101499	0.323732	14	37128378	shore
cg15562220	0.521178	10.4134	3.93e-23	2.09e-21	0.541691	0.217966	0.323725	6	25652395	island
cg13338798	0.458024	10.3924	4.71e-23	2.48e-21	0.478537	0.154828	0.323708	6	28557846	shelf
cg04611203	0.432109	10.0555	8.39e-22	3.86e-20	0.452619	0.128943	0.323676	20	2781438	island
cg03289872	0.413153	7.57545	1.72e-13	2.97e-12	0.433663	0.109991	0.323671	19	56989102	island
cg17507671	0.400522	11.0687	1.22e-25	8.35e-24	0.421031	0.0973719	0.323659	4	111542063	island
cg10676084	0.486455	10.8742	6.92e-25	4.37e-23	0.506961	0.183339	0.323623	15	27017560	island
cg11612786	0.39827	9.54241	5.98e-20	2.24e-18	0.418776	0.0951692	0.323607	2	237078362	island
cg09876519	0.539396	11.6808	4.59e-28	4.02e-26	0.559901	0.236311	0.32359	6	50675610	opensea
cg16065021	0.445785	12.0801	1.1e-29	1.13e-27	0.466282	0.142805	0.323477	12	127940654	island
cg18397073	0.746128	14.826	1.55e-41	4.71e-39	0.766625	0.443149	0.323476	19	42600278	island
cg10390058	0.371836	9.31961	3.64e-19	1.25e-17	0.392334	0.0688589	0.323475	18	74962794	island
cg10169241	0.457381	9.56777	4.86e-20	1.85e-18	0.477875	0.154463	0.323411	19	1467032	island
cg21301805	0.536832	10.9823	2.64e-25	1.75e-23	0.557323	0.233949	0.323374	1	119534644	shore
cg04588165	0.385515	8.7384	3.51e-17	9.56e-16	0.406006	0.0826353	0.323371	17	35300874	island
cg11891395	0.445023	9.03777	3.42e-18	1.05e-16	0.465513	0.142155	0.323358	7	96652153	island
cg00287312	0.349771	7.96558	1.1e-14	2.22e-13	0.37026	0.0469132	0.323347	13	53420425	island
cg26104297	0.397402	9.05733	2.93e-18	9.05e-17	0.417892	0.0945455	0.323346	10	15762076	island
cg21865150	0.437373	9.50619	8.03e-20	2.97e-18	0.457859	0.134571	0.323288	17	46804239	island
cg16419009	0.527161	10.7721	1.71e-24	1.04e-22	0.547645	0.224379	0.323266	2	119600586	island
cg02018277	0.388188	8.60053	1.01e-16	2.6e-15	0.408668	0.0854675	0.3232	15	65116255	island
cg03330485	0.430756	11.0702	1.2e-25	8.25e-24	0.451232	0.128096	0.323136	8	21647596	island
cg19868631	0.350611	9.05636	2.96e-18	9.11e-17	0.371083	0.0480064	0.323077	7	54609776	island
cg04622024	0.659057	14.9461	4.46e-42	1.41e-39	0.679529	0.356462	0.323067	1	38201001	island
cg23490887	0.418998	10.5462	1.24e-23	6.95e-22	0.439468	0.116421	0.323047	6	117584596	island
cg21961487	0.431818	9.93004	2.41e-21	1.06e-19	0.452288	0.129248	0.32304	12	106979430	island
cg22759823	0.385631	8.56978	1.27e-16	3.24e-15	0.4061	0.0830745	0.323026	19	57610870	island
cg22381068	0.665114	12.4807	2.43e-31	2.92e-29	0.685582	0.362565	0.323017	1	906363	island
cg19098763	0.391336	9.36445	2.53e-19	8.87e-18	0.411802	0.0888196	0.322982	1	50513661	island
cg03867465	0.416187	9.09368	2.2e-18	6.9e-17	0.436653	0.113671	0.322982	4	183062301	island
cg16320249	0.449846	11.0302	1.72e-25	1.16e-23	0.470312	0.147332	0.32298	17	46719761	island
cg02461363	0.520756	11.1237	7.44e-26	5.22e-24	0.541221	0.218262	0.322959	10	63212496	island
cg13314145	0.356507	9.01526	4.09e-18	1.24e-16	0.376972	0.0540147	0.322957	7	98246001	island
cg01481989	0.459175	8.97257	5.71e-18	1.7e-16	0.479638	0.156706	0.322932	2	183731169	island
cg17215863	0.448393	9.54826	5.7e-20	2.15e-18	0.468855	0.145928	0.322927	8	85097246	island
cg17942121	0.486573	10.0872	6.42e-22	2.99e-20	0.507034	0.184138	0.322896	6	100911964	shore
cg11546137	0.415711	9.62224	3.11e-20	1.21e-18	0.436171	0.113281	0.32289	2	176972563	shore
cg12836959	0.424292	11.1228	7.5e-26	5.26e-24	0.444752	0.12187	0.322882	3	147098568	opensea
cg05719164	0.351934	7.67328	8.73e-14	1.56e-12	0.372391	0.0495569	0.322834	1	180204221	island
cg09547119	0.602799	8.90257	9.87e-18	2.86e-16	0.623255	0.300433	0.322822	19	52391367	island
cg24383418	0.581236	12.1174	7.73e-30	8.08e-28	0.601682	0.279013	0.322669	3	27770852	shore
cg19610529	0.573057	14.6397	1.07e-40	2.94e-38	0.5935	0.270884	0.322617	14	61108807	shore
cg12268637	0.587967	14.7415	3.73e-41	1.08e-38	0.60841	0.2858	0.32261	2	176964502	island
cg00463767	0.59733	13.6695	2.07e-36	4.02e-34	0.617772	0.295164	0.322608	2	63282043	shore
cg04838988	0.432079	10.5123	1.67e-23	9.2e-22	0.452519	0.129937	0.322582	8	70984437	island
cg21399832	0.489243	10.3872	4.93e-23	2.59e-21	0.509677	0.187191	0.322486	4	117847410	island
cg20653075	0.449785	11.5124	2.17e-27	1.78e-25	0.470217	0.147779	0.322438	8	65291682	shore
cg17863743	0.390637	10.8096	1.23e-24	7.56e-23	0.411064	0.0887048	0.322359	10	100993587	shore
cg12364786	0.779376	13.8416	3.68e-37	7.6e-35	0.799802	0.477446	0.322356	15	64056664	opensea
cg10672201	0.440441	8.5533	1.44e-16	3.65e-15	0.460866	0.138531	0.322335	12	103353320	shore
cg03990033	0.674877	12.1573	5.3e-30	5.64e-28	0.695301	0.372983	0.322318	1	208084030	shore
cg15002294	0.435198	8.74419	3.36e-17	9.16e-16	0.455622	0.133316	0.322305	3	147126444	shore
cg09643544	0.490461	10.5596	1.1e-23	6.23e-22	0.510882	0.188616	0.322266	19	9473696	island
cg05328547	0.382761	9.28097	4.96e-19	1.68e-17	0.40318	0.0809395	0.322241	7	19185139	shore
cg00036011	0.370043	7.44754	4.15e-13	6.79e-12	0.390462	0.0682235	0.322239	6	26271718	shore
[truncated: 18,845 more rows]
