# Supplementary material for: Integrative multi-omics analysis identifies methylation-associated lncRNAs FAM83A-AS2 and AC012213.1 as candidate prognostic markers in lung adenocarcinoma
Source: Bioinform Adv. 2026 Jul 14;6(1):vbag096. doi: 10.1093/bioadv/vbag096 (PMC13384057; doi:10.1093/bioadv/vbag096)
Supplement: vbag096_Supplementary_Data [file vbag096_supplementary_data.zip › Supplementary Table S4.xlsx]

## Sheet: Sheet1
Table: Correlation analysis between the expression and methylation of DElncRNAs
DElncRNAs	DMCs	Correlation Coefficient	p-value
AFAP1-AS1	cg19152770	-0.710957	4.98e-74
FAM83A-AS2	cg19924352	-0.557092	6.52e-40
AC019171.1	cg22158769	-0.548296	1.79e-38
STAU2-AS1	cg10322124	-0.522038	2.01e-34
AF131215.7	cg26675876	-0.496496	8.29e-31
STAU2-AS1	cg19846154	-0.484169	3.61e-29
AC012213.1	cg20129213	-0.460461	3.37e-26
AC012213.1	cg16648062	-0.447218	1.23e-24
LINC01143	cg06142537	-0.438208	1.29e-23
AC016044.1	cg18117600	-0.390485	1.12e-18
AC016044.1	cg01663018	-0.38756	2.12e-18
AC073283.2	cg25137314	-0.371852	5.87e-17
FKBP14-AS1	cg01196858	-0.354873	1.77636e-15
AC135782.1	cg02893550	-0.344111	1.35447e-14
TBX5-AS1	cg21907579	-0.336457	5.55112e-14
LINC02709	cg03354554	-0.333509	9.4591e-14
LINC00857	cg19049754	-0.329122	2.06501e-13
SAMMSON	cg06042826	-0.325524	3.88134e-13
HOXD-AS2	cg25820279	-0.32374	5.29354e-13
AC093904.2	cg19380295	-0.31954	1.09024e-12
AC005537.1	cg25717239	-0.293364	7.66269e-11
ALDH1A2-AS1	cg02900766	-0.289494	1.38675e-10
LINC01956	cg11149930	-0.282812	3.78164e-10
ISL1-DT	cg11711420	-0.273883	1.3868e-09
PPP1R15B-AS1	cg02736228	-0.269347	2.63622e-09
LINC01833	cg21199165	-0.257809	1.28093e-08
AL691482.3	cg26808687	-0.24829	4.46046e-08
BARX1-DT	cg14127859	-0.247468	4.95641e-08
AL691482.3	cg02076020	-0.24714	5.16848e-08
AC010729.2	cg18897632	-0.245976	5.99487e-08
AC026336.3	cg03846249	-0.243557	8.14088e-08
PTCSC2	cg13791254	-0.241351	1.07295e-07
ALDH1A2-AS1	cg12382153	-0.239181	1.40425e-07
LINC01896	cg06954658	-0.23768	1.68895e-07
TBX5-AS1	cg17645823	-0.236291	2.00152e-07
AL691482.3	cg16986578	-0.235845	2.11326e-07
LINC01804	cg22157099	-0.22733	5.83522e-07
LINC01896	cg16433156	-0.222878	9.7725e-07
LINC01896	cg05884032	-0.221234	1.179e-06
GATA6-AS1	cg23267759	-0.219878	1.37502e-06
AL691482.3	cg05653018	-0.219402	1.45099e-06
LINC01896	cg07382554	-0.216463	2.01666e-06
PENK-AS1	cg12877723	-0.212828	3.01103e-06
LINC01896	cg05080154	-0.21249	3.12418e-06
PTPRT-DT	cg13168820	-0.212402	3.15456e-06
AC016044.1	cg00860379	-0.209633	4.2585e-06
MIR3189	cg03207391	-0.207391	5.41398e-06
LINC01096	cg10461004	-0.205688	6.48596e-06
AC092143.3	cg09508490	-0.204508	7.34436e-06
LINC01896	cg16580499	-0.203844	7.87404e-06
HOXA11-AS	cg03767515	-0.201671	9.87218e-06
AL390860.1	cg15829088	-0.197725	1.4796e-05
LINC01896	cg14007067	-0.197397	1.5298e-05
BARX1-DT	cg13808083	-0.197374	1.53337e-05
PENK-AS1	cg19414741	-0.193076	2.35923e-05
PENK-AS1	cg04127342	-0.191491	2.75892e-05
B3GAT1-DT	cg05446629	-0.187452	4.088e-05
LINC01896	cg15191648	-0.179834	8.39338e-05
SH3RF3-AS1	cg02713669	-0.174178	0.000140529
LINC01096	cg16292168	-0.173983	0.000143001
LINC01414	cg05210266	-0.172747	0.0001597
LINC01414	cg00998387	-0.170299	0.000198292
TMEM132D-AS1	cg17157798	-0.169457	0.000213488
AC022028.2	cg23909079	-0.167024	0.000263681
AL355835.1	cg08139247	-0.163222	0.000364702
AL110292.1	cg11146971	-0.161713	0.00041401
LINC01414	cg21699044	-0.158696	0.0005317
TBX5-AS1	cg26196480	-0.151849	0.000923073
AC017033.1	cg13713922	-0.147433	0.00130189
AL139420.1	cg17180237	-0.147066	0.00133905
TBX5-AS1	cg23827572	-0.14642	0.00140693
FAM222A-AS1	cg00050496	-0.145527	0.00150588
NETO1-DT	cg18651870	-0.144239	0.00165999
LINC01551	cg10828337	-0.140758	0.00215148
LINC01414	cg15316843	-0.140171	0.00224655
TMEM132D-AS1	cg12820134	-0.136799	0.00286986
SIX3-AS1	cg19186145	-0.133293	0.00368159
LINC01551	cg05872306	-0.128628	0.00508315
AC025259.1	cg19107511	-0.127884	0.0053467
B3GAT1-DT	cg23596233	-0.126816	0.00574601
SIX3-AS1	cg23808946	-0.12417	0.00685402
AL355835.1	cg16404157	-0.117091	0.0108156
AL390860.1	cg25017620	-0.116714	0.0110747
ADAM7-AS1	cg03012544	-0.116521	0.0112096
SLC18A2-AS1	cg15225091	-0.114138	0.0129955
HOXC-AS1	cg24500832	-0.113889	0.0131959
AC105219.1	cg06344474	-0.113685	0.013362
AC016044.1	cg12352124	-0.112123	0.0146974
LINC01896	cg01692233	-0.109711	0.0169885
AC068722.1	cg01629716	-0.10958	0.0171212
GDNF-AS1	cg07442479	-0.107944	0.0188606
NETO1-DT	cg24863335	-0.107606	0.0192379
HOTAIR	cg02384661	-0.107353	0.0195254
AL355835.1	cg05057720	-0.106687	0.0202992
SH3RF3-AS1	cg27005794	-0.106593	0.0204096
MIAT	cg13765939	-0.105917	0.0212269
AC017033.1	cg03287111	-0.105829	0.0213353
LINC01414	cg25260137	-0.105563	0.0216648
AC027243.1	cg25649641	-0.100979	0.0280956
AL355835.1	cg23288059	-0.0987772	0.031727
HOXC-AS1	cg12699286	-0.0979398	0.0332099
ADAM7-AS1	cg20585869	-0.0977299	0.0335907
MIR9-3HG	cg19157034	-0.094858	0.039187
LINC00485	cg03810428	-0.0934319	0.0422471
ADAM7-AS1	cg17078116	-0.0926477	0.0440141
LINC01956	cg20599967	-0.0890849	0.052844
APCDD1L-DT	cg07402669	-0.0887416	0.0537678
ADAM7-AS1	cg02002551	-0.0875258	0.0571482
LINC01551	cg24725576	-0.0870322	0.0585701
LINC01896	cg21779611	-0.0857342	0.0624492
NETO1-DT	cg23883696	-0.0805684	0.0800393
FEZF1-AS1	cg02644510	-0.0773804	0.0927668
GDNF-AS1	cg26295057	-0.0770718	0.0940802
AC092574.2	cg16142855	-0.0760058	0.0987319
OTX2-AS1	cg02161478	-0.0755582	0.100739
ADAM7-AS1	cg26980244	-0.0740262	0.107855
AL031665.1	cg03340715	-0.0734492	0.110636
LINC01896	cg17299899	-0.0714986	0.120455
NETO1-DT	cg21922574	-0.0706839	0.124753
HOXC-AS1	cg25456468	-0.0705543	0.125447
APCDD1L-DT	cg24115032	-0.0696745	0.130242
ADAM7-AS1	cg18898125	-0.0691484	0.133175
APCDD1L-DT	cg20600210	-0.0690865	0.133524
AC017033.1	cg03465652	-0.0690343	0.133818
LINC01412	cg00782200	-0.0684191	0.137326
LINC01234	cg05513274	-0.0677449	0.141251
SIX3-AS1	cg02147764	-0.0663481	0.149657
NETO1-DT	cg26186727	-0.065391	0.155632
AL160191.1	cg10848272	-0.0621302	0.177346
ADAM7-AS1	cg22562942	-0.0592569	0.198278
AL355835.1	cg06284231	-0.0574312	0.212482
NETO1-DT	cg18448581	-0.0570498	0.215539
AC022217.2	cg01905967	-0.0537776	0.243075
AC025048.1	cg01069941	-0.0524035	0.255343
LINC00944	cg00440032	-0.0521712	0.257459
LINC00485	cg15877129	-0.0520458	0.258606
LINC01036	cg10103000	-0.0491521	0.28606
AC068722.1	cg06207120	-0.0451136	0.327551
AC107223.1	cg00816770	-0.0439893	0.339762
HRG-AS1	cg00951972	-0.0418871	0.363365
NETO1-DT	cg12921750	-0.0387794	0.400078
AC107223.1	cg04514249	-0.0364099	0.42951
AL359313.1	cg09385371	-0.0324058	0.481994
NETO1-DT	cg03524083	-0.0322399	0.484241
LINC00485	cg02469871	-0.0310417	0.500636
OTX2-AS1	cg21039708	-0.0309106	0.502448
TMEM132E-DT	cg03442425	-0.0300665	0.514194
TDRG1	cg26748297	-0.0208621	0.650859
HOXC-AS2	cg20340866	-0.0199097	0.665811
LINC01551	cg16804284	-0.018437	0.689193
LINC01551	cg07489048	-0.018358	0.690455
LINC01561	cg13512032	-0.0146224	0.751099
APCDD1L-DT	cg13778709	-0.0105082	0.819693
TMEM132E-DT	cg21745612	-0.00914002	0.842841
AL109767.1	cg14841828	-0.000975346	0.983121
