# Supplementary material for: Integrative multi-omics analysis identifies methylation-associated lncRNAs FAM83A-AS2 and AC012213.1 as candidate prognostic markers in lung adenocarcinoma
Source: Bioinform Adv. 2026 Jul 14;6(1):vbag096. doi: 10.1093/bioadv/vbag096 (PMC13384057; doi:10.1093/bioadv/vbag096)
Supplement: vbag096_Supplementary_Data [file vbag096_supplementary_data.zip › Supplementary Table S5.xlsx]

## Sheet: Sheet1
Table: lncRNA-miRNA-mRNA regulatory network analysis
Target genes of MIR126	Target genes of MIR34C	Common genes	Common differentially expressed genes	log2FoldChange	pvalue	padj
CAMSAP1	MAGI3	LCORL	HOXA13	5.94878	3.8155e-14	4.61741e-13
PTPN9	NCKAP1	DHX35	PCDH7	1.71656	2.08286e-09	1.43166e-08
SLC7A5	LYST	FAT4	PI15	1.76713	1.68988e-10	1.33448e-09
PIK3R2	EIF4E	TOB2	CALCB	3.3405	7.4881e-12	6.92477e-11
ADAM9	MARK1	HOXA13	NETO1	5.66135	1.06752e-34	8.29476e-33
PMM1	TAF1B	CXADR	KLF17	-2.18116	1.48106e-18	2.87038e-17
IRS1	DCBLD2	BMP3	ELOVL2	1.67627	5.73057e-09	3.70831e-08
SPRED1	TIPARP	USP14	RALGPS2	1.83483	2.08046e-35	1.71126e-33
CRK	UGT2A3	RFX3	AMER2	-2.13804	3.56298e-05	0.000127932
RGS3	KIF3A	PCDH7	CACNA1E	2.84126	2.06551e-15	2.94871e-14
RNF165	CAPN1	ALCAM	MYT1	1.92641	7.89592e-06	3.18697e-05
SLC15A4	PIH1D3	ZNF41	RXFP1	-3.20276	5.70152e-42	7.50356e-40
KANK2	SVIP	THRB	FUT9	7.23498	2.49581e-29	1.29924e-27
TSC1	PRSS23	INO80D	STEAP2	1.64976	1.03149e-12	1.04955e-11
KCNAB3	APC	PALM2	CNTNAP2	2.83764	2.96414e-11	2.5596e-10
DIP2C	GPATCH8	TMEM33	FAT3	-2.1452	7.48191e-10	5.43898e-09
ITGA6	AEBP2	UBN2	GABRA4	-2.03554	0.00160292	0.00410243
PLXNB2	CAPRIN1	CNOT6	C2CD4A	4.11182	1.82192e-36	1.62217e-34
LARP6	FLT3	ZBTB20
HSPB8	SETD3	RTN4RL1
PDE7B	CAPZA1	CAMSAP1
FBXO6	MRPL42	MOB1B
TRMT9B	OTUD3	TNKS2
TNFAIP8L3	RANBP9	RBM26
HOXB6	PDX1	PI15
GNE	RNF128	GPATCH8
NAT1	RTL9	DNAJB4
CASP9	EIF4E3	RUNX1T1
TRIM8	NHEJ1	PTPN4
TMEM182	SIKE1	PIH1D3
MR1	GGPS1	BCL11B
ESRRG	FAM126A	GLCE
S1PR3	WDR76	PTPN9
A2ML1	C18orf65	RDH11
MDM4	PRKAR2B	GSK3B
BRWD3	SMAD2	PDE7B
RFX4	SLC2A13	ABCC9
TRPS1	MTMR6	SOGA1
ARL11	DHX9	NLGN4X
FAM168A	KATNAL1	GATA3
CASK	SMIM10	FOXN3
DENND1B	SLC9A6	ADCYAP1
GRIK2	CWC15	CALCB
TBCA	NIPAL2	NETO1
HOXC8	CFL2	CALHM1
INPP5D	MAP3K2	SLC49A4
CAMK2A	SPATA22	CREB1
GABRA4	SP100	CFL2
CD84	PPP3CB	ADGRG2
GGT6	SCAI	TBL1XR1
TSC22D4	FCHO2	KLF17
MACC1	P2RY4	RPRD1A
GABRB2	C3orf52	TMEM251
RORA	MBD5	ELOVL2
MAP3K2	PPP6R3	C16orf72
FGF7	TCAIM	RSBN1
CNTN1	ZDHHC21	RALGPS2
SETD9	TMOD1	CAMK4
CHST11	PLEKHA1	ATXN1L
PI15	DMRTA1	CLCN3
VPS13A	TNPO1	PKIA
YIPF6	HAUS2	ZDHHC21
PNRC1	DNAJC16	GRM7
MYEF2	KCNMB3	DCAF10
KCNB1	BICC1	DDHD1
COMMD2	HIPK2	PPP6R3
SHISAL1	SYPL1	ILDR2
FXN	NPTN	TBC1D15
TUBGCP4	CXADR	PDGFRA
MMRN1	RCAN2	FZD3
ZDHHC15	RPRD1A	ASTN1
PKHD1	PPIP5K2	HPSE
KIRREL1	TMEM123	JPH1
STEAP2	ZNF257	CERS6
RABL3	WDR20	PITPNC1
EBF1	MTUS1	POU2F1
ZIC5	FAM120A	TMEM56
DBNDD2	TNKS2	RHOBTB1
C5orf47	RGS20	ZC3H12B
ZBTB41	RUNX1T1	ARID1A
SLC25A53	FAM81A	TPD52L3
TSHZ3	GPC6	COL12A1
TTF2	BAAT	LYPLAL1
AMFR	PIEZO2	PDLIM5
SRSF12	DPY19L1	MCTP1
TECPR2	CAMK4	COBLL1
ACAN	PI15	AMER2
SYT10	CAB39	CA13
ADH4	EPDR1	KCNAB3
VWC2	DNAH5	PTPN11
RINL	PTPN1	TRDN
NDUFS1	RLIM	DGKH
NWD1	SATB2	SLC2A13
CHRNA5	DHX35	DCBLD2
EREG	CA13	CACNA1E
CCDC32	MYT1L	ADAT2
TMEM41B	DYNLRB2	MARK1
GUCY1A2	LAMP5	KBTBD6
RAB30	DYRK2	MYEF2
WFDC13	C6orf118	DCLK1
L2HGDH	LEMD3	USP10
LDLRAD2	HACD3	GPATCH2L
DLG1	ZNF800	SPICE1
TBC1D15	EBAG9	PTPN20
TMEM56	AKTIP	AEBP2
SULT6B1	HOMER1	JAG1
PPFIA2	PTPN20	C8orf37
MEX3A	RHOBTB3	MYT1
METTL17	THRB	DYRK2
FAM111A	KBTBD6	CTSS
NCOA7	MOB1B	AFF4
C2CD4A	U2AF1	SNX4
SAMSN1	C16orf54	GABRB2
MFAP4	RUFY3	SPRED1
TRIP6	U2AF1L5	DPH6
THAP3	CHCHD1	SCAI
CHMP5	KRIT1	IPMK
SENP7	ANKRD62	PPP1R10
NFIA	MBNL2	PLEKHH2
CCP110	ELOVL2	RXFP1
ELAVL4	PAK2	MST1L
SOX6	TMEM200A	TCAIM
ADAM9	PLK4	CSRNP3
ZNF135	SLC49A4	CNEP1R1
CHST7	SETD7	ROCK1
SRD5A3	CALB1	MARCKS
KL	MAP2	ZDHHC15
VCPIP1	SNAP23	RORA
MAT2B	ADAT2	CCR1
NFAT5	CCDC88A	STX17
F9	WDFY1	PLCB1
JPH1	ZNF189	CPEB2
BICD2	SETD6	MAP3K2
FGD2	DNAJB4	FUT9
LPP	LSM14A	PLAG1
PCBD2	DMRTB1	PRKD1
PTPN20	MST1L	RNASEL
ATP8B1	LMAN1	STEAP2
MMP16	SEC24A	CNTNAP2
HECTD2	PPM1A	MAP2
SYNPO2	NUPL2	SPRY3
CCL28	CPEB2	FAT3
CDCA7	ULK2	KMT2A
NOVA1	ZDHHC17	GABRA4
C8orf44-SGK3	KMT2A	MAP9
SGK3	ALDH6A1	ACVR2B
CAMK4	ALKBH8	PPFIA1
FRYL	STRN	HBS1L
CCR1	RHOBTB1	RHOBTB3
NUP43	KANSL1	ANK3
FUT9	REST	NLGN4Y
SPAST	THAP11	SFT2D1
CALHM1	MEF2C	ADAM22
ARSK	CACNA1E	NUP43
MCTP1	PPP1CC	PEX5L
UBE2W	RNF114	STRN
KCNN3	SLC12A5	TMEM168
HNMT	STEAP2	FCHO2
RFTN2	DCT	DNAH5
PREX2	PLAG1	MDM4
HOXB5	C16orf72	C2CD4A
MAPK10	ANKH	CCDC88A
PROCR	SYT1	SGPP1
C5orf34	GCNT1
PDZD8	STRN3
ZNF695	RPGR
ETV1	KIAA2013
IDS	GPATCH2L
SPATA2	WDR73
MBNL3	DNAJC21
TET2	MYEF2
LONRF3	CATSPERE
HPS5	FNDC7
CYP7B1	MAP9
ZNF703	ITPR1
NCAN	PRKAA2
EDA2R	ARMC8
SLC49A4	YWHAG
DTD1	CALD1
DHX35	PCDHB3
AMACR	CEP104
MDH1	CASC4
SETBP1	ATG4C
CCDC13	PTPRK
USP14	MMP8
CLEC1A	MYO6
PLCB1	RNF14
RGR	RAP1B
GLYAT	SUCO
MGAT3	PSME4
TRPC5	PARM1
JARID2	CELF1
DYRK2	ADAMTS9
ERGIC2	GABRB2
PSMA1	PDLIM5
ADGRB3	RYBP
TERB2	PEX7
ARL5A	USP14
ZNF687	LOC100132813
GRIK1	SRSF10
RWDD4	ZWINT
CELF2	ING3
SH3BGR	CNEP1R1
AP3B1	SPCS2
SLC7A14	PRR14L
GABRA1	RABGAP1
CCDC186	ZNF557
HOXB2	KITLG
BLZF1	FAM91A1
HOXA13	KIF2A
MCHR2	GK5
SCEL	FCRL6
WRB-SH3BGR	HOXA2
QPRT	CYBB
NFXL1	CREB1
CNOT4	TBC1D32
KMT5A	CD302
QRSL1	IPMK
GASK1B	LY75-CD302
RECK	TMEM168
WDHD1	TRDN
PDLIM5	DLG2
RASA2	SCAMP1
PIAS2	DEPDC1B
CDC14B	CLDN1
AK2	FBXO3
ERICH4	HOXA13
CHIC1	SMC6
KRAS	LAPTM5
KLHL32	HDDC2
ABCA5	SMIM13
SHISA3	PRPF4B
SLC2A11	HACD1
SRFBP1	PUF60
BDH2	CDK17
EGFL6	TMEM33
GRM8	TENM1
PTPN12	MYO5A
RP2	SERPINB8
KAT2B	PCDH7
EIF4A2	SV2C
SF3A1	TMEM155
CSF1	COBLL1
DGKI	ZNF597
PWWP2A	ATP11C
IKZF2	GRM3
RBM41	PLEK
AHR	FBXO34
LRRTM3	PPP5D1
PHKB	GPM6A
HSD11B1	IKZF1
FPGT	TMEM56
DCAF13	ARHGAP12
ZNF33B	IL6ST
FABP3	SLC35F1
WASHC4	PMS2
GOSR1	ATM
REPS2	MYSM1
SP5	ABI1
MAATS1	CLOCK
PAX2	FRRS1
ABCD3	SMARCD2
PATE1	AKAP6
CHURC1	GABRA4
TMEM33	FAM135B
SLC41A2	PSMA5
PEX13	SYNCRIP
HYDIN	MATN3
PPP1R10	TBC1D15
FGG	ZNF417
PMS1	TMEM267
ARID2	ADCYAP1
TCHH	ANGPTL5
FMC1-LUC7L2	PCDH11X
LUC7L2	F13A1
DLL4	C8orf86
SSBP3	KCTD1
C22orf39	SENP6
TRAF6	KAT6A
TRDN	TTC29
UTRN	ABCC9
VWA8	INO80D
PRPF8	HBS1L
SEMA6D	MTPAP
CSF2RA	HEATR5B
JPT2	HHAT
EPOR	DCC
C21orf91	RBM26
ZIC2	ARID1A
PF4	MED23
GMPPB	F2RL2
FNDC9	NTNG1
TEP1	TRAM1
APOPT1	MTREX
THRB	USP10
PTGS2	RSBN1
HERC3	CTSS
EFR3A	CTNNA1
GINS1	XIAP
PRAMEF2	NUFIP2
AIMP1	EIF2S1
BCAP29	ANKRD50
DENND6A	TUT4
KIF14	MYOZ2
NRG1	DCAF10
ICK	KCNAB3
VPS13C	RBBP8
CTNNA3	MTRNR2L1
KLHL7	GPI
LRRC74B	B3GLCT
UBA3	PTGER4
MBLAC2	PURB
MED11	MTF2
ANTXR2	PPP2R5D
ODR4	DCLK1
RGS5	NPL
PGAM4	CLVS2
CACNB4	SLITRK3
P2RY12	GCOM1
ZBTB20	ZNF587
ZNF333	DNAJB14
CALHM3	MRAS
SLC16A7	NLGN4Y
KBTBD6	DDHD1
IL7	POLR2M
PLAG1	NLGN4X
LTN1	ELMOD2
PRKCA	MPP6
FSIP1	PCNX4
GPBP1	ZNF268
PHF23	DCP2
SLIT2	PLCL1
ARID1A	C5orf24
ANTXR1	ZNF71
FAM8A1	C14orf28
DLK1	FZD3
FAR2	MARCH4
TMEM65	HINT3
EXD2	GAREM1
SLC26A7	CHAC2
ELK4	LRPPRC
ELAVL3	ZC3H12B
EPGN	CNTLN
ZBTB7C	GSK3B
FAXC	TMEM246
UBN2	ZNF77
PTPN4	ZNF41
B4GALT4	G2E3
PPP6R3	KLF12
GABRA5	ALDH1A3
ZIC1	PTPN9
MEF2D	IL1A
ZKSCAN8	INSIG1
HMCN1	CFAP221
TCP10L2	ACVR1C
ST8SIA3	AP1S2
CYS1	CD34
GRIN2A	SLC8A1
TGFBI	ZNF106
CPEB4	BTBD7
L3MBTL4	CD1C
SGPP1	AMOT
IAH1	COX11
ARL13B	HCN3
PPIF	FAM76A
CD2AP	MDM4
TRMT10A	DLL1
COLEC12	FKBP1B
C17orf75	SYT1
DCDC2	E2F5
PNLIPRP3	PPP1R11
FAM199X	RAP1GDS1
IFI44	FAM167A
LARP4	SDK2
ZNF10	SATB2
MOG	SCN2B
PGC	MYCN
CUBN	NECTIN1
OSTF1	CELF3
MSR1	MGAT4A
PPARGC1A	LGR4
COL11A1	NAV3
DAPP1	NAV1
NEGR1	MET
KRT78	FLOT2
SMCHD1	XYLT1
WNT3	AHCYL2
USP12	TGIF2
NACC2	PACS1
LETM2	PKP4
GSK3B	CACNA1E
STX17	MLLT3
CDK19	FUT9
FAM129A	RRAS
PEX5L	PITPNC1
TGFBR1	MPP2
RSPO3	VAMP2
DNAJB4	ABR
LRRC3B	SLC25A27
TANK	FOXP1
PAN3	CAMTA1
LIN9	SRPRA
GRB2	MEX3C
DKK1	JAKMIP1
CTBS	ELMOD1
SPRY4	TOB2
INAFM2	FUT8
MAP3K13	LEF1
WASHC3	SHANK3
EIF3J	NPNT
LRCH2	KIAA1217
CALCB	GPR22
KPNA4	DAAM1
UNC5D	ASIC2
DMBX1	GALNT7
KCNV1	NUMBL
UGT2B17	TBL1XR1
MAN1A1	BMP3
NXT2	GABRA3
KIAA1549L	TNRC18
GPSM1	UBP1
SLITRK4	PPARGC1B
ODAPH	CUEDC1
RGS4	ZMYM4
ITGB6	ARID4B
TAOK3	FAM117B
NLK	ATMIN
ZBTB18	CYREN
ACVR2B	HNF4A
CREB1	SFT2D1
ENOX2	CDK6
ADCYAP1	NRN1
PRAMEF13	EML5
GLE1	SAR1A
TMX4	TMEM255A
FAM78A	FOXN2
RAB31	TASOR
WDR64	TPPP
PPP1R1C	FGD6
PRAMEF14	PDE7B
RSBN1	ADO
NHLRC2	ANK3
PRAMEF1	UNC13C
ADGRG2	LMAN1
ZDHHC20	CTNND2
CAVIN2	POGZ
DPY19L2	KDM5D
KMT2A	SNAI1
NDUFAF3	AKIP1
LRRC8D	SLC4A7
HPSE	CBX3
DICER1	TAF4B
OCLN	FGF23
IMPAD1	RPS6KL1
MLPH	SERPINF2
EPS15	STRN3
UHRF1BP1L	DNM1L
CA1	UCN2
RXFP1	PPP2R3A
XIRP2	AMER1
PLIN1	FOXJ2
RTN4RL1	PPFIA1
FRMPD4	ADIPOR2
USP10	GPR158
SLC19A2	SMIM15
PRXL2A	CREB3L2
ZNF33A	CACNB3
MORC1	BCL2L13
MMS22L	CERS6
PCDH7	PURB
HPN	NRIP3
UBE3C	RPGRIP1L
C6orf136	OLIG3
AHCTF1	ZNF304
COMMD10	TPCN2
WDR5B	GMNC
BRAT1	SEPT3
CHMP3	STK38L
MSRB3	GOLPH3L
TAF9	HSPA1B
GTF2F1	SEMA4B
SLC6A15	WASF1
ANKRD20A1	RRAGC
HMGXB4	IL6R
SNRPN	GLCE
LONRF2	ZDHHC17
CCDC149	ADAM22
TNFSF4	DCAF7
SOGA1	NOS1AP
CCNT2	ADD2
NF1	RFX3
AASDHPPT	ANKRD52
ANKRD20A4	OAZ2
RNF103-CHMP3	ACBD3
POFUT1	CLOCK
MINDY2	TMEM184B
DUSP28	ZNF281
MAP3K7	BNC2
ANKRD20A2	STX17
C21orf62	ASB4
RASEF	FRA10AC1
NXT1	HTR2C
SMS	ARHGAP26
REG3G	LYST
MINAR1	JAG1
CHUK	MTMR10
STARD4	SLC44A2
CLEC12B	PLAG1
VGLL1	FBXO30
CCDC14	ZNF644
CDK13	ZFHX4
IFFO1	PDXK
STRN	TENT5A
AKAP4	PLOD1
GATA3	BRINP1
ZFAND5	PTGIS
CASP3	SHOC2
STK17B	LMAN2L
PHC3	SGPP1
TMEM266	PDGFRA
LMO4	CBFA2T3
C2orf69	DPYSL4
TOB1	MYT1
NR1D2	TMEM164
SFRP4	SHISA7
NUDT12	PPP1R16B
PHLPP1	ACSL4
NHSL1	KITLG
IL17D	RELN
ASCC3	MGAT5B
BAIAP2L1	TSN
FGF2	CLCN3
SELENOT	DIXDC1
LACC1	ZNF551
LOC100130451	IGF2BP3
TFEC	ZYG11B
POLR2K	PNOC
ASTN1	NCEH1
GAS2L3	BRPF3
TMEM209	RCAN1
GALNT4	CNOT6
MED14	CDH13
FKTN	TANC2
KLF17	OSGIN2
AFG1L	ANK2
GRIA2	INA
USP47	MBLAC1
ZRANB1	XPO5
SSX2IP	C14orf28
POC1B-GALNT4	DGKZ
SYS1	CACNA1C
DAP3	GP5
NSL1	GREM2
NCAPH	SHKBP1
CADM2	ARHGAP1
C16orf72	SIDT2
CEP126	MCIDAS
SLC35A3	E2F3
BMP3	FAM83A
FCHO2	ANKS1A
TMEM59	GMFB
CRBN	RPS6KA4
CADM1	RTN4RL1
DBR1	NOTCH2
C11orf87	KLF4
ST8SIA4	RTL6
NAPG	CCNE2
UPRT	ZBTB20
CACNA1A	TMEM109
SH3BGRL2	DAGLA
ACER3	AXL
EYA4	ERGIC1
SLC25A15	SYNJ1
LRCH1	SLC37A3
CEP170	DNAJC16
GPATCH2L	TPD52
PLEKHH2	MYH9
BTC	CPLX2
RASSF6	DPP3
MAP2	LDHA
PTPN22	SNX15
SMIM11B	CA7
C10orf126	C9orf47
HOMEZ	TMEM74
FBN2	SOGA1
GLIPR1	TRIM67
RO60	SNTB2
ATP1A2	RALGPS1
CERS6	LHX2
SOX13	ZBTB9
C9orf72	VCL
SDHAF3	PGM1
ZKSCAN4	XBP1
IL36G	SLC27A4
GFRAL	ASB1
TRIL	PEA15
GRM7	MAP7D3
SMIM11A	STAB2
ZNF148	SNX9
MYBL1	EPS15L1
CRLS1	LILRA1
EIF4A3	ZDHHC16
PLEKHB2	UHRF2
HOOK3	PLEKHH2
IREB2	ACSL1
CIAO2A	FRMD5
TNS2	RAD9B
TMTC1	ZMYND11
SS18L1	AGO4
EPHA5	RGS17
CPED1	MLLT1
CDH20	MAP2K1
MSH4	NOTCH1
MDGA2	TAF5
FXR1	RDH11
GNL1	TRANK1
NCK1	SURF4
GUCY1A1	KCNK3
HSPA4L	ERC1
MARCH3	PPP1R10
PPP1R12B	SLC6A17
PDZRN4	PPM1A
IFT57	CDH9
GRM5	SUCO
KIRREL2	METAP1
ZBTB1	DMAC2L
POLK	FAM219A
ZNF777	PEG10
TCTN1	TMEM200B
RABGEF1	JADE2
FEM1B	CDC25A
PTPN14	ZNF16
NUDT7	RAB21
TTC7B	ZCCHC17
HELZ	H6PD
MYOZ3	ESYT3
SETD5	PRKD1
GHR	PLCB1
SMIM8	EPN2
RBM19	PAX5
RPRD1A	VWA5B2
FYB1	ABCD1
EFCAB7	NSD1
PANK3	USP31
TSHZ1	NCDN
ZNF197	TM9SF3
RCN2	MMAB
DIP2B	TPD52L3
ESM1	BAZ2A
UBIAD1	SDR9C7
ABHD18	CAPN6
E2F7	WIPI2
WIPF2	CTDSP2
ZNF208	ASPHD2
TNFAIP2	ELL2
CHAMP1	BTBD11
PCDH10	ZHX2
VAPA	ARHGEF33
PF4V1	JMJD1C
ZNF624	ANP32A
ADAMTSL1	DDX17
DDIAS	ALG13
MYD88	AKAP6
ASAH2B	THSD4
DBF4	RTL8A
PHACTR2	COL26A1
ARHGAP20	MSTN
DCAF10	SGTA
SYT14	CAMK4
MRTFB	SSX5
WWC1	ADAM10
NECAB1	PROX1
EFCAB11	ORAI3
EVI2A	ZNF282
EXOC5	ALDOA
ASPH	NR4A2
SLC25A30	PPP2R5A
SNAI2	MYRIP
SRGAP2B	ISY1
ANO5	IRAK2
METTL15	COL5A2
DNAJC3	CDH4
MBOAT1	PTPN4
PUS10	CA10
ANGPTL1	PIP5K1A
JAG1	EPHA4
LRRC55	SIRT1
ZNF224	KCNA2
SNURF	CHM
ZNF680	TBCK
PPP2R2B	SVOP
C3orf80	FAM107A
LAMTOR3	SNX12
DPH6	JCAD
GCLM	TMEM79
NLGN4Y	ADGRG2
GJB2	ATG4B
SMIM25	DGKH
ITGB3BP	ATG5
PTPRB	TNFSF14
TGS1	PEAK1
SNX14	SGSM2
KCNMA1	SYNC
OGT	SIDT1
MPC1	NDST1
COL12A1	SOCS7
RUNX1T1	YTHDC1
DAB2IP	ALCAM
FMO2	ACE
AP1G1	FAT4
TMCO4	MCFD2
BAG3	SLC2A4RG
GPR88	PLPP5
COBLL1	FAM120AOS
BARD1	DCX
ABRA	LIMD2
CHCHD3	GAS1
HRH4	PIP4P2
ADAMTS6	TNRC6B
ZNF354C	ARID4A
ZNF407	USF1
ANK3	LELP1
EBPL	OR2H1
LDB1	SPICE1
C2	LRRC40
RBM26	CD47
SREK1	CNTN2
AGTR2	KIAA0825
STC1	AMER2
CHD1L	MYB
TSG101	VAT1
SPOUT1	SNX17
MIPOL1	TFCP2L1
ATG3	CORO1C
SPATA6	DMWD
RAB11FIP2	SLC35G2
DOCK7	NFE2L1
BRAF	SYT9
MCTS1	WSCD2
TRAPPC13	HK1
PCSK2	LIN28B
PCLO	CCN5
SCAP	ERLIN1
SLC7A4	TP53INP2
PALM2	IQGAP3
ALDH1L2	C14orf132
AKIRIN1	ZDHHC23
MRPL57	FOXN3
POU2F1	PPP1R14D
AASS	TMCC3
CALCRL	SF3B3
CNEP1R1	OLFML1
RAB22A	ZNF641
DNAH5	NISCH
PCSK5	AP4B1
PPAT	KY
NR3C1	SAMD12
GLCE	KCNH7
NEUROG2	CDS2
RC3H1	HS2ST1
PTPN11	C8orf37
MCM5	SLCO2A1
CCDC179	LZTS3
TTC9	PRKAG1
GPATCH8	CASP2
CDYL2	ATP6V0B
CLEC19A	ULBP2
SLC33A1	OXSR1
KIAA0355	SMAD4
EEF1AKMT2	UBL4A
TCEANC2	AP1S2
TET1	SEMA4F
NDUFA5	PRDM11
DYNLT3	MRPL10
LRP1	NOL10
ZC3H12B	MARCH8
ZFC3H1	RIMS3
USP45	C16orf58
TNIK	RALGPS2
RHOBTB3	EME1
DISC1	MSL2
PLA2G12A	FRK
ANKIB1	CPEB3
FZD3	C3orf70
KIF13A	PPDPFL
NOX1	GINS3
HNRNPU	TUBGCP3
CRIPT	PRKCB
DTWD2	KMT5B
LOC100144595	RAB43
SELENOI	ARHGDIB
IL1F10	S1PR2
TMEM64	ACVR2B
NFIB	SEMA4C
CR1	TMEM250
LPIN2	ISY1-RAB43
CCDC88A	MCTP1
ELOVL2	DUOXA1
ZBTB7B	TGFBRAP1
TIMM29	ROCK1
ZNF280D	STX1A
FLT1	NAPEPLD
EPB41L4B	CXCL10
PPIL6	PDCD4
FGF1	ENAM
SLC25A12	CNTNAP2
RAPGEF3	KALRN
FMN2	BCL11B
REEP3	ADRA1D
SLCO6A1	LRRC46
ST6GALNAC5	MED8
TMEM19	PER2
ODF2L	SCML2
SPCS3	CHD1
RGPD4	AK4
HBP1	CSF1R
UTY	VPS37B
MED4	PTPRM
PHF14	RUFY2
MIGA1	TMEM173
SLC4A10	IRGQ
SNX2	PEX5L
ARPC3	EDAR
PRTG	VPS4A
TMX1	COL4A4
SGIP1	UBN2
RAB33B	ETV6
UMPS	PTPN2
SLC24A2	PSMD5
LYPLAL1	NAT8L
IPMK	MPV17L2
ADAMTS4	LRRTM2
PITPNC1	CPSF6
DCLK1	AFF4
ZNF326	RNF38
UBE2V2	ATXN1L
TEAD1	PDE4B
RDH11	FUCA2
PSD3	LNPK
OTULIN	PKIA
PDE9A	P2RY14
LZTFL1	BTBD18
PANX1	MOAP1
CYP4F2	SLC6A1
AFF4	EIF2S2
RGPD8	POU2F1
TMEM170B	ATXN7
METTL25	SCN2A
PSAT1	SLC2A8
UGT8	MAPT
ANKRD20A3	KCNA6
SMC2	SLC25A35
RGPD6	RHOBTB3
TACO1	GRM7
ENPP5	TMEM72
OTUD6B	RORA
SLC35G1	RNF44
SH3TC2	KIAA1210
NCOR1	RNF144B
DTX3L	ARPP19
STAM2	TMEM59L
RGPD5	TMEM104
MITF	RNF128
FAM221A	TAL2
TNFAIP3	RNASEL
SOCS4	MAGT1
LSAMP	DNM3
PDGFD	KRI1
GK	PXDC1
TBC1D20	CNTN3
CLHC1	SMPD1
PALLD	SCN1A
RAB3GAP2	EVI5L
ATP6V1A	SYT4
RAD51B	SPRED1
REV3L	ANHX
FBXO33	GATA3
CSNK1D	CCDC85A
ERBIN	YY1
TMEM26	KMT2D
ITGB8	CNTNAP1
TNFRSF19	TEX264
FHL5	MRPL52
NLGN4X	USP54
ATXN1L	POU3F3
HSFX3	ILDR2
ATG16L1	GAB1
XRN1	CLIC5
TENT4B	MTMR4
RAB3IP	PALM2
TLL2	PRKCQ
STAU2	CNOT6L
CTCFL	FOSL1
GCG	ZNF844
UAP1	CDKL2
TBC1D19	GPR12
FBXO36	MYNN
RNASEL	ZC3H4
TMEM70	SH3PXD2A
COLEC10	STRAP
DGKH	CBFB
SLC25A24	GBP5
IL15	RTN4
VGLL3	RANBP10
ZNF260	DGAT1
SPATA18	PRR11
GRIA4	IL21R
MBTD1	ARL8B
ARL15	RETREG1
RAB27B	HERC6
GNB4	KIT
HBEGF	MIGA2
DNAH14	CALCB
MPP7	FBXO10
C11orf45	BCL6
EPHB1	ITCH
SYAP1	LOXL3
LACTB	BCL2
ALCAM	GYPE
TMEM47	CLDN18
TMEM30A	UCK2
RGS10	PPM1L
SAA2	MYRF
NRXN3	CHMP7
ZBTB6	EMC1
NSUN7	RBBP5
MMGT1	UCP3
ZBTB8B	RASL12
C15orf41	ITSN1
ANKRD33B	CSRNP3
RBM46	PFKM
TMEM100	B3GALNT1
RPS6KA6	FNDC3B
ZMYM6	TTC19
UBE2H	CR2
ARHGAP32	SMIM24
IL17F	KIF17
UTS2B	AGTRAP
MAN2A1	IKBKE
BZW1	IGFBP3
DDR1	MYOCD
SLMAP	KDM7A
ADHFE1	TMSB10
PRRX1	PAQR7
HMBOX1	CCL22
MRS2	ERICH1
CDC5L	TMEM251
PSMB2	C2CD4A
UFSP1	C1orf74
PRKD1	PLET1
MOB1B	SMCO1
PIP4K2C	CRHR1
RASAL2	CALCR
MST1L	ZNFX1
ERO1A	FUT11
TMEM135	KLRD1
ACADL	FAM126B
SOCS6	ELMSAN1
DMXL1	PRKACB
FLRT2	HDAC1
SAE1	SVIL
MBP	CREB3L1
PRKX	JPH1
MAP3K20	COL12A1
DNAJB9	AR
RMDN1	FAM131B
ZNF41	GCH1
SRGAP2C	ZBTB46
FAM216B	GPSM2
MAPKAPK5	KLK13
TMPRSS3	WDCP
C9orf3	SPSB4
ZSCAN9	MTMR12
CCDC148	ATXN7L3
LCORL	CCR1
MAPK13	PLCG1
FZD2	PAPPA
CFL2	MYO1C
FRZB	RXFP1
NAA50	ALS2CL
STS	EEF2K
GOLGA7B	TDRD6
MMAA	GSDMB
PGM2L1	LYPLAL1
CSRNP3	NETO1
CRNKL1	IRF2BP2
ELAVL2	HSBP1
CTR9	OPN4
MGP	AP1B1
ABRAXAS2	DNAJC24
PIK3CA	HYAL3
CYTIP	MIER3
TTC3	PLA2G15
FARP1	CBLN4
DCAF8L1	BEST1
VAMP4	ADCY5
MFSD11	SULT1C4
ARPC5L	SFT2D3
CCDC36	GPR85
INO80D	XIRP1
OGFRL1	IL2RB
GIMAP8	ZDHHC15
AMER2	MTMR9
C18orf25	FAT3
TMEM71	AK3
PELI2	MS4A2
RILPL1	ATP6V1C1
BRD1	LOC149373
DPPA4	UBE2QL1
TMEM63B	RHOJ
FSD1L	IGSF3
TMEM9B	MON2
DOCK5	C17orf51
APLF	GATAD2B
MED17	MARCH5
BTLA	PTPRJ
BTAF1	HPSE
SH3RF1	FAM162B
EPSTI1	CTDSPL
LOX	GMIP
FAM227A	SWAP70
DHX33	SIPA1
FNDC3A	MMP25
SRRM4	SH3PXD2B
NCAPG	SLC25A44
C12orf71	LPO
SNCA	LGI1
STON2	YKT6
DCLK2	MPPED2
FABP7	PTPN11
PDGFRA	ATP5IF1
PNN	SEC61A1
YPEL2	ARSB
C8orf34	WAC
DSEL	TSEN15
ERAP1	MC2R
IVD	FUK
C1RL	CRTC1
KIAA1109	ADAMTS2
MS4A1	DNAJB1
HNRNPD	SC5D
ZNF627	CHST13
HBS1L	LZTS2
PHAX	DPP9-AS1
SLC25A21	MAP3K14
C8orf37	TOX
METTL2A	GPR156
NADK2	TMEM246
CEP41	ATP6V1E1
RXRG	GSE1
ANKRD42	NDUFC2-KCTD14
SECISBP2L	MARCKS
CNTN4	TBC1D2B
POF1B	CACHD1
CLDN11	KIAA1211L
MARK1	LARP4B
SAMD8	KCNQ3
ATF6	NKTR
FAM76B	SPRY3
ADAT2	NMUR1
GRAMD2B	GNAI2
PTCHD4	TULP1
C12orf40	ACTL10
ACSM5	EFNB1
ZNF264	CDRT1
TBC1D9B	KRT74
DIO3	RALY
TMEM251	INPP5K
AGPAT5	NAGPA
CYP39A1	GLP1R
TBX18	LRRFIP1
CNOT6	SNX4
EYS	DPH6
BCL11B	CWC25
FAM84B	PLEKHM3
TFPI2	LRPAP1
AAK1	NUP43
OPRK1	SPRN
ANGPTL7	PGF
CLCN3	ACSM2A
ZC3H6	CPD
TEX12	PAX8
TCF12	RNF213
HPCA	SLCO3A1
SLC6A4	KLF17
NEUROD6	INKA2
TMPO	ARHGAP44
RRP15	ATG9A
SFT2D1	CDIP1
EMB	SATB1
SPRED1	HPCAL4
SPICE1	KLF12
ERCC6	WDR66
TBL1XR1	STK35
DTD2	DCP1A
GRHL2	CCNJL
SLFN13	CACNA2D2
ABCC9	SIRPB1
ZNF81	ADAM11
SBSPON	ATP13A4
EXPH5	SCNN1G
SEPT7	BCAN
BHLHE41	MIER2
C9orf153	CAMSAP1
PTPN21	COPZ1
MMP20	PID1
ZADH2	ARHGEF3
DYNC1I2	CCDC50
SLC17A8	MTA2
PIH1D3	SZRD1
TRIM61	FAM71F1
HMGB1	RASGEF1C
SMC1A	MTHFR
JRKL	IGSF1
LOC102724951	EIF1AD
CEPT1	LPAR2
TMEM168	GIMAP6
ZDHHC21	PLPBP
MAGEF1	RSPO4
HIPK3	DAPK2
GCC1	RXYLT1
CPNE9	CCND1
DLG5	WDR77
AMMECR1L	ADAM12
CDC37L1	SWT1
MELK	GRID1
CNTNAP2	CRY2
TSPO2	GNAQ
CRKL	JRK
LOC102723360	DYRK2
LOC102724219	ANKRD36C
PGBD1	F2RL2
ATN1	PPP1R3E
ZBTB38	TWIST2
ENO4	METTL4
FBN1	PPP4R2
PPIL1	TMTC3
CLDN22	KLF2
LOC102724843	AMOTL1
PRUNE2	ZNF530
FNTB	RPRD1B
BRD3	FMO5
TPD52L3	VTCN1
TMEM245	TRIQK
GLUD1	CAP1
CA13	GNAO1
VXN	CRB3
TNC	STK32A
GOLGA6D	SPEN
CPNE8	PCSK7
SNX4	ASTN1
C7orf57	LPIN3
TPD52L1	ZMYM5
MARF1	CALHM1
HMGCR	AGTR1
CHD9	SLC10A2
IRX3	DNMBP
SEPT2	PPM1M
SEC14L1	KLRC4-KLRK1
CDH19	TMEM273
IGF2BP2	USP24
TM4SF18	LCORL
GLRB	RBMS2
GTF2A1	TCF7
KLHL41	SRC
FAT4	KLRK1
ETS2
ZNF607
TRAF3
TNKS2
HECW2
F5
TMEM189
BTBD1
LRRK2
CXADR
PLSCR4
TFPI
NCALD
SGCB
PPFIA1
ANKRD29
MLANA
LYPLA1
GJC1
HCN1
FAM155A
MIA2
AZIN1
MEX3B
C18orf32
FSHR
SMIM10L1
ZNF74
PTPRC
FABP4
UBTD2
HDAC4
KSR1
FAT3
VPREB3
DDX43
NR2F1
RPS6KC1
BCL2L2
SLAIN2
DTL
RALGAPA1
NETO1
NUAK1
PPP2R5E
RPL17-C18orf32
ENTPD7
RFT1
RCOR3
PAM
KCNJ16
BEND3
ZEB1
RHOBTB1
MCU
ZNF697
UBR5
LINGO1
KCNT2
ZNF212
VPS4B
PIP4K2A
EVI5
HCN4
SDE2
ACYP2
CTSS
KCTD4
CFHR3
MARCKS
TNFRSF11A
SLC2A13
OGN
INHBE
C14orf39
NRAP
DCBLD2
NUP88
FAM151B
MBL2
RFX3
SPRY3
TMEFF2
SCAI
TOR1AIP2
ARHGAP9
FGFR2
TLL1
CDKN2D
RANBP3L
CAST
ROCK1
PRKCH
CDC14A
PDZD2
BCAT1
ZSCAN30
MAPK1IP1L
MTFR1
AP1AR
OR51E2
RGS18
ADAM22
AKNA
PTGFR
CCDC82
ZFYVE16
SEC22A
GLO1
STXBP4
ARF6
ANAPC7
ZNF793
CLASP1
PTPRD
RBBP4
SRCAP
KCNH2
REL
CPNE3
MYT1
DVL3
COL4A1
ST8SIA1
RNMT
CA5B
DSC2
RALGPS2
PIH1D2
RAPGEF6
CCKBR
DDX31
TCAIM
MICU3
ST6GALNAC1
SERF1B
UPP2
LHFPL3
NAALAD2
OLFM3
ZNF254
TCFL5
A1CF
RIMS1
THSD7A
ZNF546
DPP8
MAP9
C5orf30
USP15
XPA
PKIA
EIF2A
JAKMIP3
FAF1
QKI
CPEB2
PLOD2
H3F3A
BMPR1B
ILDR2
GPR155
COPA
FLT4
LIN54
FOXN3
FOLH1B
ZSCAN32
ADCY7
DDHD1
JMY
CACNA1E
CFAP299
HIF1A
CLCC1
POLR2F
GPA33
MED13L
DOK6
OSBPL8
HECA
TTC33
AEBP2
ZBTB2
PLXNA4
DDX21
M1AP
SPAG16
KIF5B
DCUN1D5
NRXN1
NAF1
CD44
SERF1A
CPLX3
HDAC9
LRP1B
EPHA7
ME2
CLIC2
NAB1
TOB2
GABRA6
PTER
PNPLA8
SKAP2
C8orf88
ANAPC16
TMPRSS11D
LRRC19
PLEKHF1
SLC17A9
CRCP
PTH2R
BCO1
