# Supplementary material for: Integrative multi-omics analysis identifies methylation-associated lncRNAs FAM83A-AS2 and AC012213.1 as candidate prognostic markers in lung adenocarcinoma
Source: Bioinform Adv. 2026 Jul 14;6(1):vbag096. doi: 10.1093/bioadv/vbag096 (PMC13384057; doi:10.1093/bioadv/vbag096)
Supplement: vbag096_Supplementary_Data [file vbag096_supplementary_data.zip › Supplementary Table S6.xlsx]

## Sheet: Sheet 1
Table: Gene Ontology analysis of differentially expressed genes
Category	ID	Term	Genes	adj_pval
MF	GO:0005509	Calcium ion binding	FAT3	2.17e-06
MF	GO:0005085	Guanyl-nucleotide exchange factor activity	RALGPS2	1.04e-05
MF	GO:0005515	Protein binding	RALGPS2, CNTNAP2 , FUT9, RXFP1	7.62e-06
MF	GO:0019899	Enzyme binding	CNTNAP2	0.000119
MF	GO:0008417	Fucosyltransferase activity	FUT9	0.00072
MF	GO:0000978	Promoter region DNA binding	HOXA13	0.005
MF	GO:0000981	Transcription factor activity	HOXA13	0.0003
MF	GO:0001228	Transcription regulatory region binding	HOXA13	0.008
MF	GO:1990837	Sequence-specific DNA binding	HOXA13	0.004
MF	GO:0004930	G-protein coupled receptor activity	RXFP1	0.0001
MF	GO:0042562	Hormone binding	RXFP1	0.0003
MF	GO:0046872	Metal ion binding	RXFP1	0.0005
